# Supplementary material for: Near-isogenic lines of Triticum aestivum with distinct modes of resistance exhibit dissimilar transcriptional regulation during Diuraphis noxia feeding
Source: Biol Open. 2014 Oct 31;3(11):1116–26. doi: 10.1242/bio.201410280 (PMC4232770; doi:10.1242/bio.201410280)
Supplement: Supplementary Material [file supp_bio.201410280_Table_S2.xlsx]

## Sheet: Sheet1
SUPPLEMENTAL Table S2. Genes significantly regulated after D. noxia infestation. Indicated are sequence name, description and length, number of hits, mean e-value and Gene Ontology (http://www.blast2go.com/start-blast2go).
Seq. Name	Seq. Description	Seq. Length	#Hits	min. eValue	mean Similarity	#GOs	GOs	Enzyme Codes	InterProScan
gi|25228786|gb|CA650490.1|CA650490	12-oxophytodienoate reductase 2	464	100	1.17913e-53	0.9082	8	P:jasmonic acid biosynthetic process; P:oxylipin biosynthetic process; P:defense response; F:12-oxophytodienoate reductase activity; F:FMN binding; F:transferase activity, transferring hexosyl groups; C:mitochondrion; P:oxidation-reduction process	EC:1.3.1.42	IPR013785 (G3DSA:3.20.20.GENE3D); IPR001155 (PFAM); PTHR22893:SF14 (PANTHER); PTHR22893 (PANTHER); SSF51395 (SUPERFAMILY)
gi|31368160|gb|CD453420.1|CD453420	12-oxophytodienoic acid reductase	593	100	3.15825e-78	0.6957	7	P:jasmonic acid biosynthetic process; P:oxylipin biosynthetic process; P:defense response; F:12-oxophytodienoate reductase activity; F:FMN binding; C:mitochondrion; P:oxidation-reduction process	EC:1.3.1.42	IPR013785 (G3DSA:3.20.20.GENE3D); IPR001155 (PFAM); PTHR22893 (PANTHER); PTHR22893:SF14 (PANTHER); SSF51395 (SUPERFAMILY)
gi|38984449|gb|CK158867.1|CK158867	20 kda chloroplastic-like	1138	100	4.6073e-144	0.8723	20	P:gluconeogenesis; C:chloroplast envelope; P:positive regulation of superoxide dismutase activity; C:apoplast; P:protein folding; P:response to salt stress; C:cytosol; P:isopentenyl diphosphate biosynthetic process, methylerythritol 4-phosphate pathway; P:glycolysis; C:chloroplast stroma; P:chloroplast organization; P:response to cadmium ion; P:response to cold; P:cysteine biosynthetic process; C…	-	IPR020818 (PRINTS); IPR017416 (PIRSF); IPR020818 (SMART); IPR020818 (PFAM); IPR020818 (G3DSA:2.30.33.GENE3D); PTHR10772:SF0 (PANTHER); IPR020818 (PANTHER); IPR018369 (PROSITE_PATTERNS); IPR020818 (HAMAP); IPR020818 (HAMAP); IPR011032 (SUPERFAMILY); IPR011032 (SUPERFAMILY)
gi|21840863|gb|AL829342.1|AL829342	2-oxoglutarate and fe -dependent oxygenase superfamily protein isoform 1	476	100	4.97318e-35	0.726	4	F:L-ascorbic acid binding; F:iron ion binding; F:oxidoreductase activity, acting on paired donors, with incorporation or reduction of molecular oxygen, 2-oxoglutarate as one donor, and incorporation of one atom each of oxygen into both donors; P:oxidation-reduction process	EC:1.14.11	no IPS match
gi|25221528|gb|CA643232.1|CA643232	2-oxoisovalerate dehydrogenase subunit mitochondrial	563	100	8.3299e-59	0.7887	9	P:response to absence of light; F:pyruvate dehydrogenase (acetyl-transferring) activity; P:oxidation-reduction process; P:response to sucrose stimulus; P:response to fructose stimulus; C:mitochondrion; F:3-methyl-2-oxobutanoate dehydrogenase (2-methylpropanoyl-transferring) activity; P:cellular response to sucrose starvation; P:regulation of Rab GTPase activity	EC:1.2.4.4; EC:1.2.4.1	IPR005475 (PFAM); IPR029061 (G3DSA:3.40.50.GENE3D); PTHR11624:SF21 (PANTHER); PTHR11624 (PANTHER); IPR029061 (SUPERFAMILY)
gi|25212890|gb|CA634594.1|CA634594	2-oxoisovalerate dehydrogenase subunit mitochondrial-like	594	100	1.7541e-46	0.8733	12	P:response to absence of light; F:alpha-ketoacid dehydrogenase activity; F:pyruvate dehydrogenase (acetyl-transferring) activity; P:oxidation-reduction process; P:response to sucrose stimulus; P:response to fructose stimulus; C:mitochondrial inner membrane; F:3-methyl-2-oxobutanoate dehydrogenase (2-methylpropanoyl-transferring) activity; F:protein complex binding; P:cellular response to sucrose …	EC:1.2.4.4; EC:1.2.4.1	no IPS match
gi|39732901|gb|AJ615974.1|AJ615974	39 kda ef-hand containing expressed	601	63	3.63974e-20	0.7995	2	C:nucleus; F:calcium ion binding	-	no IPS match
gi|25194657|gb|CA616360.1|CA616360	3-hydroxybenzoate 6-hydroxylase 1	319	49	7.37671e-19	0.7839	2	P:oxidation-reduction process; F:oxidoreductase activity	-	no IPS match
gi|32655690|gb|CD888399.1|CD888399	3-hydroxybutyryl- dehydrogenase	661	100	3.98612e-101	0.8239	10	F:3-hydroxyacyl-CoA dehydrogenase activity; P:Golgi vesicle transport; C:peroxisome; F:3-hydroxybutyryl-CoA dehydrogenase activity; P:photorespiration; F:NAD+ binding; P:membrane fusion; P:response to arsenic-containing substance; P:fatty acid metabolic process; P:oxidation-reduction process	EC:1.1.1.35; EC:1.1.1.157	IPR006108 (PFAM); IPR016040 (G3DSA:3.40.50.GENE3D); IPR006176 (PFAM); IPR013328 (G3DSA:1.10.1040.GENE3D); PTHR23309 (PANTHER); IPR006180 (PROSITE_PATTERNS); IPR008927 (SUPERFAMILY); SSF51735 (SUPERFAMILY)
gi|20052634|gb|BJ236799.1|BJ236799	3-hydroxyisobutyrate mitochondrial	611	100	8.45998e-82	0.7846	14	P:pentose-phosphate shunt; P:valine metabolic process; F:zinc ion binding; F:NAD binding; F:protein kinase activity; C:integral to membrane; P:protein phosphorylation; P:abscisic acid mediated signaling pathway involved in stomatal movement; P:positive regulation of anion channel activity; P:hydrogen peroxide mediated signaling pathway involved in stomatal movement; F:3-hydroxyisobutyrate dehydro…	EC:1.1.1.44; EC:1.1.1.31	IPR013328 (G3DSA:1.10.1040.GENE3D); IPR029154 (PFAM); PTHR22981:SF7 (PANTHER); PTHR22981 (PANTHER); IPR008927 (SUPERFAMILY)
gi|21319906|gb|BQ483970.1|BQ483970	40s ribosomal protein s12	732	100	5.33046e-82	0.934	7	P:response to cadmium ion; F:structural constituent of ribosome; C:cytosolic small ribosomal subunit; C:nucleus; P:translation; P:response to salt stress; C:mitochondrion	-	TMhelix (TMHMM)
gi|39731057|gb|AJ614130.1|AJ614130	40s ribosomal protein s14	729	100	3.78434e-82	0.9713	17	P:RNA methylation; P:translation; P:lipid metabolic process; F:P-P-bond-hydrolysis-driven protein transmembrane transporter activity; F:phospho-N-acetylmuramoyl-pentapeptide-transferase activity; C:nucleolus; C:integral to membrane; C:plasmodesma; F:structural constituent of ribosome; C:cytosolic small ribosomal subunit; P:cell wall modification; C:vacuolar membrane; F:protein binding; P:protein …	EC:2.7.8.13	IPR001971 (PIRSF); IPR001971 (PFAM); IPR001971 (G3DSA:3.30.420.GENE3D); IPR001971 (PANTHER); IPR018102 (PROSITE_PATTERNS); IPR001971 (HAMAP); SSF53137 (SUPERFAMILY)
gi|32549178|gb|CD865362.1|CD865362	40s ribosomal protein s15a-1-like	667	100	1.3893e-87	0.95	13	P:RNA methylation; P:translation; C:cell wall; C:mitochondrion; C:plasmodesma; F:structural constituent of ribosome; C:cytosolic small ribosomal subunit; P:cell wall modification; C:vacuolar membrane; P:plant-type cell wall organization; C:chloroplast; C:Golgi apparatus; C:plasma membrane	-	no IPS match
gi|21557577|gb|BQ608222.1|BQ608222	40s ribosomal protein s28	593	100	1.06754e-27	0.9258	7	P:translation; C:cell wall; P:rRNA export from nucleus; F:structural constituent of ribosome; C:cytosolic small ribosomal subunit; C:Golgi apparatus; C:plasma membrane	-	IPR000289 (PFAM); IPR012340 (G3DSA:2.40.50.GENE3D); IPR000289 (PANTHER); IPR028626 (PROSITE_PATTERNS); IPR000289 (HAMAP); SignalP-TM (SIGNALP_GRAM_POSITIVE); IPR012340 (SUPERFAMILY)
gi|23077051|gb|BJ227852.1|BJ227852	40s ribosomal protein s30	359	100	1.9158e-34	0.9041	7	P:mitotic spindle elongation; P:RNA methylation; P:translation; C:mitochondrion; C:nucleolus; F:structural constituent of ribosome; C:cytosolic small ribosomal subunit	-	CYTOPLASMIC_DOMAIN (PHOBIUS); NON_CYTOPLASMIC_DOMAIN (PHOBIUS); TRANSMEMBRANE (PHOBIUS)
gi|23082282|gb|BJ238984.1|BJ238984	40s ribosomal protein s7	738	100	1.97374e-132	0.918	12	P:translation; C:cell wall; C:nucleolus; P:rRNA processing; F:structural constituent of ribosome; C:cytosolic small ribosomal subunit; C:90S preribosome; P:ribosomal small subunit biogenesis; C:small-subunit processome; C:chloroplast; C:Golgi apparatus; C:plasma membrane	-	no IPS match
gi|22028558|gb|BQ804429.1|BQ804429	40s ribosomal protein s8-like	804	100	1.64857e-87	0.8509	16	F:zinc ion binding; P:RNA methylation; P:translational elongation; C:chloroplast; C:cell wall; C:Golgi apparatus; C:nucleolus; P:maturation of SSU-rRNA from tricistronic rRNA transcript (SSU-rRNA, 5.8S rRNA, LSU-rRNA); F:structural constituent of ribosome; C:plasmodesma; P:nucleotide biosynthetic process; P:transcription factor import into nucleus; C:plasma membrane; F:rRNA binding; C:cytosolic s…	-	SIGNAL_PEPTIDE_N_REGION (PHOBIUS); CYTOPLASMIC_DOMAIN (PHOBIUS); NON_CYTOPLASMIC_DOMAIN (PHOBIUS); SIGNAL_PEPTIDE (PHOBIUS); TRANSMEMBRANE (PHOBIUS); SIGNAL_PEPTIDE_H_REGION (PHOBIUS); SIGNAL_PEPTIDE_C_REGION (PHOBIUS); SignalP-noTM (SIGNALP_EUK)
gi|25228838|gb|CA650542.1|CA650542	4-coumarate-- ligase 1	509	13	8.28115e-07	0.6815	1	F:catalytic activity	-	G3DSA:3.30.300.30 (GENE3D)
gi|20122781|gb|BJ318319.1|BJ318319	50s ribosomal protein l28	595	100	3.70026e-78	0.7643	8	P:translation; C:ribosome; F:structural constituent of ribosome; P:methylglyoxal catabolic process to D-lactate; P:isopentenyl diphosphate biosynthetic process, methylerythritol 4-phosphate pathway; C:chloroplast envelope; C:chloroplast stroma; C:membrane	-	IPR001383 (TIGRFAM); G3DSA:2.30.170.40 (GENE3D); IPR001383 (PFAM); PTHR13528:SF2 (PANTHER); IPR026569 (PANTHER); SignalP-TM (SIGNALP_GRAM_POSITIVE); SSF143800 (SUPERFAMILY)
gi|20108312|gb|BJ291603.1|BJ291603	60s acidic ribosomal protein p1	642	100	1.86393e-31	0.8117	8	C:cytosolic ribosome; P:cell wall modification; F:structural constituent of ribosome; C:plasma membrane; P:plant-type cell wall organization; F:protein binding; C:nucleus; P:translational elongation	-	TRANSMEMBRANE (PHOBIUS); CYTOPLASMIC_DOMAIN (PHOBIUS); NON_CYTOPLASMIC_DOMAIN (PHOBIUS); TMhelix (TMHMM)
gi|39618480|gb|CK212376.1|CK212376	60s ribosomal protein l13a	1125	100	1.94835e-126	0.9065	10	P:RNA methylation; P:translation; C:nucleolus; C:plasmodesma; F:structural constituent of ribosome; P:cell wall modification; P:plant-type cell wall organization; C:chloroplast; C:membrane; C:cytosolic large ribosomal subunit	-	no IPS match
gi|23163916|gb|BJ322687.1|BJ322687	60s ribosomal protein l23	689	100	1.68839e-93	0.9512	16	P:nuclear-transcribed mRNA catabolic process, nonsense-mediated decay; P:translational termination; P:translational initiation; F:protein binding; P:embryo development ending in seed dormancy; P:RNA methylation; F:transferase activity, transferring hexosyl groups; P:translational elongation; C:chloroplast; P:ribosomal protein import into nucleus; C:cytosolic large ribosomal subunit; C:nucleolus; …	-	IPR000218 (PFAM); IPR023571 (G3DSA:2.40.150.GENE3D); IPR000218 (PANTHER); IPR019972 (PROSITE_PATTERNS); SIGNAL_PEPTIDE_C_REGION (PHOBIUS); SIGNAL_PEPTIDE_N_REGION (PHOBIUS); NON_CYTOPLASMIC_DOMAIN (PHOBIUS); SIGNAL_PEPTIDE_H_REGION (PHOBIUS); SIGNAL_PEPTIDE (PHOBIUS); IPR023571 (SUPERFAMILY)
gi|32553994|gb|CD870178.1|CD870178	60s ribosomal protein l28	722	100	1.68987e-116	0.857	12	P:RNA methylation; P:translation; C:cell wall; P:histone lysine methylation; C:plasmodesma; F:structural constituent of ribosome; P:regulation of flower development; P:pyrimidine ribonucleotide biosynthetic process; P:ribosome biogenesis; C:chloroplast; C:cytosolic large ribosomal subunit; C:plasma membrane	-	IPR029004 (PFAM); IPR002672 (PANTHER); PTHR10544:SF0 (PANTHER)
gi|32785247|gb|CD937739.1|CD937739	60s ribosomal protein l39	548	100	9.43902e-31	0.9163	5	P:translation; C:mitochondrion; F:structural constituent of ribosome; P:protein targeting to mitochondrion; C:cytosolic large ribosomal subunit	-	IPR000077 (PFAM); IPR023626 (G3DSA:1.10.1620.GENE3D); IPR000077 (PANTHER); IPR020083 (PROSITE_PATTERNS); PD007914 (PRODOM); IPR000077 (HAMAP); IPR023626 (SUPERFAMILY)
gi|32555506|gb|CD871690.1|CD871690	6-phosphogluconate dehydrogenase	756	100	1.44306e-105	0.9155	20	P:response to fructose stimulus; P:pentose-phosphate shunt; P:response to glucose stimulus; P:response to sucrose stimulus; C:membrane; P:response to water deprivation; F:NADP binding; P:response to salt stress; C:peroxisome; C:cytosol; P:amino acid import; P:regulation of anion channel activity; C:chloroplast stroma; P:ER to Golgi vesicle-mediated transport; P:response to cadmium ion; P:response…	EC:1.1.1.44	IPR012284 (G3DSA:1.20.5.GENE3D); IPR006114 (PFAM); IPR013328 (G3DSA:1.10.1040.GENE3D); PTHR11811:SF27 (PANTHER); PTHR11811 (PANTHER); IPR008927 (SUPERFAMILY)
gi|31158107|gb|CD373965.1|CD373965	8 protein	695	6	4.75786e-10	0.6983	0	-		no IPS match
gi|32662193|gb|CD891820.1|CD891820	aaa-type atpase family protein	731	100	1.647e-57	0.7606	11	P:gravitropism; F:transferase activity, transferring phosphorus-containing groups; C:chloroplast; P:pyrimidine-containing compound metabolic process; P:DNA metabolic process; F:nucleic acid binding; P:protein N-linked glycosylation; P:sulfur compound metabolic process; F:ATPase activity; P:ATP catabolic process; F:ATP binding	EC:3.6.1.3	no IPS match
gi|38985119|gb|CK159198.1|CK159198	abc transporter b family member 25-like	898	100	2.75663e-92	0.8803	11	C:plant-type vacuole; C:vacuolar membrane; P:oligopeptide transmembrane transport; C:ATP-binding cassette (ABC) transporter complex; P:response to aluminum ion; C:integral to membrane; F:xenobiotic-transporting ATPase activity; F:oligopeptide-transporting ATPase activity; P:ATP catabolic process; C:plasma membrane; F:ATP binding	EC:3.6.3.44; EC:3.6.3.23	IPR027417 (G3DSA:3.40.50.GENE3D); PTHR24221:SF127 (PANTHER); PTHR24221 (PANTHER); IPR027417 (SUPERFAMILY)
gi|20436906|gb|BQ241030.1|BQ241030	abc transporter e family member 2-like	567	100	7.98388e-34	0.9026	11	P:transport; C:plastid; F:ferric-transporting ATPase activity; P:DNA integration; P:fatty acid catabolic process; P:protein maturation; F:electron carrier activity; F:iron-sulfur cluster binding; F:nucleic acid binding; P:ATP catabolic process; F:ATP binding	EC:3.6.3.30	PTHR19248 (PANTHER); PTHR19248:SF15 (PANTHER)
gi|22016741|gb|BQ801772.1|BQ801772	abscisic stress-ripening protein 2	609	9	9.60156e-23	0.92	1	P:response to stress	-	CYTOPLASMIC_DOMAIN (PHOBIUS); CYTOPLASMIC_DOMAIN (PHOBIUS); NON_CYTOPLASMIC_DOMAIN (PHOBIUS); CYTOPLASMIC_DOMAIN (PHOBIUS); TRANSMEMBRANE (PHOBIUS); TRANSMEMBRANE (PHOBIUS); NON_CYTOPLASMIC_DOMAIN (PHOBIUS); TRANSMEMBRANE (PHOBIUS); TRANSMEMBRANE (PHOBIUS); TMhelix (TMHMM); TMhelix (TMHMM)
gi|39556202|gb|CK193812.1|CK193812	abscisic stress-ripening protein 2	866	8	1.1983e-22	0.6263	1	P:response to stress		no IPS match
gi|29409363|gb|AY093953.1|	acyl-protein thioesterase 2-like	1265	100	0	0.8761	6	F:retinyl-palmitate esterase activity; F:methyl salicylate esterase activity; F:carboxylesterase activity; C:cytoplasm; F:methyl jasmonate esterase activity; F:methyl indole-3-acetate esterase activity	EC:3.1.1.1; EC:3.1.1	Coil (COILS); IPR029058 (G3DSA:3.40.50.GENE3D); IPR003140 (PFAM); PTHR10655 (PANTHER); IPR029058 (SUPERFAMILY)
gi|23145342|gb|BJ282387.1|BJ282387	adenosine kinase 2-like	767	100	2.07154e-136	0.8995	35	P:response to fructose stimulus; C:vacuolar membrane; P:response to misfolded protein; P:photorespiration; P:gluconeogenesis; P:response to glucose stimulus; C:apoplast; P:response to sucrose stimulus; C:cytoplasmic membrane-bounded vesicle; F:protein serine/threonine/tyrosine kinase activity; P:response to salt stress; P:proteasome core complex assembly; P:phosphorylation; C:chloroplast; C:Golgi…	EC:2.7.12.1; EC:2.7.4.3; EC:2.7.1.20	IPR001805 (PRINTS); IPR011611 (PFAM); IPR029056 (G3DSA:3.40.1190.GENE3D); PTHR10584 (PANTHER); IPR001805 (PTHR10584:PANTHER); IPR002173 (PROSITE_PATTERNS); IPR029056 (SUPERFAMILY)
gi|25230866|gb|CA652341.1|CA652341	adenylate kinase	521	100	7.33796e-47	0.8327	10	P:nucleotide phosphorylation; F:adenylate kinase activity; P:root development; C:mitochondrion; P:DNA-dependent transcription, elongation; P:shoot system development; P:cellular amino acid biosynthetic process; F:ATP binding; C:chloroplast stroma; C:nucleus	EC:2.7.4.3	IPR000850 (PRINTS); PF00406 (PFAM); IPR027417 (G3DSA:3.40.50.GENE3D); IPR000850 (PANTHER); PTHR23359:SF78 (PANTHER); IPR027417 (SUPERFAMILY)
gi|39571024|gb|CK208634.1|CK208634	alanine--glyoxylate aminotransferase 2 homolog mitochondrial-like	1123	100	6.39143e-54	0.8654	10	F:zinc ion binding; C:mitochondrion; F:alanine-glyoxylate transaminase activity; P:single-organism process; C:vacuolar membrane; P:arginine catabolic process to glutamate; P:response to cadmium ion; F:pyridoxal phosphate binding; P:developmental process; C:plasma membrane	EC:2.6.1.44	IPR015422 (G3DSA:3.90.1150.GENE3D); IPR005814 (PFAM); PTHR11986:SF66 (PANTHER); IPR005814 (PANTHER); IPR015424 (SUPERFAMILY)
gi|39618449|gb|CK212345.1|CK212345	alpha beta hydrolase	1089	100	7.79376e-117	0.6263	4	P:chlorophyll catabolic process; F:protein binding; C:chloroplast; F:pheophytinase activity	-	IPR029058 (G3DSA:3.40.50.GENE3D); PF12697 (PFAM); PTHR10992:SF121 (PANTHER); PTHR10992 (PANTHER); IPR029058 (SUPERFAMILY)
gi|20051130|gb|BJ234133.1|BJ234133	amino acid partial	602	100	1.16355e-98	0.8003	7	P:amino acid import; C:cytoplasmic membrane-bounded vesicle; C:plasma membrane; P:proline transmembrane transport; F:L-proline transmembrane transporter activity; C:integral to membrane; F:amine transmembrane transporter activity	-	IPR013057 (PFAM); PTHR22950:SF48 (PANTHER); PTHR22950 (PANTHER); TRANSMEMBRANE (PHOBIUS); NON_CYTOPLASMIC_DOMAIN (PHOBIUS); CYTOPLASMIC_DOMAIN (PHOBIUS); TRANSMEMBRANE (PHOBIUS); CYTOPLASMIC_DOMAIN (PHOBIUS); TRANSMEMBRANE (PHOBIUS); NON_CYTOPLASMIC_DOMAIN (PHOBIUS); TMhelix (TMHMM); TMhelix (TMHMM); TMhelix (TMHMM); TMhelix (TMHMM)
gi|25562971|gb|CA746306.1|CA746306	amino acid permease	226	20	1.51891e-06	0.9625	4	F:amino acid transmembrane transporter activity; C:integral to membrane; C:membrane; P:amino acid transmembrane transport		no IPS match
gi|25216327|gb|CA638031.1|CA638031	amino acid transporter	560	100	2.9167e-63	0.8342	9	P:cellular response to iron ion; F:amine transmembrane transporter activity; C:integral to membrane; P:cellular response to ethylene stimulus; F:amino acid transmembrane transporter activity; C:vacuolar membrane; P:cellular response to nitric oxide; C:plasma membrane; P:amino acid transport	-	IPR013057 (PFAM); PTHR22950 (PANTHER); PTHR22950:SF195 (PANTHER); CYTOPLASMIC_DOMAIN (PHOBIUS); TRANSMEMBRANE (PHOBIUS); NON_CYTOPLASMIC_DOMAIN (PHOBIUS); CYTOPLASMIC_DOMAIN (PHOBIUS); NON_CYTOPLASMIC_DOMAIN (PHOBIUS); TRANSMEMBRANE (PHOBIUS); TRANSMEMBRANE (PHOBIUS); TMhelix (TMHMM); TMhelix (TMHMM); TMhelix (TMHMM)
gi|31368513|gb|CD453885.1|CD453885	ankyrin-like protein	680	100	2.90782e-84	0.6566	5	C:intracellular membrane-bounded organelle; P:single-organism cellular process; C:cytoplasmic part; P:response to stress; F:protein binding	-	Coil (COILS); IPR019734 (SMART); IPR011990 (G3DSA:1.25.40.GENE3D); IPR001440 (PFAM); PF13414 (PFAM); PTHR22904 (PANTHER); PTHR22904:SF145 (PANTHER); IPR019734 (PROSITE_PROFILES); IPR019734 (PROSITE_PROFILES); IPR013026 (PROSITE_PROFILES); SSF48452 (SUPERFAMILY)
gi|25232938|gb|CA654413.1|CA654413	annexin d5-like	309	34	1.25069e-14	0.9032	5	P:plant-type cell wall modification; F:calcium ion binding; P:pollen tube growth; F:calcium-dependent phospholipid binding; P:actin filament-based movement	-	no IPS match
gi|20099401|gb|BJ275225.1|BJ275225	anthocyanidin -o-glucosyltransferase	665	100	9.06725e-80	0.7224	3	P:metabolic process; F:transferase activity, transferring hexosyl groups; C:plastid	-	SIGNAL_PEPTIDE_C_REGION (PHOBIUS); SIGNAL_PEPTIDE_N_REGION (PHOBIUS); SIGNAL_PEPTIDE_H_REGION (PHOBIUS); NON_CYTOPLASMIC_DOMAIN (PHOBIUS); SIGNAL_PEPTIDE (PHOBIUS); SignalP-TM (SIGNALP_GRAM_POSITIVE)
gi|21319687|gb|BQ483751.1|BQ483751	anthocyanidin reductase	315	99	1.18542e-29	0.7676	4	P:single-organism metabolic process; P:cellular metabolic process; F:coenzyme binding; F:oxidoreductase activity, acting on the CH-OH group of donors, NAD or NADP as acceptor	-	no IPS match
gi|31367131|gb|CD452391.1|CD452391	anti-h lectin	334	4	4.77917e-20	0.775	0	-		NON_CYTOPLASMIC_DOMAIN (PHOBIUS); TRANSMEMBRANE (PHOBIUS); CYTOPLASMIC_DOMAIN (PHOBIUS); TMhelix (TMHMM)
gi|32128812|gb|BT009261.1|	ap2 erebp-like protein	1111	20	1.30008e-71	0.7775	4	F:sequence-specific DNA binding transcription factor activity; F:DNA binding; C:nucleus; P:regulation of transcription, DNA-dependent	-	SignalP-TM (SIGNALP_GRAM_POSITIVE)
gi|42541151|gb|AY525640.1|	aquaporin tip2-1-like	853	100	4.56064e-170	0.8732	20	F:urea transmembrane transporter activity; P:response to salt stress; C:integral to membrane; C:plasmodesma; F:water channel activity; C:chloroplast envelope; F:ammonia transmembrane transporter activity; P:urea transmembrane transport; C:plant-type vacuole membrane; C:plant-type cell wall; P:methylammonium transmembrane transport; F:methylammonium transmembrane transporter activity; P:calcium io…	-	no IPS match
gi|20109649|gb|BJ294729.1|BJ294729	asparagine synthetase	659	100	1.69543e-102	0.8816	18	P:response to fructose stimulus; P:response to glucose stimulus; P:glutamine metabolic process; P:response to sucrose stimulus; P:ammonium ion metabolic process; P:regulation of transcription, DNA-dependent; P:cellular amino acid catabolic process; C:cytosol; P:hyperosmotic salinity response; F:DNA binding; P:cellular response to sucrose starvation; P:cysteine biosynthetic process; C:plasmodesma;…	EC:6.3.1.1; EC:6.3.5.4	IPR014729 (G3DSA:3.40.50.GENE3D); PTHR11772 (PANTHER); PTHR11772:SF2 (PANTHER); SSF52402 (SUPERFAMILY)
gi|31368462|gb|CD453722.1|CD453722	at1g04240	640	100	1.29065e-60	0.8107	12	P:regulation of translation; P:regulation of transcription, DNA-dependent; P:fruit development; P:response to brassinosteroid stimulus; C:plastid; P:compound leaf morphogenesis; F:protein dimerization activity; F:sequence-specific DNA binding transcription factor activity; P:lateral root development; P:response to ethylene stimulus; C:nucleus; P:negative regulation of auxin mediated signaling pat…	-	no IPS match
gi|14316084|gb|BG908408.1|BG908408	at1g22630 f12k8_2	568	34	8.72097e-45	0.8435	8	F:heat shock protein binding; F:nucleic acid binding; P:pentose-phosphate shunt; P:maltose metabolic process; P:starch biosynthetic process; F:nucleotide binding; F:unfolded protein binding; C:chloroplast	-	SIGNAL_PEPTIDE_N_REGION (PHOBIUS); SIGNAL_PEPTIDE (PHOBIUS); SIGNAL_PEPTIDE_C_REGION (PHOBIUS); NON_CYTOPLASMIC_DOMAIN (PHOBIUS); SIGNAL_PEPTIDE_H_REGION (PHOBIUS)
gi|25419938|gb|CA698145.1|CA698145	at5g47860 mca23_20	317	43	5.18904e-37	0.8079	1	C:chloroplast	-	no IPS match
gi|20299072|gb|BQ162015.1|BQ162015	at5g56980 mhm17_10	465	77	1.7848e-30	0.8139	5	C:cytoplasmic membrane-bounded vesicle; P:response to abscisic acid stimulus; F:molecular_function; C:chloroplast; P:biological_process		CYTOPLASMIC_DOMAIN (PHOBIUS); NON_CYTOPLASMIC_DOMAIN (PHOBIUS); TRANSMEMBRANE (PHOBIUS)
gi|20078629|gb|BJ254182.1|BJ254182	atp synthase subunit beta	606	34	4.46412e-26	0.7688	10	F:metal ion binding; F:hydrolase activity; P:red light signaling pathway; P:protein dephosphorylation; F:catalytic activity; C:plasma membrane; C:nucleus; F:phosphoprotein phosphatase activity; P:metabolic process; F:protein serine/threonine phosphatase activity		SIGNAL_PEPTIDE (PHOBIUS); NON_CYTOPLASMIC_DOMAIN (PHOBIUS); SIGNAL_PEPTIDE_C_REGION (PHOBIUS); SIGNAL_PEPTIDE_H_REGION (PHOBIUS); SIGNAL_PEPTIDE_N_REGION (PHOBIUS); SignalP-TM (SIGNALP_GRAM_POSITIVE); SignalP-noTM (SIGNALP_EUK)
gi|20087389|gb|BJ266877.1|BJ266877	atpase aaa	425	97	9.46597e-33	0.7599	7	F:calmodulin binding; P:ATP catabolic process; P:cell division; F:ATP binding; F:ATPase activity; C:chloroplast thylakoid membrane; C:nucleus	EC:3.6.1.3	TMhelix (TMHMM)
gi|20117620|gb|BJ309684.1|BJ309684	beta- partial	729	100	8.06214e-66	0.9078	33	P:root hair elongation; P:water transport; F:GTP binding; P:polysaccharide biosynthetic process; P:anthocyanin accumulation in tissues in response to UV light; P:multidimensional cell growth; P:microtubule-based movement; P:cytoskeleton organization; P:cysteine biosynthetic process; P:sterol biosynthetic process; F:structural constituent of cytoskeleton; P:glycolysis; P:response to salt stress; P…	-	NON_CYTOPLASMIC_DOMAIN (PHOBIUS); CYTOPLASMIC_DOMAIN (PHOBIUS); TRANSMEMBRANE (PHOBIUS); TMhelix (TMHMM)
gi|38972341|gb|CK152863.1|CK152863	beta-glucosidase 4	918	28	1.20434e-09	0.5875	1	P:carbohydrate metabolic process	-	IPR013781 (G3DSA:3.20.20.GENE3D)
gi|31417173|gb|CD492130.1|CD492130	beta-glucosidase 40-like	694	100	5.97274e-95	0.8455	11	F:cellobiose glucosidase activity; F:metal ion binding; C:plant-type cell wall; P:carbohydrate metabolic process; F:beta-D-fucosidase activity; C:cytoplasmic membrane-bounded vesicle; F:glucan endo-1,3-beta-D-glucosidase activity; C:chloroplast; F:beta-galactosidase activity; C:apoplast; F:beta-gentiobiose beta-glucosidase activity	EC:3.2.1.38; EC:3.2.1.39; EC:3.2.1.23	IPR001360 (PRINTS); IPR001360 (PFAM); IPR013781 (G3DSA:3.20.20.GENE3D); IPR001360 (PANTHER); PTHR10353:SF26 (PANTHER); IPR017853 (SUPERFAMILY)
gi|20118656|gb|BJ311364.1|BJ311364	bri1-kd interacting protein	723	29	2.3933e-64	0.699	0	-		CYTOPLASMIC_DOMAIN (PHOBIUS); NON_CYTOPLASMIC_DOMAIN (PHOBIUS); TRANSMEMBRANE (PHOBIUS); TMhelix (TMHMM)
gi|25237494|gb|CA658969.1|CA658969	btb poz and math domain-containing protein 1-like	471	84	9.5442e-28	0.679	0	-		no IPS match
gi|39571589|gb|CK209199.1|CK209199	c2h2-like zinc finger protein	1236	100	1.62497e-19	0.5868	2	F:binding; C:plastid	-	SignalP-TM (SIGNALP_GRAM_POSITIVE)
gi|32128644|gb|BT009093.1|	caffeoyl 3-o-methyltransferase	1018	100	2.16118e-170	0.7752	10	C:mitochondrion; F:O-methyltransferase activity; F:metal ion binding; P:methylation; P:cellular amino acid biosynthetic process; C:cytoplasmic membrane-bounded vesicle; P:phenylpropanoid biosynthetic process; F:S-adenosylmethionine-dependent methyltransferase activity; P:response to stress; C:nucleus	EC:2.1.1	no IPS match
gi|20085475|gb|BJ265640.1|BJ265640	calcium ion binding protein	762	100	3.27421e-134	0.8146	12	P:ethylene biosynthetic process; F:calcium ion binding; P:regulation of anion channel activity; P:transition metal ion transport; P:pollen tube growth; P:signal transduction; P:response to cyclopentenone; C:cytoplasm; P:toxin catabolic process; P:plant-type cell wall modification; C:nucleus; C:plasma membrane	-	NON_CYTOPLASMIC_DOMAIN (PHOBIUS); TRANSMEMBRANE (PHOBIUS); CYTOPLASMIC_DOMAIN (PHOBIUS); TMhelix (TMHMM)
gi|31157986|gb|CD373844.1|CD373844	calcium sensing chloroplastic-like	641	59	5.52809e-56	0.8068	22	P:cellular response to calcium ion; P:pentose-phosphate shunt; P:response to far red light; P:regulation of stomatal closure; P:unsaturated fatty acid biosynthetic process; P:positive regulation of catalytic activity; P:starch biosynthetic process; P:response to red light; P:photosystem II assembly; P:maltose metabolic process; P:photosynthetic electron transport in photosystem I; P:isopentenyl d…	-	IPR001763 (PFAM); IPR001763 (G3DSA:3.40.250.GENE3D); IPR001763 (SUPERFAMILY)
gi|25161767|gb|CA606605.1|CA606605	calcium-transporting atpase endoplasmic reticulum-type-like	491	100	3.0208e-34	0.7318	15	C:vacuolar membrane; P:response to manganese ion; C:integral to endoplasmic reticulum membrane; C:cytoplasmic membrane-bounded vesicle; P:cellular manganese ion homeostasis; P:calcium ion transport; F:metal ion binding; F:transferase activity, transferring glycosyl groups; P:response to cadmium ion; F:calcium-transporting ATPase activity; C:plasma membrane; C:nucleus; F:ATP binding; P:metabolic p…	EC:3.6.3.8	no IPS match
gi|23147325|gb|BJ286922.1|BJ286922	calmodulin	677	100	1.15831e-95	0.9674	24	C:cytosol; P:oxidation-reduction process; P:starch metabolic process; F:calcium ion binding; F:signal transducer activity; P:peroxisome localization; P:acetyl-CoA metabolic process; P:regulation of photomorphogenesis; P:regulation of flower development; P:detection of calcium ion; C:vacuolar membrane; P:membrane fusion; F:protein binding; P:mitochondrion localization; P:Golgi vesicle transport; F…	EC:1.3.1.74	no IPS match
gi|20332020|gb|BQ170197.1|BQ170197	calmodulin-binding family protein	409	92	1.46708e-33	0.7638	28	P:negative regulation of defense response; P:detection of biotic stimulus; P:regulation of stomatal movement; P:jasmonic acid mediated signaling pathway; P:salicylic acid biosynthetic process; P:systemic acquired resistance, salicylic acid mediated signaling pathway; P:regulation of plant-type hypersensitive response; P:regulation of hydrogen peroxide metabolic process; P:respiratory burst involv…	-	SIGNAL_PEPTIDE_H_REGION (PHOBIUS); NON_CYTOPLASMIC_DOMAIN (PHOBIUS); SIGNAL_PEPTIDE_N_REGION (PHOBIUS); SIGNAL_PEPTIDE_C_REGION (PHOBIUS); SIGNAL_PEPTIDE (PHOBIUS); SignalP-noTM (SIGNALP_EUK)
gi|39622574|gb|CK216470.1|CK216470	carnitine isoform 1	1066	100	6.75393e-102	0.6769	11	F:dodecenoyl-CoA delta-isomerase activity; P:fatty acid catabolic process; P:response to karrikin; P:root hair elongation; C:peroxisome; C:cytosol; P:response to indolebutyric acid stimulus; P:signal transduction; P:indolebutyric acid metabolic process; P:response to stress; C:nucleus	EC:5.3.3.8	IPR001753 (PFAM); IPR029045 (G3DSA:3.90.226.GENE3D); PTHR11941:SF45 (PANTHER); PTHR11941 (PANTHER); IPR029045 (SUPERFAMILY)
gi|31368584|gb|CD453956.1|CD453956	carnitine racemase catalytic	476	13	3.28455e-18	0.9238	9	C:cytosol; P:root hair elongation; C:peroxisome; P:fatty acid catabolic process; F:dodecenoyl-CoA delta-isomerase activity; P:response to indolebutyric acid stimulus; P:indolebutyric acid metabolic process; P:response to karrikin; C:nucleus	EC:5.3.3.8	SIGNAL_PEPTIDE_H_REGION (PHOBIUS); SIGNAL_PEPTIDE_N_REGION (PHOBIUS); SIGNAL_PEPTIDE (PHOBIUS); SIGNAL_PEPTIDE_C_REGION (PHOBIUS); NON_CYTOPLASMIC_DOMAIN (PHOBIUS)
gi|25259817|gb|CA677219.1|CA677219	cation efflux family protein	528	100	6.22088e-63	0.8372	15	P:cellular manganese ion homeostasis; P:response to sucrose stimulus; P:response to UV-B; P:myo-inositol hexakisphosphate biosynthetic process; C:integral to membrane; P:anthocyanin-containing compound biosynthetic process; C:vacuolar membrane; C:late endosome; P:response to copper ion; P:manganese ion transmembrane transport; F:manganese:hydrogen antiporter activity; P:response to manganese ion;…	-	IPR027469 (G3DSA:1.20.1510.GENE3D); IPR002524 (PFAM); PTHR11562:SF33 (PANTHER); IPR002524 (PANTHER); CYTOPLASMIC_DOMAIN (PHOBIUS); NON_CYTOPLASMIC_DOMAIN (PHOBIUS); CYTOPLASMIC_DOMAIN (PHOBIUS); TRANSMEMBRANE (PHOBIUS); TRANSMEMBRANE (PHOBIUS); TRANSMEMBRANE (PHOBIUS); NON_CYTOPLASMIC_DOMAIN (PHOBIUS); SSF161111 (SUPERFAMILY); TMhelix (TMHMM); TMhelix (TMHMM)
gi|19958953|gb|BJ220646.1|BJ220646	cell division cycle protein 123 homolog	655	100	6.90727e-96	0.6452	10	P:cell cycle arrest; P:response to endoplasmic reticulum stress; C:mitochondrion; P:protein folding; P:polar nucleus fusion; P:response to heat; P:G1 phase of mitotic cell cycle; P:positive regulation of cell proliferation; P:response to high light intensity; P:response to hydrogen peroxide	-	IPR009772 (PFAM); PTHR15323:SF6 (PANTHER); IPR009772 (PANTHER)
gi|20097217|gb|BJ271986.1|BJ271986	cell division cycle-like protein	470	1	2.33922e-05	0.62	0	-		no IPS match
gi|39731404|gb|AJ614477.1|AJ614477	cell division protein	505	100	7.80573e-62	0.8146	20	P:pentose-phosphate shunt; F:protein binding; F:ATP-dependent peptidase activity; F:microtubule-severing ATPase activity; C:thylakoid lumen; P:cell division; C:integral to membrane; P:photosynthetic electron transport in photosystem I; F:metal ion binding; F:metalloendopeptidase activity; P:PSII associated light-harvesting complex II catabolic process; P:glucosinolate biosynthetic process; P:phot…	EC:3.6.4.3; EC:3.4.24	CYTOPLASMIC_DOMAIN (PHOBIUS); TRANSMEMBRANE (PHOBIUS); NON_CYTOPLASMIC_DOMAIN (PHOBIUS)
gi|26518369|gb|AY162186.1|	cell wall invertase	2279	100	0	0.6975	8	P:carbohydrate metabolic process; C:vacuole; P:response to stimulus; F:sucrose alpha-glucosidase activity; C:cytoplasmic membrane-bounded vesicle; F:levanase activity; C:extracellular region; C:mitochondrion	EC:3.2.1.26; EC:3.2.1.65; EC:3.2.1.48	IPR001362 (SMART); IPR023296 (G3DSA:2.115.10.GENE3D); IPR013189 (G3DSA:2.60.120.GENE3D); IPR013148 (PFAM); IPR013189 (PFAM); PTHR31953 (PANTHER); PTHR31953:SF2 (PANTHER); SIGNAL_PEPTIDE_C_REGION (PHOBIUS); SIGNAL_PEPTIDE_H_REGION (PHOBIUS); SIGNAL_PEPTIDE_N_REGION (PHOBIUS); NON_CYTOPLASMIC_DOMAIN (PHOBIUS); SIGNAL_PEPTIDE (PHOBIUS); SignalP-TM (SIGNALP_GRAM_POSITIVE); SignalP-noTM (SIGNALP_EUK);…
gi|38998448|gb|CK165915.1|CK165915	cellulose synthase	1054	100	3.1805e-47	0.8926	21	P:primary cell wall biogenesis; F:zinc ion binding; P:jasmonic acid mediated signaling pathway; P:response to water deprivation; P:xylan biosynthetic process; P:ethylene mediated signaling pathway; P:defense response to fungus; P:defense response to bacterium; C:integral to membrane; C:cell wall; C:Golgi apparatus; P:hyperosmotic salinity response; P:secondary cell wall biogenesis; P:cellulose bi…	EC:2.4.1.12; EC:2.4.1.29	IPR005150 (PFAM); PTHR13301 (PANTHER); PTHR13301:SF26 (PANTHER)
gi|25423318|gb|CA701525.1|CA701525	chaperone -domain containing protein	606	100	1.34095e-43	0.7332	3	C:cytoplasm; P:protein folding; P:response to stress	-	no IPS match
gi|25193622|gb|CA615325.1|CA615325	chaperone protein dnaj 16	500	11	3.52438e-14	0.8936	0	-		no IPS match
gi|14316010|gb|BG908334.1|BG908334	chaperone protein dnaj chloroplastic-like	358	87	1.04668e-18	0.6277	2	C:mitochondrion; C:plastid	-	no IPS match
gi|39000998|gb|CK167182.1|CK167182	chlorophyll a-b binding chloroplastic	1181	100	1.62805e-130	0.918	15	C:photosystem I; P:response to red light; F:chlorophyll binding; C:mitochondrion; C:integral to membrane; F:metal ion binding; P:protein-chromophore linkage; C:chloroplast envelope; P:response to blue light; C:chloroplast thylakoid membrane; C:photosystem II; C:plastoglobule; P:response to far red light; P:photosynthesis, light harvesting; C:apoplast	-	IPR023329 (G3DSA:1.10.3460.GENE3D); IPR022796 (PFAM); PTHR21649:SF9 (PANTHER); IPR001344 (PANTHER); SIGNAL_PEPTIDE_C_REGION (PHOBIUS); NON_CYTOPLASMIC_DOMAIN (PHOBIUS); SIGNAL_PEPTIDE_N_REGION (PHOBIUS); SIGNAL_PEPTIDE_H_REGION (PHOBIUS); SIGNAL_PEPTIDE (PHOBIUS); IPR023329 (SUPERFAMILY)
gi|25444315|gb|CA722522.1|CA722522	chlorophyll a-b binding protein 6a	586	76	1.27519e-14	0.6625	12	F:binding; P:primary metabolic process; C:protein complex; P:response to red light; P:cellular macromolecule metabolic process; C:chloroplast envelope; P:response to blue light; C:membrane part; P:photosynthesis, light harvesting in photosystem I; C:chloroplast thylakoid membrane; C:plastoglobule; P:response to far red light	-	no IPS match
gi|39617908|gb|CK211804.1|CK211804	chlorophyll a-b binding protein chloroplastic-like	1138	100	1.94618e-115	0.7761	15	C:photosystem I; P:response to red light; F:chlorophyll binding; C:mitochondrion; C:integral to membrane; F:metal ion binding; P:protein-chromophore linkage; C:chloroplast envelope; P:response to blue light; C:chloroplast thylakoid membrane; C:photosystem II; C:plastoglobule; P:response to far red light; P:photosynthesis, light harvesting; C:apoplast	-	no IPS match
gi|20115975|gb|BJ306896.1|BJ306896	chlorophyll synthase	709	100	8.25592e-91	0.837	18	P:pentose-phosphate shunt; F:chlorophyll synthetase activity; P:carotenoid biosynthetic process; P:chloroplast relocation; C:integral to membrane; P:isopentenyl diphosphate biosynthetic process, methylerythritol 4-phosphate pathway; P:leaf morphogenesis; P:cell differentiation; P:cysteine biosynthetic process; C:chloroplast membrane; P:positive regulation of transcription, DNA-dependent; P:aromat…	EC:2.5.1.62	SIGNAL_PEPTIDE_H_REGION (PHOBIUS); SIGNAL_PEPTIDE_N_REGION (PHOBIUS); SIGNAL_PEPTIDE (PHOBIUS); NON_CYTOPLASMIC_DOMAIN (PHOBIUS); SIGNAL_PEPTIDE_C_REGION (PHOBIUS); SignalP-noTM (SIGNALP_EUK)
gi|20047723|gb|BJ227494.1|BJ227494	chloroplastic group iia intron splicing facilitator chloroplastic	567	1	2.33876e-06	0.75	0	-		no IPS match
gi|32129050|gb|BT009499.1|	chorismate mutase	780	100	1.09039e-126	0.6978	5	F:chorismate mutase activity; C:plastid; C:cytoplasmic membrane-bounded vesicle; P:chorismate metabolic process; P:aromatic amino acid family biosynthetic process	EC:5.4.99.5	IPR008238 (G3DSA:1.10.590.GENE3D); IPR008238 (TIGRFAM); PTHR21145:SF1 (PANTHER); IPR008238 (PANTHER); IPR008238 (PROSITE_PROFILES); IPR020822 (SUPERFAMILY)
gi|11115228|gb|BF200486.1|BF200486	circadian oscillator component	628	100	1.03279e-134	0.6613	19	P:negative regulation of circadian rhythm; P:response to gibberellin stimulus; F:protein binding; P:regulation of protein homodimerization activity; P:response to salt stress; P:response to jasmonic acid stimulus; P:negative regulation of transcription, DNA-dependent; P:response to salicylic acid stimulus; P:response to organonitrogen compound; F:sequence-specific DNA binding; P:response to cadmi…	-	SignalP-TM (SIGNALP_GRAM_POSITIVE)
gi|20060656|gb|BJ250717.1|BJ250717	citrate synthase	726	100	4.44615e-93	0.9333	13	C:cell wall; C:microtubule associated complex; F:zinc ion binding; F:lyase activity; F:citrate (Si)-synthase activity; P:tricarboxylic acid cycle; P:cellular carbohydrate metabolic process; F:ATP binding; P:glycolysis; C:mitochondrial matrix; C:chloroplast; P:response to cadmium ion; C:Golgi apparatus	EC:2.3.3.1	IPR002020 (PRINTS); IPR016143 (G3DSA:1.10.230.GENE3D); IPR002020 (PFAM); IPR002020 (PANTHER); PTHR11739:SF8 (PANTHER); IPR019810 (PROSITE_PATTERNS); IPR016141 (SUPERFAMILY)
gi|39620061|gb|CK213957.1|CK213957	class iii peroxidase	990	100	9.8598e-131	0.7901	7	F:metal ion binding; P:hydrogen peroxide catabolic process; C:cytoplasmic membrane-bounded vesicle; F:heme binding; F:peroxidase activity; C:extracellular region; P:oxidation-reduction process	EC:1.11.1.7	IPR002016 (PRINTS); IPR000823 (PRINTS); IPR002016 (PFAM); G3DSA:1.10.420.10 (GENE3D); G3DSA:1.10.520.10 (GENE3D); PTHR31388:SF5 (PANTHER); PTHR31388 (PANTHER); IPR019793 (PROSITE_PATTERNS); IPR002016 (PROSITE_PROFILES); IPR010255 (SUPERFAMILY)
gi|25278696|gb|CA688132.1|CA688132	clip-associating protein 1-like	525	71	1.37125e-44	0.7393	20	P:negative regulation of microtubule depolymerization; P:cellulose metabolic process; P:multidimensional cell growth; P:cortical microtubule organization; P:protein stabilization; C:phragmoplast; P:anthocyanin accumulation in tissues in response to UV light; P:root hair elongation; C:cytosol; P:regulation of hormone levels; P:mitosis; P:polysaccharide biosynthetic process; P:plant-type cell wall …	-	PTHR21567 (PANTHER); PTHR21567:SF9 (PANTHER)
gi|25551171|gb|CA735573.1|CA735573	coatomer subunit beta -2-like	417	100	3.22935e-54	0.6839	9	C:cytosol; P:transport; P:organic substance biosynthetic process; P:primary metabolic process; P:single-organism cellular process; C:membrane coat; C:COPI-coated vesicle membrane; P:cellular metabolic process; F:protein binding	-	IPR001680 (SMART); IPR015943 (G3DSA:2.130.10.GENE3D); IPR001680 (PFAM); PTHR19876 (PANTHER); PTHR19876:SF2 (PANTHER); IPR019775 (PROSITE_PATTERNS); IPR001680 (PROSITE_PROFILES); IPR001680 (PROSITE_PROFILES); IPR017986 (PROSITE_PROFILES); IPR017986 (SUPERFAMILY)
gi|20099840|gb|BJ275889.1|BJ275889	coatomer subunit beta -2-like	587	100	1.04215e-64	0.5841	7	P:cellular process; C:cytosol; P:organic substance metabolic process; P:primary metabolic process; C:Golgi membrane; C:cytoplasmic vesicle; F:protein binding	-	IPR015943 (G3DSA:2.130.10.GENE3D); IPR019775 (PROSITE_PATTERNS); IPR017986 (PROSITE_PROFILES); IPR017986 (SUPERFAMILY)
gi|25224832|gb|CA646536.1|CA646536	coiled-coil domain-containing protein 25-like	424	63	4.47587e-23	0.8998	3	P:protein targeting to vacuole; C:cytoplasm; P:vesicle-mediated transport	-	no IPS match
gi|32681127|gb|CD906798.1|CD906798	conserved oligomeric golgi complex subunit 3	741	100	2.67604e-136	0.7252	7	C:cytosol; P:Golgi vesicle transport; C:cis-Golgi network; P:intracellular protein transport; C:Golgi apparatus part; C:membrane; C:nucleus	-	IPR007265 (PANTHER)
gi|22016556|gb|BQ801587.1|BQ801587	c-repeat binding factor 3-like protein	406	95	1.69977e-44	0.7085	4	F:sequence-specific DNA binding transcription factor activity; F:DNA binding; C:nucleus; P:regulation of transcription, DNA-dependent	-	NON_CYTOPLASMIC_DOMAIN (PHOBIUS); SIGNAL_PEPTIDE_C_REGION (PHOBIUS); SIGNAL_PEPTIDE_H_REGION (PHOBIUS); SIGNAL_PEPTIDE (PHOBIUS); SIGNAL_PEPTIDE_N_REGION (PHOBIUS)
gi|32646324|gb|CD883155.1|CD883155	c-terminal processing peptidase-2	706	100	6.33379e-107	0.8002	7	P:intracellular signal transduction; F:serine-type peptidase activity; P:chlorophyll catabolic process; P:proteolysis; C:extracellular region; C:membrane; C:chloroplast thylakoid lumen	-	IPR005151 (SMART); IPR005151 (PFAM); IPR029045 (G3DSA:3.90.226.GENE3D); PTHR32060 (PANTHER); PTHR32060:SF5 (PANTHER); IPR029045 (SUPERFAMILY)
gi|25218829|gb|CA640533.1|CA640533	cyclic phosphodiesterase	366	44	7.94969e-25	0.785	3	C:cytoplasm; P:tRNA splicing, via endonucleolytic cleavage and ligation; F:cyclic-nucleotide phosphodiesterase activity	EC:3.1.4	no IPS match
gi|20083999|gb|BJ263147.1|BJ263147	cysteine synthase	725	100	2.79119e-80	0.9109	47	P:coenzyme biosynthetic process; F:GTP binding; P:jasmonic acid biosynthetic process; P:leaf morphogenesis; C:peroxisome; P:microtubule-based process; C:trans-Golgi network; P:glucosinolate biosynthetic process; P:response to endoplasmic reticulum stress; P:indoleacetic acid biosynthetic process; P:cysteine biosynthetic process from serine; C:chromoplast; C:chloroplast stroma; F:structural consti…	EC:2.5.1.47	IPR001926 (PFAM); G3DSA:3.40.50.1100 (GENE3D); PTHR10314:SF97 (PANTHER); PTHR10314 (PANTHER); IPR001926 (SUPERFAMILY)
gi|38979709|gb|CK156520.1|CK156520	cysteine-rich peptide	884	79	2.79038e-18	0.8494	2	C:extracellular region; C:cytoplasmic membrane-bounded vesicle	-	SIGNAL_PEPTIDE_N_REGION (PHOBIUS); SIGNAL_PEPTIDE_C_REGION (PHOBIUS); SIGNAL_PEPTIDE_H_REGION (PHOBIUS); SIGNAL_PEPTIDE (PHOBIUS); NON_CYTOPLASMIC_DOMAIN (PHOBIUS); SignalP-noTM (SIGNALP_EUK)
gi|25249499|gb|CA670785.1|CA670785	cysteine-rich receptor-like protein kinase 10-like	462	100	1.56032e-39	0.6294	4	F:protein kinase activity; C:cytoplasmic membrane-bounded vesicle; F:nucleotide binding; P:phosphorylation	-	CYTOPLASMIC_DOMAIN (PHOBIUS); NON_CYTOPLASMIC_DOMAIN (PHOBIUS); TRANSMEMBRANE (PHOBIUS); TMhelix (TMHMM)
gi|39619425|gb|CK213321.1|CK213321	cytochrome partial	1020	6	4.30318e-23	0.715	11	F:transferase activity; C:membrane; F:galactosylgalactosylxylosylprotein 3-beta-glucuronosyltransferase activity; F:metal ion binding; P:oxidation-reduction process; F:oxidoreductase activity, acting on paired donors, with incorporation or reduction of molecular oxygen; F:heme binding; F:oxidoreductase activity; F:electron carrier activity; F:iron ion binding; F:monooxygenase activity		no IPS match
gi|39621944|gb|CK215840.1|CK215840	cytochrome partial	761	3	4.75832e-12	0.8433	8	F:metal ion binding; P:oxidation-reduction process; F:oxidoreductase activity, acting on paired donors, with incorporation or reduction of molecular oxygen; F:heme binding; F:oxidoreductase activity; F:electron carrier activity; F:iron ion binding; F:monooxygenase activity		NON_CYTOPLASMIC_DOMAIN (PHOBIUS); TRANSMEMBRANE (PHOBIUS); CYTOPLASMIC_DOMAIN (PHOBIUS); TMhelix (TMHMM)
gi|25219852|gb|CA641556.1|CA641556	cytosolic fe-s cluster assembly factor nubp1-like	552	100	1.70728e-53	0.9392	18	F:signal transducer activity; P:G-protein coupled receptor signaling pathway; P:cellular iron ion homeostasis; F:4 iron, 4 sulfur cluster binding; F:GTP binding; P:GTP catabolic process; P:iron-sulfur cluster assembly; C:cytosol; F:metal ion binding; F:G-protein beta/gamma-subunit complex binding; P:small GTPase mediated signal transduction; F:G-protein coupled receptor binding; P:cell growth; F:…	-	IPR027417 (G3DSA:3.40.50.GENE3D); IPR019591 (PFAM); PTHR23264 (PANTHER); IPR000808 (PROSITE_PATTERNS); IPR027417 (SUPERFAMILY)
gi|14316652|gb|BG908976.1|BG908976	cytosolic phosphoglucose isomerase	666	100	2.02671e-85	0.8679	18	P:gluconeogenesis; P:flavonoid biosynthetic process; C:chloroplast envelope; P:response to sucrose stimulus; F:glucose-6-phosphate isomerase activity; P:positive regulation of catalytic activity; P:starch biosynthetic process; P:plant-type cell wall organization; P:positive regulation of flower development; P:maltose metabolic process; C:cytosol; P:isopentenyl diphosphate biosynthetic process, me…	EC:5.3.1.9	IPR001672 (PRINTS); IPR023096 (G3DSA:1.10.1390.GENE3D); IPR001672 (PFAM); G3DSA:3.40.50.10490 (GENE3D); IPR001672 (PANTHER); PTHR11469:SF2 (PANTHER); IPR018189 (PROSITE_PATTERNS); IPR001672 (PROSITE_PROFILES); SSF53697 (SUPERFAMILY)
gi|20123854|gb|BJ320120.1|BJ320120	d-3-phosphoglycerate chloroplastic-like	643	100	5.31794e-98	0.9019	18	P:L-serine biosynthetic process; F:NAD binding; C:membrane; P:regulation of plant-type hypersensitive response; F:amino acid binding; P:protein targeting to membrane; P:defense response to bacterium; C:cytosol; C:chloroplast stroma; P:tryptophan catabolic process; P:indoleacetic acid biosynthetic process; P:oxidation-reduction process; P:positive regulation of flavonoid biosynthetic process; P:me…	EC:1.1.1.95	IPR002912 (PFAM); IPR029009 (G3DSA:3.30.1330.GENE3D); G3DSA:3.30.70.260 (GENE3D); IPR002912 (PROSITE_PROFILES); IPR029009 (SUPERFAMILY); SSF55021 (SUPERFAMILY)
gi|25162998|gb|CA607836.1|CA607836	dead-box atp-dependent rna helicase 39-like	613	39	1.59594e-23	0.8336	10	P:chloroplast ribulose bisphosphate carboxylase complex biogenesis; P:tRNA metabolic process; F:ATP-dependent helicase activity; C:chloroplast; P:chloroplast rRNA processing; P:chloroplast organization; F:LSU rRNA binding; P:ATP catabolic process; F:ATP binding; C:mitochondrion	-	no IPS match
gi|20049710|gb|BJ231542.1|BJ231542	dead-box atp-dependent rna helicase 56	717	100	2.33125e-84	0.9555	13	C:cytosol; C:cell wall; F:double-stranded DNA binding; F:ATP-dependent RNA helicase activity; C:nucleolus; C:plasmodesma; P:RNA splicing; F:double-stranded RNA binding; F:ATP binding; F:single-stranded DNA binding; P:mRNA processing; P:response to cadmium ion; P:mRNA transport	-	no IPS match
gi|20060789|gb|BJ250929.1|BJ250929	defective in exine formation protein dex1	735	66	1.22941e-21	0.8142	7	P:pollen wall assembly; C:cytoplasmic membrane-bounded vesicle; F:calcium ion binding; C:extracellular region; C:membrane; C:endoplasmic reticulum; C:plastid	-	no IPS match
gi|20116079|gb|BJ307062.1|BJ307062	dentin sialophospho	692	26	2.75674e-57	0.7331	5	P:trichome morphogenesis; P:cell wall organization; P:cell adhesion; P:root hair cell differentiation; P:actin nucleation	-	no IPS match
gi|39567732|gb|CK205342.1|CK205342	dentin sialophospho isoform x2	1049	100	3.3509e-71	0.6434	3	F:molecular_function; P:biological_process; C:nucleus		no IPS match
gi|32128517|gb|BT008966.1|	dihydroneopterin aldolase	759	100	2.96357e-80	0.7799	10	C:cytosol; F:Ran GTPase binding; F:dihydroneopterin aldolase activity; C:mitochondrion; P:PSII associated light-harvesting complex II catabolic process; P:RNA splicing; C:extracellular region; P:mitochondrial respiratory chain complex I assembly; C:chloroplast; P:folic acid-containing compound metabolic process	EC:4.1.2.25	IPR006157 (SMART); IPR006157 (TIGRFAM); IPR006156 (TIGRFAM); IPR006157 (PFAM); G3DSA:3.30.1130.10 (GENE3D); PTHR20941 (PANTHER); PTHR20941:SF7 (PANTHER); SSF55620 (SUPERFAMILY)
gi|32128645|gb|BT009094.1|	dihydroxy-acid dehydratase	909	100	1.07694e-87	0.8389	9	C:cytosol; F:copper ion binding; F:dihydroxy-acid dehydratase activity; P:pyrimidine ribonucleotide biosynthetic process; F:4 iron, 4 sulfur cluster binding; P:isoleucine biosynthetic process; P:pollen development; P:valine biosynthetic process; C:chloroplast stroma	EC:4.2.1.9	IPR000581 (PFAM); IPR000581 (PANTHER); PTHR21000:SF5 (PANTHER); IPR020558 (PROSITE_PATTERNS); IPR015928 (SUPERFAMILY)
gi|20298980|gb|BQ161923.1|BQ161923	diphthamide biosynthesis protein 1	619	13	1.64861e-19	0.9215	2	P:peptidyl-diphthamide biosynthetic process from peptidyl-histidine; C:cytoplasm	-	TMhelix (TMHMM)
gi|25416557|gb|CA694771.1|CA694771	disease resistance protein rga2	519	21	3.46156e-27	0.5805	2	P:defense response; F:ADP binding		G3DSA:3.80.10.10 (GENE3D); SSF52047 (SUPERFAMILY)
gi|25207202|gb|CA628906.1|CA628906	disease resistance protein rga4	396	2	0.000167318	0.925	0	-		CYTOPLASMIC_DOMAIN (PHOBIUS); NON_CYTOPLASMIC_DOMAIN (PHOBIUS); TRANSMEMBRANE (PHOBIUS); TMhelix (TMHMM)
gi|31367327|gb|CD452587.1|CD452587	disease resistance protein rpm1	678	100	7.8123e-68	0.7162	5	P:defense response; F:ADP binding; C:cytoplasmic membrane-bounded vesicle; F:ATP binding; P:apoptotic process	-	no IPS match
gi|25143016|gb|CA593315.1|CA593315	disease resistance rpp8-like protein 3	624	3	4.70315e-14	0.8767	0	-		no IPS match
gi|38976584|gb|CK154963.1|CK154963	dna photolyase	885	100	6.41747e-59	0.6186	11	F:flavin adenine dinucleotide binding; P:carotenoid biosynthetic process; P:phosphatidylglycerol biosynthetic process; F:damaged DNA binding; P:starch biosynthetic process; P:maltose metabolic process; P:negative regulation of transcription, DNA-dependent; P:isopentenyl diphosphate biosynthetic process, methylerythritol 4-phosphate pathway; F:deoxyribodipyrimidine photo-lyase activity; P:photorea…	EC:4.1.99.3	G3DSA:1.25.40.80 (GENE3D); PTHR11455 (PANTHER); PTHR11455:SF2 (PANTHER)
gi|31368703|gb|CD454075.1|CD454075	dna-directed rna polymerase iii subunit rpc2	778	100	2.27921e-64	0.8525	20	P:transcription elongation from RNA polymerase III promoter; C:nucleoplasm; F:DNA-directed RNA polymerase activity; P:cilium morphogenesis; P:regulation of transcription, DNA-dependent; F:ribonucleoside binding; P:defense response to virus; P:termination of RNA polymerase III transcription; C:chloroplast; C:cytosol; P:embryo sac egg cell differentiation; P:positive regulation of interferon-beta p…	EC:2.7.7.6	CYTOPLASMIC_DOMAIN (PHOBIUS); TRANSMEMBRANE (PHOBIUS); NON_CYTOPLASMIC_DOMAIN (PHOBIUS)
gi|9445109|gb|BE445451.1|BE445451	dna-directed rna polymerases and iii subunit rpabc5	516	100	3.50174e-42	0.9333	20	P:transcription elongation from RNA polymerase III promoter; P:transcription initiation from RNA polymerase II promoter; P:7-methylguanosine mRNA capping; P:positive regulation of type I interferon production; F:DNA-directed RNA polymerase activity; F:zinc ion binding; C:DNA-directed RNA polymerase V complex; F:protein kinase activity; P:transcription-coupled nucleotide-excision repair; P:termina…	EC:2.7.7.6	IPR000268 (PIRSF); IPR000268 (PFAM); IPR009057 (G3DSA:1.10.10.GENE3D); PTHR23413 (PANTHER); IPR020789 (PROSITE_PATTERNS); IPR023580 (SUPERFAMILY)
gi|20079231|gb|BJ255152.1|BJ255152	dnaj homolog subfamily b member 14-like	424	37	4.03934e-16	0.8397	4	P:protein folding; P:response to stress; F:heat shock protein binding; C:chloroplast	-	no IPS match
gi|39728460|gb|AJ611533.1|AJ611533	dpp6 n-terminal domain-like protein	662	100	2.41128e-82	0.6266	4	P:cellular process; C:plant-type cell wall; C:vacuolar membrane; P:metabolic process	-	PTHR32161:SF1 (PANTHER); PTHR32161 (PANTHER)
gi|32692602|gb|CD918278.1|CD918278	dynamin-2b-like	768	100	6.26875e-161	0.7863	15	C:vacuolar membrane; F:GTP binding; F:phospholipid binding; P:GTP catabolic process; C:Golgi apparatus; C:cytosol; F:clathrin binding; P:Golgi to vacuole transport; P:response to abscisic acid stimulus; C:plasmodesma; C:cell plate; F:GTPase activity; P:clathrin-mediated endocytosis; C:plasma membrane; C:clathrin-coated endocytic vesicle	-	IPR001849 (SMART); IPR001849 (PFAM); IPR011993 (G3DSA:2.30.29.GENE3D); IPR022812 (PANTHER); PTHR11566:SF57 (PANTHER); IPR001849 (PROSITE_PROFILES); SSF50729 (SUPERFAMILY)
gi|25216342|gb|CA638046.1|CA638046	e3 ubiquitin-protein ligase ring1-like	572	8	4.43793e-16	0.8613	1	F:zinc ion binding	-	no IPS match
gi|25419289|gb|CA697497.1|CA697497	e3 ubiquitin-protein ligase rma1h1-like	584	32	3.03957e-19	0.5994	1	F:metal ion binding	-	no IPS match
gi|20083144|gb|BJ261727.1|BJ261727	e3 ufm1-protein ligase 1	717	100	2.40294e-101	0.6362	4	P:glucuronoxylan metabolic process; F:ligase activity; P:xylan biosynthetic process; C:intracellular part	-	no IPS match
gi|25554529|gb|CA738706.1|CA738706	e3 ufm1-protein ligase 1	624	100	6.28133e-126	0.6298	3	P:glucuronoxylan metabolic process; F:ligase activity; P:xylan biosynthetic process	-	PTHR31057:SF0 (PANTHER); PTHR31057 (PANTHER)
gi|32547275|gb|CD863459.1|CD863459	ef hand family protein	657	75	5.26802e-42	0.7287	1	F:calcium ion binding	-	IPR002048 (PFAM); IPR011992 (G3DSA:1.10.238.GENE3D); IPR018247 (PROSITE_PATTERNS); IPR002048 (PROSITE_PROFILES); SSF47473 (SUPERFAMILY)
gi|23088109|gb|BJ253088.1|BJ253088	eg964	663	100	7.14474e-48	0.7468	14	P:fatty acid beta-oxidation; P:intracellular lipid transport; C:cytoplasmic membrane-bounded vesicle; P:gibberellic acid mediated signaling pathway; F:transferase activity; F:sterol binding; F:oxidoreductase activity; C:chloroplast; C:peroxisome; P:reproductive structure development; P:peroxisome organization; P:seed germination; P:glyoxylate metabolic process; P:gibberellin biosynthetic process	-	no IPS match
gi|32562771|gb|CD878955.1|CD878955	elongation factor 1-alpha	753	100	1.18237e-120	0.968	12	F:sulfate adenylyltransferase (ATP) activity; C:vacuole; F:translation elongation factor activity; P:translational elongation; F:GTP binding; C:chloroplast; P:GTP catabolic process; C:nucleolus; P:response to cadmium ion; F:GTPase activity; C:plasma membrane; C:mitochondrion	EC:2.7.7.4	IPR004160 (PFAM); IPR004161 (PFAM); G3DSA:2.40.30.10 (GENE3D); G3DSA:2.40.30.10 (GENE3D); PTHR23115 (PANTHER); PTHR23115:SF124 (PANTHER); IPR009000 (SUPERFAMILY); IPR009001 (SUPERFAMILY)
gi|25194203|gb|CA615906.1|CA615906	embr-h2 protein expressed	408	11	1.25098e-13	0.7345	5	F:metal ion binding; F:zinc ion binding; P:proteolysis; C:cytoplasmic membrane-bounded vesicle; F:peptidase activity		no IPS match
gi|25164676|gb|CA609514.1|CA609514	embr-h2 protein expressed	386	8	2.49933e-08	0.78	5	F:metal ion binding; F:zinc ion binding; P:proteolysis; C:cytoplasmic membrane-bounded vesicle; F:peptidase activity		no IPS match
gi|22017294|gb|BQ802325.1|BQ802325	ethylene response factor	748	69	1.90282e-87	0.621	5	F:sequence-specific DNA binding transcription factor activity; F:DNA binding; C:nucleus; P:regulation of transcription, DNA-dependent; P:response to fungus	-	no IPS match
gi|20109392|gb|BJ294115.1|BJ294115	eukaryotic translation initiation factor 2 subunit 3	737	100	1.78989e-92	0.7856	8	P:translational initiation; F:nucleotidyltransferase activity; P:pyrimidine ribonucleotide biosynthetic process; F:GTP binding; P:GTP catabolic process; F:translation initiation factor activity; C:cytosol; F:GTPase activity	-	G3DSA:2.40.30.10 (GENE3D); G3DSA:2.40.30.10 (GENE3D); IPR015256 (PFAM); PTHR23115:SF9 (PANTHER); PTHR23115 (PANTHER); IPR009001 (SUPERFAMILY); IPR009000 (SUPERFAMILY)
gi|24990672|gb|CA499712.1|CA499712	eukaryotic translation initiation factor 3 subunit b	579	100	2.37921e-66	0.739	10	F:translation initiation factor activity; P:formation of translation preinitiation complex; C:cytosol; C:eukaryotic 43S preinitiation complex; C:eukaryotic translation initiation factor 3 complex; C:eukaryotic 48S preinitiation complex; F:nucleotide binding; P:regulation of translational initiation; C:nucleus; F:translation initiation factor binding	-	SignalP-TM (SIGNALP_GRAM_POSITIVE)
gi|25199791|gb|CA621495.1|CA621495	eyes absent homolog 4-like	661	47	2.33331e-40	0.7355	10	P:protein dephosphorylation; P:oxidation-reduction process; F:protein tyrosine phosphatase activity, metal-dependent; F:oxidoreductase activity, acting on paired donors, with incorporation or reduction of molecular oxygen; F:electron carrier activity; F:monooxygenase activity; F:heme binding; P:multicellular organismal development; F:iron ion binding; C:nucleus	-	no IPS match
gi|20309066|gb|BQ166051.1|BQ166051	fad-dependent urate hydroxylase-like	441	100	4.839e-47	0.7141	8	P:toxin catabolic process; P:response to cyclopentenone; P:innate immune response; P:response to bacterium; F:monooxygenase activity; P:defense response to fungus; C:mitochondrion; P:oxidation-reduction process	-	PTHR13789:SF185 (PANTHER); PTHR13789 (PANTHER)
gi|20333996|gb|BQ172173.1|BQ172173	farnesyl pyrophosphate synthase	649	100	9.30543e-101	0.8382	7	C:cytoplasm; F:metal ion binding; F:geranyltranstransferase activity; P:geranyl diphosphate biosynthetic process; P:cholesterol biosynthetic process; F:dimethylallyltranstransferase activity; P:farnesyl diphosphate biosynthetic process	EC:2.5.1.1; EC:2.5.1.10	IPR000092 (PFAM); IPR008949 (G3DSA:1.10.600.GENE3D); PTHR11525:SF0 (PANTHER); PTHR11525 (PANTHER); IPR000092 (PROSITE_PATTERNS); NON_CYTOPLASMIC_DOMAIN (PHOBIUS); SIGNAL_PEPTIDE (PHOBIUS); SIGNAL_PEPTIDE_N_REGION (PHOBIUS); SIGNAL_PEPTIDE_C_REGION (PHOBIUS); SIGNAL_PEPTIDE_H_REGION (PHOBIUS); IPR008949 (SUPERFAMILY)
gi|19954521|gb|BJ216092.1|BJ216092	f-box domain containing expressed	668	73	3.54602e-40	0.47	4	C:mitochondrion; C:cytoplasmic membrane-bounded vesicle; F:nucleic acid binding; C:plastid		no IPS match
gi|39568602|gb|CK206212.1|CK206212	f-box family	1091	69	7.98538e-34	0.6265	3	C:mitochondrion; F:carbohydrate binding; P:biological_process		IPR025886 (PFAM); PTHR32278 (PANTHER)
gi|45798497|gb|CN008465.1|CN008465	f-box kelch-repeat protein at1g30090-like	513	56	1.45174e-45	0.6425	3	F:molecular_function; P:biological_process; C:cytoplasm		SIGNAL_PEPTIDE (PHOBIUS); SIGNAL_PEPTIDE_C_REGION (PHOBIUS); SIGNAL_PEPTIDE_N_REGION (PHOBIUS); SIGNAL_PEPTIDE_H_REGION (PHOBIUS); NON_CYTOPLASMIC_DOMAIN (PHOBIUS); TMhelix (TMHMM)
gi|25222421|gb|CA644125.1|CA644125	f-box lrr-repeat protein at3g59210-like	484	15	3.66602e-19	0.6867	1	C:cytoplasmic membrane-bounded vesicle		no IPS match
gi|32546040|gb|CD862224.1|CD862224	f-box protein at2g32560-like	670	100	3.9531e-87	0.8513	6	C:cytoplasmic membrane-bounded vesicle; F:ATP binding; F:unfolded protein binding; C:extracellular region; C:chloroplast; P:actin filament-based movement	-	PTHR31482:SF2 (PANTHER); PTHR31482 (PANTHER)
gi|20435101|gb|BQ239225.1|BQ239225	f-box protein gid2-like	659	63	6.97682e-52	0.72	18	F:protein binding; P:jasmonic acid mediated signaling pathway; P:floral organ morphogenesis; C:SCF ubiquitin ligase complex; P:hyperosmotic salinity response; P:SCF complex assembly; P:protein ubiquitination; F:DNA binding; P:seed germination; P:SCF-dependent proteasomal ubiquitin-dependent protein catabolic process; P:raffinose family oligosaccharide biosynthetic process; P:response to abscisic …	-	IPR001810 (PFAM); G3DSA:1.20.1280.50 (GENE3D); IPR001810 (SUPERFAMILY)
gi|20098215|gb|BJ273448.1|BJ273448	f-box protein pp2-a13-like	358	100	6.54778e-35	0.7983	6	P:response to wounding; P:response to fructose stimulus; F:carbohydrate binding; C:nucleus; P:response to sucrose stimulus; F:protein binding	-	IPR025886 (PFAM); PTHR31960 (PANTHER); PTHR31960:SF2 (PANTHER)
gi|25280441|gb|CA689877.1|CA689877	f-box protein pp2-a13-like	476	100	1.23686e-26	0.7146	6	P:response to wounding; P:response to fructose stimulus; F:carbohydrate binding; C:nucleus; P:response to sucrose stimulus; F:protein binding	-	no IPS match
gi|24989700|gb|CA498740.1|CA498740	f-box protein pp2-a13-like	468	88	1.81734e-21	0.843	1	P:response to wounding	-	PTHR31960 (PANTHER); PTHR31960:SF2 (PANTHER)
gi|32782129|gb|CD934365.1|CD934365	ferredoxin-thioredoxin reductase catalytic chain	590	100	1.58153e-71	0.9005	10	P:oxidation-reduction process; F:metal ion binding; F:ferredoxin-NAD(P) reductase activity; C:chloroplast envelope; F:4 iron, 4 sulfur cluster binding; P:maltose metabolic process; P:starch biosynthetic process; F:ferredoxin:thioredoxin reductase activity; C:chloroplast stroma; P:positive regulation of catalytic activity	EC:1.18.1	no IPS match
gi|14316288|gb|BG908612.1|BG908612	fibrillin	615	100	3.52519e-58	0.7848	5	F:ion binding; C:chloroplast thylakoid membrane; F:nucleotide binding; C:plastoglobule; F:structural molecule activity	-	IPR006843 (PFAM); PTHR31906 (PANTHER)
gi|38994557|gb|CK163877.1|CK163877	flavonoid 3 -monooxygenase-like	1083	100	1.29284e-97	0.8636	6	F:flavonoid 3',5'-hydroxylase activity; C:cytoplasmic membrane-bounded vesicle; F:electron carrier activity; F:iron ion binding; F:heme binding; P:oxidation-reduction process	EC:1.14.13.88	IPR002401 (PRINTS); IPR001128 (PRINTS); IPR001128 (PFAM); IPR001128 (G3DSA:1.10.630.GENE3D); PTHR24298:SF51 (PANTHER); PTHR24298 (PANTHER); IPR017972 (PROSITE_PATTERNS); IPR001128 (SUPERFAMILY)
gi|39620015|gb|CK213911.1|CK213911	flavonoid 3 -monooxygenase-like	1032	100	0	0.814	6	F:flavonoid 3',5'-hydroxylase activity; C:cytoplasmic membrane-bounded vesicle; F:electron carrier activity; F:iron ion binding; F:heme binding; P:oxidation-reduction process	EC:1.14.13.88	IPR002401 (PRINTS); IPR001128 (PRINTS); IPR001128 (G3DSA:1.10.630.GENE3D); IPR001128 (PFAM); PTHR24298:SF51 (PANTHER); PTHR24298 (PANTHER); IPR017972 (PROSITE_PATTERNS); IPR001128 (SUPERFAMILY)
gi|32561612|gb|CD877796.1|CD877796	formate dehydrogenase	773	100	3.40854e-120	0.9061	20	P:very long-chain fatty acid metabolic process; F:NAD binding; P:cuticle development; P:oxidation-reduction process; P:lipid biosynthetic process; C:mitochondrion; P:response to light stimulus; P:response to cold; P:response to wounding; P:epidermal cell differentiation; F:oxidoreductase activity, acting on the CH-OH group of donors, NAD or NADP as acceptor; F:transferase activity, transferring a…	EC:1.2.1.2	no IPS match
gi|32665833|gb|CD894372.1|CD894372	fructose- - cytosolic-like	546	100	2.11963e-60	0.9293	17	P:sucrose biosynthetic process; P:vesicle-mediated transport; C:cytosol; P:oxidation-reduction process; P:response to fructose stimulus; C:integral to membrane; F:metal ion binding; F:fructose 1,6-bisphosphate 1-phosphatase activity; P:starch catabolic process; P:reactive oxygen species metabolic process; P:response to abscisic acid stimulus; F:2-alkenal reductase [NAD(P)] activity; P:gluconeogen…	EC:1.3.1.74; EC:3.1.3.11	IPR000146 (PFAM); G3DSA:3.40.190.80 (GENE3D); IPR000146 (PANTHER); SSF56655 (SUPERFAMILY)
gi|38971785|gb|CK152589.1|CK152589	gdp-mannose transporter gonst4-like	870	100	1.75037e-82	0.6882	4	P:nucleotide-sugar transport; C:Golgi apparatus; C:cytoplasmic membrane-bounded vesicle; C:integral to membrane	-	no IPS match
gi|20086066|gb|BJ266572.1|BJ266572	general transcription factor iih subunit 5	587	100	1.52917e-41	0.7615	5	P:nucleotide-excision repair; P:regulation of transcription, DNA-dependent; F:DNA binding; C:nucleoplasm; C:core TFIIH complex	-	no IPS match
gi|20124242|gb|BJ320740.1|BJ320740	gibberellin 2-beta-dioxygenase 8	683	4	1.00752e-27	0.7875	0	-		no IPS match
gi|39005468|gb|CK169368.1|CK169368	gltscr2-domain family protein	882	58	1.98785e-26	0.7036	4	P:nucleocytoplasmic transport; P:macromolecule localization; C:mitochondrion; P:organic substance transport	-	SIGNAL_PEPTIDE_N_REGION (PHOBIUS); NON_CYTOPLASMIC_DOMAIN (PHOBIUS); SIGNAL_PEPTIDE (PHOBIUS); SIGNAL_PEPTIDE_C_REGION (PHOBIUS); SIGNAL_PEPTIDE_H_REGION (PHOBIUS); TMhelix (TMHMM)
gi|25164181|gb|CA609019.1|CA609019	glucan -beta-glucosidase	554	100	1.13712e-54	0.7378	4	F:hydrolase activity, hydrolyzing O-glycosyl compounds; F:protein binding, bridging; P:carbohydrate metabolic process; F:actin filament binding	-	IPR013781 (G3DSA:3.20.20.GENE3D); IPR010431 (PANTHER); PTHR10551:SF9 (PANTHER); IPR017853 (SUPERFAMILY)
gi|32548722|gb|CD864906.1|CD864906	glucan -beta-glucosidase	736	100	3.59284e-146	0.7293	4	F:hydrolase activity, hydrolyzing O-glycosyl compounds; F:protein binding, bridging; P:carbohydrate metabolic process; F:actin filament binding	-	IPR001547 (PFAM); IPR013781 (G3DSA:3.20.20.GENE3D); IPR010431 (PANTHER); PTHR10551:SF9 (PANTHER); IPR018087 (PROSITE_PATTERNS); IPR017853 (SUPERFAMILY)
gi|25444976|gb|CA723183.1|CA723183	glucan -beta-glucosidase	428	98	1.08002e-38	0.6368	4	F:hydrolase activity, hydrolyzing O-glycosyl compounds; F:protein binding, bridging; P:carbohydrate metabolic process; F:actin filament binding	-	no IPS match
gi|20106228|gb|BJ286969.1|BJ286969	glucan -beta-glucosidase	679	91	2.69922e-18	0.7966	4	F:hydrolase activity, hydrolyzing O-glycosyl compounds; F:protein binding, bridging; P:carbohydrate metabolic process; F:actin filament binding	-	IPR013781 (G3DSA:3.20.20.GENE3D); IPR017853 (SUPERFAMILY)
gi|25218927|gb|CA640631.1|CA640631	glucan -beta-glucosidase	348	8	2.04154e-17	0.9138	4	F:hydrolase activity, hydrolyzing O-glycosyl compounds; F:protein binding, bridging; P:carbohydrate metabolic process; F:actin filament binding	-	IPR013781 (G3DSA:3.20.20.GENE3D)
gi|19958010|gb|BJ218911.1|BJ218911	glucose-6-phosphate dehydrogenase	556	100	1.38815e-49	0.804	11	P:protein autophosphorylation; C:mitochondrion; P:isopentenyl diphosphate biosynthetic process, methylerythritol 4-phosphate pathway; P:response to blue light; P:regulation of proton transport; P:pentose-phosphate shunt, oxidative branch; F:protein binding; C:chloroplast stroma; F:glucose-6-phosphate dehydrogenase activity; F:NADP binding; P:photosynthesis	EC:1.1.1.49	IPR022675 (PFAM); G3DSA:3.30.360.10 (GENE3D); PTHR23429:SF4 (PANTHER); IPR001282 (PANTHER); SSF55347 (SUPERFAMILY)
gi|23146125|gb|BJ284170.1|BJ284170	glutamine synthetase	701	100	3.73822e-99	0.9435	32	P:response to fructose stimulus; P:response to glucose stimulus; C:chloroplast envelope; P:hydrogen peroxide catabolic process; C:apoplast; P:response to sucrose stimulus; F:protein binding; P:water transport; C:vacuole; C:cytosolic ribosome; P:cellular cation homeostasis; P:calcium ion transport; P:response to salt stress; P:nitrate assimilation; P:glutamine biosynthetic process; C:cell wall; P:…	EC:6.3.1.2	IPR014746 (G3DSA:3.30.590.GENE3D); IPR008146 (PFAM); PTHR20852:SF50 (PANTHER); PTHR20852 (PANTHER); IPR027303 (PROSITE_PATTERNS); SSF55931 (SUPERFAMILY)
gi|39620887|gb|CK214783.1|CK214783	glutathione peroxidase	1063	100	4.24934e-115	0.8396	17	C:cytosol; P:oxidation-reduction process; C:mitochondrion; P:response to salt stress; F:glutathione peroxidase activity; P:chromatin assembly or disassembly; P:circadian rhythm; P:cellular response to water deprivation; P:abscisic acid mediated signaling pathway; C:chloroplast; P:response to cadmium ion; P:toxin catabolic process; P:response to hydrogen peroxide; C:nucleus; C:plasma membrane; F:p…	EC:1.11.1.9; EC:1.11.1.12	IPR000889 (PRINTS); IPR000889 (PIRSF); IPR012336 (G3DSA:3.40.30.GENE3D); IPR000889 (PFAM); PTHR11592:SF11 (PANTHER); IPR000889 (PANTHER); IPR000889 (PROSITE_PATTERNS); IPR000889 (PROSITE_PATTERNS); IPR000889 (PROSITE_PROFILES); IPR012336 (SUPERFAMILY)
gi|20103648|gb|BJ282385.1|BJ282385	glutathione s-transferase t1-like	762	100	3.78941e-128	0.737	5	P:toxin catabolic process; F:glutathione transferase activity; P:response to cyclopentenone; C:peroxisome; C:mitochondrion	EC:2.5.1.18	no IPS match
gi|23504740|emb|AJ440792.1|	glutathione transferase	930	100	9.79492e-158	0.7406	3	C:cytoplasmic membrane-bounded vesicle; F:glutathione transferase activity; F:protein binding	EC:2.5.1.18	IPR004046 (PFAM); IPR004045 (PFAM); IPR012336 (G3DSA:3.40.30.GENE3D); IPR010987 (G3DSA:1.20.1050.GENE3D); PTHR11260:SF38 (PANTHER); PTHR11260 (PANTHER); IPR010987 (PROSITE_PROFILES); IPR004045 (PROSITE_PROFILES); IPR010987 (SUPERFAMILY); IPR012336 (SUPERFAMILY)
gi|23504746|emb|AJ440795.1|	glutathione transferase	897	100	4.92099e-158	0.7857	3	C:cytoplasmic membrane-bounded vesicle; F:glutathione transferase activity; F:protein binding	EC:2.5.1.18	IPR004045 (PFAM); IPR004046 (PFAM); IPR012336 (G3DSA:3.40.30.GENE3D); IPR010987 (G3DSA:1.20.1050.GENE3D); PTHR11260:SF38 (PANTHER); PTHR11260 (PANTHER); IPR010987 (PROSITE_PROFILES); IPR004045 (PROSITE_PROFILES); IPR010987 (SUPERFAMILY); IPR012336 (SUPERFAMILY)
gi|25157992|gb|CA602830.1|CA602830	glycerophosphodiester phosphodiesterase isoform 1	479	11	8.49666e-14	0.8145	3	P:glycerol metabolic process; F:glycerophosphodiester phosphodiesterase activity; P:lipid metabolic process	EC:3.1.4.46	no IPS match
gi|25265370|gb|CA680217.1|CA680217	glycerophosphoryl diester phosphodiesterase	653	80	1.87242e-21	0.7711	6	P:glycerol metabolic process; P:lipid metabolic process; C:vacuole; C:cytoplasmic membrane-bounded vesicle; C:plasma membrane; F:glycerophosphodiester phosphodiesterase activity	EC:3.1.4.46	no IPS match
gi|25266718|gb|CA681065.1|CA681065	glycerophosphoryl diester phosphodiesterase	376	15	1.33189e-18	0.798	4	P:glycerol metabolic process; P:lipid metabolic process; C:cytoplasmic membrane-bounded vesicle; F:glycerophosphodiester phosphodiesterase activity	EC:3.1.4.46	no IPS match
gi|45801753|gb|CN011721.1|CN011721	glycosyl hydrolase	651	100	6.89493e-49	0.8285	13	F:inulinase activity; P:nectar secretion; C:vacuole; P:response to wounding; F:sucrose alpha-glucosidase activity; C:cytoplasmic membrane-bounded vesicle; F:levanase activity; P:starch metabolic process; C:cell wall; F:fructan beta-(2,6)-fructosidase activity; C:apoplast; C:mitochondrion; P:response to karrikin	EC:3.2.1.26; EC:3.2.1.65; EC:3.2.1.154; EC:3.2.1.7; EC:3.2.1.48	no IPS match
gi|25218374|gb|CA640078.1|CA640078	glycosyl hydrolase family protein	531	100	1.53052e-46	0.7442	7	F:hydrolase activity, hydrolyzing O-glycosyl compounds; F:GMP synthase (glutamine-hydrolyzing) activity; P:carbohydrate metabolic process; C:cytoplasmic membrane-bounded vesicle; F:ATP binding; F:pyrophosphatase activity; P:GMP biosynthetic process	EC:3.6.1; EC:6.3.5.2	SignalP-TM (SIGNALP_GRAM_POSITIVE)
gi|25432920|gb|CA711127.1|CA711127	glycosyltransferase family 61 protein	384	100	5.70763e-38	0.7804	5	P:organ senescence; F:transferase activity, transferring glycosyl groups; P:response to chitin; C:extracellular region; C:plastid	-	no IPS match
gi|25434993|gb|CA713200.1|CA713200	gpi-anchored protein	478	100	1.60791e-21	0.7624	2	C:anchored to membrane; C:cytoplasmic membrane-bounded vesicle	-	no IPS match
gi|39619164|gb|CK213060.1|CK213060	grab2 protein	1037	6	3.18547e-31	0.73	2	F:DNA binding; P:regulation of transcription, DNA-dependent	-	no IPS match
gi|32560921|gb|CD877105.1|CD877105	gtp cyclohydrolase i	777	100	1.64001e-169	0.6887	5	F:binding; P:tetrahydrofolate biosynthetic process; F:GTP cyclohydrolase I activity; C:mitochondrion; C:nucleus	EC:3.5.4.16	G3DSA:1.10.286.10 (GENE3D); IPR020602 (PFAM); G3DSA:3.30.1130.10 (GENE3D); PTHR11109:SF0 (PANTHER); IPR001474 (PANTHER); SSF55620 (SUPERFAMILY)
gi|32683632|gb|CD909308.1|CD909308	gtp-binding nuclear protein ran-3-like	714	100	8.47651e-43	0.8915	16	C:apoplast; F:protein binding; P:mRNA export from nucleus; P:response to salt stress; F:GTP binding; C:cell wall; P:GTP catabolic process; C:Golgi apparatus; C:nucleolus; C:cytosol; P:small GTPase mediated signal transduction; P:response to cadmium ion; C:plasmodesma; F:GTPase activity; C:plasma membrane; P:protein import into nucleus	-	no IPS match
gi|25244701|gb|CA666157.1|CA666157	h aca ribonucleoprotein complex subunit 3	524	100	8.59065e-37	0.8522	10	P:RNA methylation; C:Cajal body; C:nucleolus; P:primitive hemopoiesis; P:rRNA processing; P:polar nucleus fusion; C:plastid; C:box H/ACA RNP complex; F:snoRNA binding; P:pseudouridine synthesis	-	IPR007264 (PFAM); G3DSA:2.20.28.40 (GENE3D); IPR007264 (PANTHER); PTHR13305:SF0 (PANTHER); IPR007264 (SUPERFAMILY)
gi|20105037|gb|BJ284862.1|BJ284862	haloacid dehalogenase-like hydrolase domain-containing protein 3	684	100	3.28113e-95	0.7672	2	P:metabolic process; F:phosphoglycolate phosphatase activity	EC:3.1.3.18	IPR006439 (PRINTS); IPR023214 (PFAM); IPR023214 (G3DSA:3.40.50.GENE3D); IPR006439 (TIGRFAM); PTHR12725:SF48 (PANTHER); PTHR12725 (PANTHER); IPR023214 (SUPERFAMILY)
gi|25268316|gb|CA682552.1|CA682552	harpin binding protein 1	324	54	1.00397e-17	0.8848	10	C:plastoglobule; P:defense response to bacterium; C:chloroplast envelope; C:thylakoid lumen; C:plasma membrane; P:chloroplast organization; P:response to ozone; C:nucleus; C:chloroplast thylakoid membrane; F:structural molecule activity	-	no IPS match
gi|32545563|gb|CD861747.1|CD861747	hd3a	695	100	2.51196e-112	0.9484	12	F:phosphatidylethanolamine binding; P:regulation of timing of transition from vegetative to reproductive phase; P:regulation of transcription, DNA-dependent; P:regulation of flower development; P:inflorescence development; P:cell differentiation; F:sequence-specific DNA binding transcription factor activity; P:phosphorylation; F:kinase activity; P:short-day photoperiodism, flowering; C:cytoplasm;…	-	IPR008914 (PFAM); IPR008914 (G3DSA:3.90.280.GENE3D); PTHR11362 (PANTHER); PTHR11362:SF9 (PANTHER); IPR001858 (PROSITE_PATTERNS); IPR008914 (SUPERFAMILY)
gi|25546839|gb|CA731241.1|CA731241	heat stress transcription factor a-9	603	89	2.08896e-44	0.4516	7	F:dipeptidyl-peptidase activity; P:proteolysis; C:cytoplasm; C:vacuole; F:hydrolase activity; C:cytosol; C:mitochondrion		IPR011676 (PFAM)
gi|25145308|gb|CA594695.1|CA594695	hedgehog-interacting partial	290	100	1.82623e-41	0.7667	6	F:oxidoreductase activity, acting on the CH-OH group of donors, quinone or similar compound as acceptor; P:carbohydrate metabolic process; C:anchored to plasma membrane; C:cytoplasmic membrane-bounded vesicle; F:quinone binding; C:mitochondrion	-	IPR011042 (G3DSA:2.120.10.GENE3D); PTHR19328 (PANTHER); PTHR19328:SF13 (PANTHER)
gi|20333498|gb|BQ171675.1|BQ171675	heme-binding-like protein chloroplastic-like	380	20	1.50346e-16	0.896	2	C:chloroplast thylakoid membrane; C:plastoglobule	-	CYTOPLASMIC_DOMAIN (PHOBIUS); TRANSMEMBRANE (PHOBIUS); NON_CYTOPLASMIC_DOMAIN (PHOBIUS); TMhelix (TMHMM)
gi|20104535|gb|BJ283947.1|BJ283947	heparanase-like protein 1-like	715	100	1.3481e-116	0.7194	7	C:plant-type cell wall; F:beta-glucuronidase activity; C:cytoplasmic membrane-bounded vesicle; P:unidimensional cell growth; C:extracellular region; P:metabolic process; C:membrane	EC:3.2.1.31	no IPS match
gi|20299600|gb|BQ162543.1|BQ162543	hexokinase 2	404	100	2.68637e-32	0.7633	16	C:plastid outer membrane; F:glucokinase activity; F:zinc ion binding; C:vacuole; P:programmed cell death; P:glucose 6-phosphate metabolic process; P:phosphorylation; C:chloroplast; F:fructokinase activity; P:glycolysis; P:hexokinase-dependent signaling; P:glucose mediated signaling pathway; C:plasma membrane; C:nucleus; F:ATP binding; C:integral to mitochondrial outer membrane	EC:2.7.1.2; EC:2.7.1.4	no IPS match
gi|22031402|gb|BQ807193.1|BQ807193	high molecular weight glutenin subunit	779	100	1.54871e-108	0.6016	3	F:nutrient reservoir activity; F:serine-type endopeptidase inhibitor activity; C:cytoplasmic membrane-bounded vesicle	-	NON_CYTOPLASMIC_DOMAIN (PHOBIUS); CYTOPLASMIC_DOMAIN (PHOBIUS); TRANSMEMBRANE (PHOBIUS)
gi|20810999|gb|BQ295477.1|BQ295477	histone	726	100	4.72585e-83	0.8689	8	C:nucleosome; C:nucleolus; F:DNA binding; C:chloroplast thylakoid; C:chloroplast stroma; P:nucleosome assembly; F:protein heterodimerization activity; P:microtubule nucleation	-	no IPS match
gi|20079690|gb|BJ255915.1|BJ255915	histone	618	100	5.09972e-66	0.8998	7	C:nucleosome; C:nucleolus; C:plasmodesma; F:DNA binding; P:nucleosome assembly; F:protein heterodimerization activity; C:chloroplast	-	NON_CYTOPLASMIC_DOMAIN (PHOBIUS); TRANSMEMBRANE (PHOBIUS); CYTOPLASMIC_DOMAIN (PHOBIUS)
gi|23073408|gb|BJ220679.1|BJ220679	histone	704	100	3.82253e-68	0.8621	6	C:nucleosome; C:nucleolus; F:DNA binding; P:nucleosome assembly; F:protein heterodimerization activity; C:chloroplast	-	no IPS match
gi|19958403|gb|BJ219629.1|BJ219629	histone	624	100	8.72839e-75	0.851	5	C:nucleosome; F:DNA binding; P:nucleosome assembly; C:nucleus; F:protein heterodimerization activity	-	CYTOPLASMIC_DOMAIN (PHOBIUS); NON_CYTOPLASMIC_DOMAIN (PHOBIUS); TRANSMEMBRANE (PHOBIUS); TMhelix (TMHMM)
gi|56082451|gb|BJ314387.2|BJ314387	histone acetyltransferase gcn5-like	542	94	6.11884e-29	0.7986	26	P:G2 phase of mitotic cell cycle; P:flower development; F:H3 histone acetyltransferase activity; P:regulation of glucosinolate biosynthetic process; C:plastid; P:cellular response to sulfur starvation; P:response to gibberellin stimulus; F:protein binding; P:protein deubiquitination; C:histone acetyltransferase complex; P:response to xenobiotic stimulus; P:histone methylation; P:response to jasmo…	-	CYTOPLASMIC_DOMAIN (PHOBIUS); NON_CYTOPLASMIC_DOMAIN (PHOBIUS); TRANSMEMBRANE (PHOBIUS)
gi|23158194|gb|BJ308556.1|BJ308556	histone deacetylase hdt1-like	692	100	2.36444e-57	0.7157	11	P:response to water deprivation; P:multicellular organismal development; P:response to salt stress; F:hydrolase activity; P:negative regulation of transcription, DNA-dependent; C:nucleolus; F:nucleic acid binding; F:metal ion binding; P:cellular protein modification process; P:response to abscisic acid stimulus; P:chromatin modification	-	PTHR31802 (PANTHER); PTHR31802:SF3 (PANTHER); IPR007087 (PROSITE_PATTERNS); IPR007087 (PROSITE_PROFILES)
gi|25438158|gb|CA716365.1|CA716365	histone h2a	393	91	1.97585e-11	0.5587	7	C:nucleus; F:DNA binding; C:chromosome; C:nucleosome; P:nucleosome assembly; F:protein heterodimerization activity; C:nucleolus		no IPS match
gi|19945672|gb|BJ207732.1|BJ207732	histone h3 k4-specific methyltransferase set7 9 family protein	460	100	6.5678e-21	0.7904	5	F:peptidase activity; F:kinase activity; P:phosphorylation; C:chloroplast; C:mitochondrion	-	IPR003409 (SMART); G3DSA:2.20.110.10 (GENE3D); IPR003409 (PFAM); PTHR23084 (PANTHER); PTHR23084:SF136 (PANTHER); SSF82185 (SUPERFAMILY)
gi|9414364|gb|BE416616.1|BE416616	histone h4-like	477	100	1.36047e-49	0.996	7	C:nucleosome; C:nucleolus; F:DNA binding; C:thylakoid; P:nucleosome assembly; F:protein heterodimerization activity; C:vacuole	-	IPR001951 (PRINTS); IPR001951 (SMART); IPR007125 (PFAM); IPR009072 (G3DSA:1.10.20.GENE3D); PTHR10484 (PANTHER); IPR019809 (PROSITE_PATTERNS); IPR009072 (SUPERFAMILY)
gi|32680153|gb|CD905824.1|CD905824	homeobox transcription factor hox7-like protein	561	33	2.88349e-27	0.8139	4	F:sequence-specific DNA binding transcription factor activity; F:sequence-specific DNA binding; C:nucleus; P:regulation of transcription, DNA-dependent	-	no IPS match
gi|25192018|gb|CA613721.1|CA613721	homogentisate -dioxygenase	564	100	8.49755e-71	0.8285	11	C:cytosol; P:response to sucrose stimulus; P:response to fructose stimulus; P:protein import into peroxisome matrix; F:metal ion binding; P:L-phenylalanine catabolic process; P:chlorophyll catabolic process; F:homogentisate 1,2-dioxygenase activity; P:tyrosine catabolic process; P:fatty acid beta-oxidation; P:homogentisate catabolic process	EC:1.13.11.5	no IPS match
gi|11224718|gb|BF293654.1|BF293654	homoserine kinase	482	60	8.89339e-31	0.7928	11	P:threonine biosynthetic process; P:methionine biosynthetic process; P:response to fungus; C:mitochondrion; F:homoserine kinase activity; P:response to bacterium; F:ATP binding; P:phosphorylation; C:chloroplast stroma; P:RNA splicing, via endonucleolytic cleavage and ligation; P:cysteine biosynthetic process	EC:2.7.1.39	no IPS match
gi|20053053|gb|BJ237569.1|BJ237569	hsp70-binding protein 1-like	666	73	2.18889e-56	0.719	5	C:cytoplasm; F:Hsp70 protein binding; C:nucleus; P:response to heat; P:response to salt stress	-	no IPS match
gi|23151408|gb|BJ294249.1|BJ294249	hydrophobic protein lti6b	577	7	5.3566e-05	0.9957	4	C:cytoplasmic membrane-bounded vesicle; C:integral to membrane; C:membrane; P:hyperosmotic salinity response		CYTOPLASMIC_DOMAIN (PHOBIUS); TRANSMEMBRANE (PHOBIUS); NON_CYTOPLASMIC_DOMAIN (PHOBIUS); TRANSMEMBRANE (PHOBIUS); CYTOPLASMIC_DOMAIN (PHOBIUS); TMhelix (TMHMM); TMhelix (TMHMM)
gi|32784899|gb|CD937391.1|CD937391	hydroxcinnamoyl- quinate shikimate partial	595	100	2.28036e-77	0.8843	7	F:shikimate O-hydroxycinnamoyltransferase activity; P:lignin biosynthetic process; F:quinate O-hydroxycinnamoyltransferase activity; F:anthranilate N-benzoyltransferase activity; P:positive regulation of flavonoid biosynthetic process; C:mitochondrion; P:auxin homeostasis	EC:2.3.1.144; EC:2.3.1.133; EC:2.3.1.99	IPR003480 (PFAM); IPR023213 (G3DSA:3.30.559.GENE3D); PTHR31642 (PANTHER); PTHR31642:SF11 (PANTHER)
gi|20332920|gb|BQ171097.1|BQ171097	hypothetical protein F775_03091	539	12	1.49548e-41	0.5875	0	-		no IPS match
gi|20108829|gb|BJ292791.1|BJ292791	hypothetical protein F775_04838	525	1	1.68049e-12	0.66	0	-		no IPS match
gi|39623224|gb|CK217120.1|CK217120	hypothetical protein F775_05054	1041	4	2.07691e-13	0.8575	0	-		SIGNAL_PEPTIDE_C_REGION (PHOBIUS); SIGNAL_PEPTIDE_N_REGION (PHOBIUS); SIGNAL_PEPTIDE_H_REGION (PHOBIUS); SIGNAL_PEPTIDE (PHOBIUS); NON_CYTOPLASMIC_DOMAIN (PHOBIUS); SignalP-TM (SIGNALP_GRAM_POSITIVE); TMhelix (TMHMM)
gi|25237512|gb|CA658987.1|CA658987	hypothetical protein F775_05054	472	3	3.97044e-06	0.9933	0	-		CYTOPLASMIC_DOMAIN (PHOBIUS); CYTOPLASMIC_DOMAIN (PHOBIUS); TRANSMEMBRANE (PHOBIUS); NON_CYTOPLASMIC_DOMAIN (PHOBIUS); TRANSMEMBRANE (PHOBIUS); TMhelix (TMHMM); TMhelix (TMHMM)
gi|20333648|gb|BQ171825.1|BQ171825	hypothetical protein F775_05708	479	100	7.00021e-41	0.6223	1	C:plastid	-	no IPS match
gi|11567026|gb|BF483725.1|BF483725	hypothetical protein F775_06361	575	10	1.81219e-12	0.65	0	-		TRANSMEMBRANE (PHOBIUS); NON_CYTOPLASMIC_DOMAIN (PHOBIUS); TRANSMEMBRANE (PHOBIUS); NON_CYTOPLASMIC_DOMAIN (PHOBIUS); CYTOPLASMIC_DOMAIN (PHOBIUS); TMhelix (TMHMM); TMhelix (TMHMM)
gi|20123229|gb|BJ319071.1|BJ319071	hypothetical protein F775_06417	666	8	3.03803e-34	0.7913	1	C:plastid	-	no IPS match
gi|25163596|gb|CA608434.1|CA608434	hypothetical protein F775_08101	577	1	9.6082e-06	0.6	0	-		no IPS match
gi|39005146|gb|CK169209.1|CK169209	hypothetical protein F775_08101	873	1	4.55869e-10	0.56	0	-		NON_CYTOPLASMIC_DOMAIN (PHOBIUS); TRANSMEMBRANE (PHOBIUS); CYTOPLASMIC_DOMAIN (PHOBIUS); TMhelix (TMHMM)
gi|39570709|gb|CK208319.1|CK208319	hypothetical protein F775_08101	1138	1	5.2784e-19	0.65	0	-		no IPS match
gi|25146714|gb|CA595659.1|CA595659	hypothetical protein F775_08155	462	2	2.52037e-27	0.92	0	-		no IPS match
gi|25450793|gb|CA728796.1|CA728796	hypothetical protein F775_08344	603	1	1.18779e-71	0.95	0	-		NON_CYTOPLASMIC_DOMAIN (PHOBIUS); CYTOPLASMIC_DOMAIN (PHOBIUS); TRANSMEMBRANE (PHOBIUS); TMhelix (TMHMM)
gi|32651379|gb|CD885993.1|CD885993	hypothetical protein F775_09062	630	4	1.38099e-48	0.84	0	-		NON_CYTOPLASMIC_DOMAIN (PHOBIUS); CYTOPLASMIC_DOMAIN (PHOBIUS); TRANSMEMBRANE (PHOBIUS); TMhelix (TMHMM)
gi|25262088|gb|CA678405.1|CA678405	hypothetical protein F775_09828	387	3	1.68235e-19	0.7167	0	-		no IPS match
gi|25558106|gb|CA742283.1|CA742283	hypothetical protein F775_15297	534	16	1.9697e-26	0.7206	0	-		no IPS match
gi|20124265|gb|BJ320776.1|BJ320776	hypothetical protein F775_17021	670	2	1.27296e-10	0.9	0	-		no IPS match
gi|25560088|gb|CA744265.1|CA744265	hypothetical protein F775_17743	302	1	1.72872e-05	0.68	0	-		no IPS match
gi|20310405|gb|BQ166724.1|BQ166724	hypothetical protein F775_17935	463	3	3.84737e-16	0.72	0	-		no IPS match
gi|20104082|gb|BJ283139.1|BJ283139	hypothetical protein F775_23913	495	6	4.44295e-18	0.8333	0	-		TRANSMEMBRANE (PHOBIUS); NON_CYTOPLASMIC_DOMAIN (PHOBIUS); NON_CYTOPLASMIC_DOMAIN (PHOBIUS); TRANSMEMBRANE (PHOBIUS); TRANSMEMBRANE (PHOBIUS); CYTOPLASMIC_DOMAIN (PHOBIUS); CYTOPLASMIC_DOMAIN (PHOBIUS)
gi|25211784|gb|CA633488.1|CA633488	hypothetical protein F775_24038	649	1	3.14808e-06	0.74	0	-		no IPS match
gi|25236274|gb|CA657749.1|CA657749	hypothetical protein F775_24243	485	1	1.32527e-11	0.98	0	-		no IPS match
gi|24993378|gb|CA502418.1|CA502418	hypothetical protein F775_24563	711	5	9.59095e-123	0.646	1	C:mitochondrion		TRANSMEMBRANE (PHOBIUS); CYTOPLASMIC_DOMAIN (PHOBIUS); NON_CYTOPLASMIC_DOMAIN (PHOBIUS); TMhelix (TMHMM)
gi|25238800|gb|CA660275.1|CA660275	hypothetical protein F775_26772	510	1	2.14574e-10	1	0	-		NON_CYTOPLASMIC_DOMAIN (PHOBIUS); TRANSMEMBRANE (PHOBIUS); TRANSMEMBRANE (PHOBIUS); CYTOPLASMIC_DOMAIN (PHOBIUS); CYTOPLASMIC_DOMAIN (PHOBIUS); TMhelix (TMHMM); TMhelix (TMHMM)
gi|20297908|gb|BQ160851.1|BQ160851	hypothetical protein F775_26924	545	42	2.99864e-37	0.8121	2	C:mitochondrion; C:chloroplast	-	SIGNAL_PEPTIDE_H_REGION (PHOBIUS); NON_CYTOPLASMIC_DOMAIN (PHOBIUS); SIGNAL_PEPTIDE_N_REGION (PHOBIUS); SIGNAL_PEPTIDE_C_REGION (PHOBIUS); SIGNAL_PEPTIDE (PHOBIUS); SignalP-TM (SIGNALP_GRAM_POSITIVE); SignalP-noTM (SIGNALP_GRAM_NEGATIVE); SignalP-noTM (SIGNALP_EUK)
gi|32550166|gb|CD866350.1|CD866350	hypothetical protein F775_28686	721	3	4.12709e-26	0.7233	2	C:integral to membrane; C:membrane		no IPS match
gi|20112929|gb|BJ301728.1|BJ301728	hypothetical protein F775_29486	470	19	3.20164e-50	0.6353	0	-		no IPS match
gi|25153552|gb|CA598918.1|CA598918	hypothetical protein F775_30147	537	7	5.77767e-28	0.6529	0	-		no IPS match
gi|31369215|gb|CD454587.1|CD454587	hypothetical protein F775_30292	747	3	4.01998e-55	0.67	0	-		SIGNAL_PEPTIDE_C_REGION (PHOBIUS); SIGNAL_PEPTIDE_N_REGION (PHOBIUS); SIGNAL_PEPTIDE_H_REGION (PHOBIUS); NON_CYTOPLASMIC_DOMAIN (PHOBIUS); SIGNAL_PEPTIDE (PHOBIUS)
gi|20332555|gb|BQ170732.1|BQ170732	hypothetical protein F775_31482	491	1	1.61469e-05	0.79	0	-		SIGNAL_PEPTIDE_C_REGION (PHOBIUS); SIGNAL_PEPTIDE_H_REGION (PHOBIUS); SIGNAL_PEPTIDE_N_REGION (PHOBIUS); SIGNAL_PEPTIDE (PHOBIUS); NON_CYTOPLASMIC_DOMAIN (PHOBIUS); SignalP-noTM (SIGNALP_EUK)
gi|32550011|gb|CD866195.1|CD866195	hypothetical protein F775_31570	699	7	5.88538e-82	0.7071	0	-		Coil (COILS); SIGNAL_PEPTIDE_N_REGION (PHOBIUS); NON_CYTOPLASMIC_DOMAIN (PHOBIUS); SIGNAL_PEPTIDE_C_REGION (PHOBIUS); SIGNAL_PEPTIDE (PHOBIUS); SIGNAL_PEPTIDE_H_REGION (PHOBIUS)
gi|32784188|gb|CD936424.1|CD936424	hypothetical protein F775_32699	707	1	4.42354e-36	0.98	0	-		no IPS match
gi|45800735|gb|CN010703.1|CN010703	hypothetical protein F775_44008	490	21	1.34809e-26	0.7719	0	-		no IPS match
gi|32780891|gb|CD933127.1|CD933127	hypothetical protein F775_52205	613	2	1.51685e-13	0.865	0	-		no IPS match
gi|19959487|gb|BJ221644.1|BJ221644	hypothetical protein SORBIDRAFT_01g029680	693	25	7.1681e-20	0.5184	0	-		no IPS match
gi|20331464|gb|BQ169641.1|BQ169641	hypothetical protein TRIUR3_01121	630	2	6.71634e-12	0.67	0	-		no IPS match
gi|25280286|gb|CA689722.1|CA689722	hypothetical protein TRIUR3_01373	483	19	1.06542e-23	0.8305	0	-		no IPS match
gi|22029430|gb|BQ805221.1|BQ805221	hypothetical protein TRIUR3_02173	538	1	2.34839e-05	0.97	0	-		SIGNAL_PEPTIDE_H_REGION (PHOBIUS); SIGNAL_PEPTIDE_C_REGION (PHOBIUS); SIGNAL_PEPTIDE_N_REGION (PHOBIUS); SIGNAL_PEPTIDE (PHOBIUS); NON_CYTOPLASMIC_DOMAIN (PHOBIUS)
gi|20047692|gb|BJ227413.1|BJ227413	hypothetical protein TRIUR3_09812	590	5	1.6926e-27	0.658	0	-		no IPS match
gi|20049044|gb|BJ230200.1|BJ230200	hypothetical protein TRIUR3_09860	691	2	8.05017e-07	0.95	0	-		no IPS match
gi|20309924|gb|BQ166482.1|BQ166482	hypothetical protein TRIUR3_14504	495	1	6.6049e-25	0.94	0	-		no IPS match
gi|39568179|gb|CK205789.1|CK205789	hypothetical protein TRIUR3_14630	1087	1	1.06904e-09	0.78	0	-		no IPS match
gi|32661463|gb|CD891379.1|CD891379	hypothetical protein TRIUR3_15978	475	3	1.19718e-21	0.8267	1	P:fatty acid catabolic process	-	no IPS match
gi|19957852|gb|BJ218618.1|BJ218618	hypothetical protein TRIUR3_17216	671	1	5.34383e-43	0.91	0	-		CYTOPLASMIC_DOMAIN (PHOBIUS); NON_CYTOPLASMIC_DOMAIN (PHOBIUS); TRANSMEMBRANE (PHOBIUS)
gi|20124556|gb|BJ321269.1|BJ321269	hypothetical protein TRIUR3_18557	656	1	7.96675e-05	0.63	0	-		TRANSMEMBRANE (PHOBIUS); CYTOPLASMIC_DOMAIN (PHOBIUS); NON_CYTOPLASMIC_DOMAIN (PHOBIUS)
gi|25420656|gb|CA698863.1|CA698863	hypothetical protein TRIUR3_18686	569	1	8.91385e-06	0.97	0	-		no IPS match
gi|25425915|gb|CA704122.1|CA704122	hypothetical protein TRIUR3_18775	455	1	6.11086e-12	0.89	0	-		no IPS match
gi|20333473|gb|BQ171650.1|BQ171650	hypothetical protein TRIUR3_18899	432	1	5.85878e-09	0.88	0	-		SIGNAL_PEPTIDE_C_REGION (PHOBIUS); NON_CYTOPLASMIC_DOMAIN (PHOBIUS); SIGNAL_PEPTIDE_H_REGION (PHOBIUS); SIGNAL_PEPTIDE (PHOBIUS); SIGNAL_PEPTIDE_N_REGION (PHOBIUS)
gi|20118133|gb|BJ310497.1|BJ310497	hypothetical protein TRIUR3_21373	660	1	2.29069e-24	0.51	0	-		Coil (COILS)
gi|20087646|gb|BJ267259.1|BJ267259	hypothetical protein TRIUR3_23801	499	1	4.96494e-15	0.77	0	-		SIGNAL_PEPTIDE (PHOBIUS); SIGNAL_PEPTIDE_C_REGION (PHOBIUS); SIGNAL_PEPTIDE_N_REGION (PHOBIUS); SIGNAL_PEPTIDE_H_REGION (PHOBIUS); NON_CYTOPLASMIC_DOMAIN (PHOBIUS); SignalP-noTM (SIGNALP_EUK)
gi|20309620|gb|BQ166330.1|BQ166330	hypothetical protein TRIUR3_23801	509	1	6.51146e-10	0.74	0	-		no IPS match
gi|20077973|gb|BJ253093.1|BJ253093	hypothetical protein TRIUR3_24659	678	3	3.22815e-93	0.6267	0	-		no IPS match
gi|20332831|gb|BQ171008.1|BQ171008	hypothetical protein TRIUR3_24659	522	1	6.23542e-24	0.86	0	-		no IPS match
gi|31369030|gb|CD454402.1|CD454402	hypothetical protein TRIUR3_27653	780	1	5.82557e-44	0.73	0	-		Coil (COILS)
gi|20117400|gb|BJ309333.1|BJ309333	hypothetical protein TRIUR3_28068	626	1	3.50826e-35	0.8	0	-		SignalP-noTM (SIGNALP_EUK)
gi|20084143|gb|BJ263394.1|BJ263394	hypothetical protein TRIUR3_30186	625	1	4.39149e-30	1	0	-		NON_CYTOPLASMIC_DOMAIN (PHOBIUS); CYTOPLASMIC_DOMAIN (PHOBIUS); TRANSMEMBRANE (PHOBIUS)
gi|25154423|gb|CA599447.1|CA599447	hypothetical protein TRIUR3_31327	296	1	8.27368e-32	1	0	-		no IPS match
gi|39558072|gb|CK195682.1|CK195682	hypothetical protein TRIUR3_34185	822	10	2.92857e-74	0.706	0	-		no IPS match
gi|20108389|gb|BJ291781.1|BJ291781	hypothetical protein ZEAMMB73_536097	418	1	1.45176e-05	0.77	0	-		no IPS match
gi|38985433|gb|CK159354.1|CK159354	importin subunit alpha-1-like	867	100	1.94132e-41	0.7741	19	P:cytoskeleton organization; P:gluconeogenesis; P:negative regulation of catalytic activity; F:protein binding; C:cytoplasmic membrane-bounded vesicle; F:protein transporter activity; P:toxin catabolic process; P:proteasomal protein catabolic process; C:cell wall; P:root hair elongation; C:nucleolus; C:cytosol; C:nuclear envelope; F:pectinesterase activity; P:modulation by virus of host morpholog…	EC:3.1.1.11	NON_CYTOPLASMIC_DOMAIN (PHOBIUS); CYTOPLASMIC_DOMAIN (PHOBIUS); TRANSMEMBRANE (PHOBIUS); TMhelix (TMHMM)
gi|20298856|gb|BQ161799.1|BQ161799	importin subunit alpha-1-like	659	34	2.25574e-07	0.8035	4	P:protein import into nucleus; F:protein transporter activity; C:nucleus; C:perinuclear region of cytoplasm	-	no IPS match
gi|20051383|gb|BJ234600.1|BJ234600	importin subunit beta-1	585	26	8.29751e-61	0.5765	1	F:binding	-	IPR011989 (G3DSA:1.25.10.GENE3D); PTHR10527 (PANTHER); PTHR10527:SF19 (PANTHER); IPR016024 (SUPERFAMILY)
gi|23142017|gb|BJ274136.1|BJ274136	inositol-3-phosphate synthase	774	100	3.1535e-54	0.854	30	P:myo-inositol hexakisphosphate biosynthetic process; P:embryo development ending in seed dormancy; P:cytokinesis by cell plate formation; P:amino acid import; P:glucosinolate biosynthetic process; P:response to hydrogen peroxide; C:vacuolar membrane; F:inositol-3-phosphate synthase activity; P:defense response to fungus; P:cellular response to phosphate starvation; P:chlorophyll catabolic proces…	EC:5.5.1.4	IPR002587 (PFAM); G3DSA:3.30.360.10 (GENE3D); IPR013021 (PFAM); IPR016040 (G3DSA:3.40.50.GENE3D); IPR002587 (PANTHER); PTHR11510:SF5 (PANTHER); TRANSMEMBRANE (PHOBIUS); NON_CYTOPLASMIC_DOMAIN (PHOBIUS); CYTOPLASMIC_DOMAIN (PHOBIUS); SSF51735 (SUPERFAMILY); SSF55347 (SUPERFAMILY)
gi|25557956|gb|CA742133.1|CA742133	intracellular protein transport protein isoform 1	645	63	5.88517e-53	0.7327	1	C:vacuole	-	Coil (COILS)
gi|25143448|gb|CA593620.1|CA593620	isocitrate lyase	636	100	2.99213e-34	0.7878	5	C:peroxisome; P:tricarboxylic acid cycle; P:pathogenesis; F:isocitrate lyase activity; P:glyoxylate cycle	EC:4.1.3.1	IPR015813 (G3DSA:3.20.20.GENE3D); IPR006254 (PFAM); IPR006254 (PTHR21631:PANTHER); PTHR21631 (PANTHER); IPR018523 (PROSITE_PATTERNS); SignalP-TM (SIGNALP_GRAM_POSITIVE); IPR015813 (SUPERFAMILY)
gi|14312915|gb|BG905239.1|BG905239	kinase interacting family isoform 1	637	27	3.88459e-63	0.6126	0	-		Coil (COILS); PTHR32258 (PANTHER); PTHR32258:SF2 (PANTHER)
gi|32667187|gb|CD895035.1|CD895035	kinesin-like calmodulin-binding	640	77	1.07056e-25	0.8227	14	F:oxidoreductase activity; C:microtubule; P:pollen germination; F:microtubule motor activity; F:microtubule binding; P:oxidation-reduction process; F:ATPase activity; P:ATP catabolic process; P:microtubule-based movement; C:plasma membrane; F:calmodulin binding; C:kinesin complex; F:ATP binding; P:trichome branching	EC:3.6.1.3	TRANSMEMBRANE (PHOBIUS); NON_CYTOPLASMIC_DOMAIN (PHOBIUS); CYTOPLASMIC_DOMAIN (PHOBIUS); TMhelix (TMHMM)
gi|31419423|gb|CD491658.1|CD491658	l-allo-threonine aldolase	656	100	1.55965e-113	0.7988	7	C:cytoplasm; P:response to sucrose stimulus; F:pyridoxal phosphate binding; P:threonine catabolic process; F:threonine aldolase activity; P:response to fructose stimulus; C:nucleus	EC:4.1.2.5	IPR001597 (PFAM); IPR015422 (G3DSA:3.90.1150.GENE3D); IPR015421 (G3DSA:3.40.640.GENE3D); PTHR10289 (PANTHER); PTHR10289:SF5 (PANTHER); IPR015424 (SUPERFAMILY)
gi|14317134|gb|BG909458.1|BG909458	la-related protein 6 isoform 2	490	34	1.09353e-46	0.8224	2	P:cellular cation homeostasis; P:divalent metal ion transport	-	no IPS match
gi|38976225|gb|CK154783.1|CK154783	la-related protein 7	895	26	3.00307e-31	0.6719	5	F:RNA binding; C:ribonucleoprotein complex; C:nucleus; F:nucleotide binding; P:RNA processing	-	no IPS match
gi|20105733|gb|BJ286146.1|BJ286146	late embryogenesis abundant protein	569	46	1.93786e-24	0.8678	2	C:mitochondrion; C:chloroplast	-	no IPS match
gi|39570595|gb|CK208205.1|CK208205	leucine rich repeat-like partial	1140	100	7.7243e-85	0.7435	1	C:plasma membrane	-	IPR006553 (SMART); PF13516 (PFAM); G3DSA:3.80.10.10 (GENE3D); PTHR23125 (PANTHER); PTHR23125:SF246 (PANTHER); SSF52047 (SUPERFAMILY)
gi|20060386|gb|BJ250276.1|BJ250276	lhy protein	679	85	8.40473e-46	0.7255	2	F:DNA binding; F:chromatin binding	-	no IPS match
gi|25237318|gb|CA658793.1|CA658793	lhy protein	510	21	9.09756e-30	0.7252	2	F:DNA binding; F:chromatin binding	-	SIGNAL_PEPTIDE_C_REGION (PHOBIUS); SIGNAL_PEPTIDE (PHOBIUS); SIGNAL_PEPTIDE_N_REGION (PHOBIUS); NON_CYTOPLASMIC_DOMAIN (PHOBIUS); SIGNAL_PEPTIDE_H_REGION (PHOBIUS); SignalP-TM (SIGNALP_GRAM_POSITIVE)
gi|39010147|gb|CK171674.1|CK171674	ll-diaminopimelate aminotransferase	1228	100	5.24451e-146	0.8442	28	F:L-aspartate:2-oxoglutarate aminotransferase activity; P:lysine biosynthetic process via diaminopimelate; P:chromatin silencing by small RNA; P:methylation-dependent chromatin silencing; P:cell-cell signaling; P:systemic acquired resistance, salicylic acid mediated signaling pathway; P:histone H3-K9 methylation; F:L,L-diaminopimelate aminotransferase activity; P:ethylene biosynthetic process; P:…	EC:2.6.1.9; EC:2.6.1.57; EC:2.6.1.5; EC:2.6.1.1; EC:2.6.1.83	IPR015421 (G3DSA:3.40.640.GENE3D); IPR004839 (PFAM); IPR015422 (G3DSA:3.90.1150.GENE3D); PTHR11751 (PANTHER); IPR019942 (PTHR11751:PANTHER); IPR015424 (SUPERFAMILY)
gi|45800468|gb|CN010436.1|CN010436	lrr receptor-like serine threonine-protein kinase	527	100	1.69926e-28	0.6526	9	P:protein phosphorylation; F:protein kinase activity; P:defense response to bacterium; C:cytoplasmic membrane-bounded vesicle; P:protein ubiquitination; F:protein binding; F:ion binding; F:nucleotide binding; C:membrane	-	G3DSA:3.80.10.10 (GENE3D); SSF52058 (SUPERFAMILY)
gi|20332094|gb|BQ170271.1|BQ170271	lrr receptor-like serine threonine-protein kinase	419	9	1.647e-19	0.8044	0	-		no IPS match
gi|25192092|gb|CA613795.1|CA613795	lrr receptor-like serine threonine-protein kinase	317	7	1.28162e-14	0.7071	0	-		no IPS match
gi|20116350|gb|BJ307500.1|BJ307500	ma3 domain-containing protein	711	100	2.15142e-73	0.8337	14	F:translation initiation factor activity; P:translational initiation; C:cytosol; P:RNA metabolic process; P:response to sucrose stimulus; P:response to fructose stimulus; P:response to salt stress; P:methylation; F:isomerase activity; P:response to ethylene stimulus; P:auxin mediated signaling pathway; F:methyltransferase activity; C:Golgi apparatus; C:nucleus	-	NON_CYTOPLASMIC_DOMAIN (PHOBIUS); TRANSMEMBRANE (PHOBIUS); CYTOPLASMIC_DOMAIN (PHOBIUS)
gi|32785721|gb|CD938213.1|CD938213	macrophage migration inhibitory factor family protein	738	100	3.05194e-72	0.8966	7	P:inflammatory response; C:peroxisome; P:response to other organism; F:phenylpyruvate tautomerase activity; C:chloroplast; C:membrane; P:syncytium formation	EC:5.3.2.1	G3DSA:3.30.429.10 (GENE3D); IPR001398 (PFAM); PTHR11954:SF20 (PANTHER); IPR001398 (PANTHER); IPR014347 (SUPERFAMILY)
gi|25218004|gb|CA639708.1|CA639708	major facilitator protein	545	100	2.36021e-46	0.7845	16	F:structural constituent of chromatin; C:mitochondrion; P:response to salt stress; P:histone phosphorylation; P:rRNA processing; P:chromatin assembly or disassembly; P:acetyl-CoA metabolic process; P:histone H3-K9 methylation; F:DNA binding; P:chromatin silencing; C:chromatin; F:sequence-specific DNA binding transcription factor activity; P:cell proliferation; F:chromatin binding; C:membrane; C:n…	-	G3DSA:1.20.1250.20 (GENE3D); PTHR21576:SF7 (PANTHER); PTHR21576 (PANTHER); NON_CYTOPLASMIC_DOMAIN (PHOBIUS); TRANSMEMBRANE (PHOBIUS); CYTOPLASMIC_DOMAIN (PHOBIUS); IPR016196 (SUPERFAMILY); TMhelix (TMHMM); TMhelix (TMHMM)
gi|25443891|gb|CA722098.1|CA722098	malate glyoxysomal-like	545	73	6.72522e-28	0.6225	3	P:tricarboxylic acid cycle; F:malate synthase activity; P:glyoxylate cycle	EC:2.3.3.9	NON_CYTOPLASMIC_DOMAIN (PHOBIUS); TRANSMEMBRANE (PHOBIUS); TRANSMEMBRANE (PHOBIUS); CYTOPLASMIC_DOMAIN (PHOBIUS); CYTOPLASMIC_DOMAIN (PHOBIUS); TMhelix (TMHMM)
gi|39555078|gb|CK192982.1|CK192982	malonyl -acyl carrier protein transacylase	803	100	5.26536e-89	0.8417	5	F:[acyl-carrier-protein] S-malonyltransferase activity; P:ubiquinone biosynthetic process; C:chloroplast stroma; C:cytosol; C:mitochondrion	EC:2.3.1.39	IPR014043 (PFAM); IPR001227 (G3DSA:3.40.366.GENE3D); G3DSA:3.30.70.250 (GENE3D); PTHR10982 (PANTHER); IPR016035 (SUPERFAMILY)
gi|21835142|gb|AL823373.1|AL823373	mannose-1-phosphate guanylyltransferase 1-like	403	1	0.000605481	0.74	2	P:biosynthetic process; F:nucleotidyltransferase activity		TMhelix (TMHMM)
gi|20297891|gb|BQ160834.1|BQ160834	mediator of rna polymerase ii transcription subunit 15a-like	438	84	1.48005e-27	0.7926	7	P:fatty acid biosynthetic process; P:defense response to insect; F:transcription cofactor activity; P:long-chain fatty acid metabolic process; P:response to salicylic acid stimulus; C:nucleus; P:regulation of transcription, DNA-dependent	-	no IPS match
gi|20310223|gb|BQ166632.1|BQ166632	mediator of rna polymerase ii transcription subunit 6	359	22	1.87028e-17	0.8255	7	F:RNA polymerase II transcription cofactor activity; C:mediator complex; P:microtubule-based movement; P:regulation of transcription from RNA polymerase II promoter; C:kinesin complex; C:plastid; F:microtubule motor activity	-	no IPS match
gi|32557750|gb|CD873934.1|CD873934	membrane protein	636	100	1.32946e-25	0.8251	3	C:cytoplasmic membrane-bounded vesicle; C:integral to membrane; C:chloroplast	-	SIGNAL_PEPTIDE_N_REGION (PHOBIUS); SIGNAL_PEPTIDE_H_REGION (PHOBIUS); SIGNAL_PEPTIDE (PHOBIUS); NON_CYTOPLASMIC_DOMAIN (PHOBIUS); SIGNAL_PEPTIDE_C_REGION (PHOBIUS)
gi|32128892|gb|BT009341.1|	metal tolerance protein a2	790	100	3.11078e-102	0.9004	15	F:zinc ion transmembrane transporter activity; F:inorganic anion transmembrane transporter activity; P:zinc ion transmembrane transport; P:nitrate transport; P:cellular zinc ion homeostasis; C:integral to membrane; P:fatty acid catabolic process; P:cellular response to iron ion starvation; C:plant-type vacuole membrane; F:efflux transmembrane transporter activity; P:detoxification of zinc ion; P:…	-	IPR002524 (PFAM); IPR027469 (G3DSA:1.20.1510.GENE3D); IPR002524 (TIGRFAM); PTHR11562:SF31 (PANTHER); IPR002524 (PANTHER); CYTOPLASMIC_DOMAIN (PHOBIUS); NON_CYTOPLASMIC_DOMAIN (PHOBIUS); TRANSMEMBRANE (PHOBIUS); CYTOPLASMIC_DOMAIN (PHOBIUS); TRANSMEMBRANE (PHOBIUS); SSF160240 (SUPERFAMILY); SSF161111 (SUPERFAMILY); TMhelix (TMHMM); TMhelix (TMHMM)
gi|25223437|gb|CA645141.1|CA645141	methionine s-methyltransferase	617	63	3.24559e-81	0.661	7	P:S-adenosylmethionine metabolic process; F:pyridoxal phosphate binding; P:selenium compound metabolic process; F:methionine S-methyltransferase activity; P:biosynthetic process; P:methylation; C:cytosol	EC:2.1.1.12	no IPS match
gi|20106344|gb|BJ287182.1|BJ287182	methyltransferase-like protein 14-like	712	100	4.03703e-90	0.7651	6	F:S-adenosylmethionine-dependent methyltransferase activity; F:nucleic acid binding; P:embryo development ending in seed dormancy; P:RNA methylation; C:nucleus; C:cytosol	-	SIGNAL_PEPTIDE_H_REGION (PHOBIUS); NON_CYTOPLASMIC_DOMAIN (PHOBIUS); SIGNAL_PEPTIDE_C_REGION (PHOBIUS); SIGNAL_PEPTIDE_N_REGION (PHOBIUS); SIGNAL_PEPTIDE (PHOBIUS)
gi|25442463|gb|CA720683.1|CA720683	mitochondrial atp synthase 6 kda subunit	492	68	1.22616e-31	0.8128	6	C:mitochondrial respiratory chain complex III; C:Golgi apparatus; P:photorespiration; F:hydrolase activity; C:mitochondrial proton-transporting ATP synthase complex; C:plastid	-	no IPS match
gi|31368343|gb|CD453603.1|CD453603	mitochondrial glycoprotein family protein	611	100	1.36483e-54	0.7683	11	P:G2 phase of mitotic cell cycle; C:plastid; P:pyrimidine ribonucleotide biosynthetic process; C:mitochondrial matrix; P:RNA methylation; P:cullin deneddylation; P:photomorphogenesis; P:embryo sac egg cell differentiation; P:regulation of flower development; P:histone lysine methylation; P:protein targeting to mitochondrion	-	IPR003428 (G3DSA:3.10.280.GENE3D); IPR003428 (PFAM); PTHR10826 (PANTHER); PTHR10826:SF4 (PANTHER); IPR003428 (SUPERFAMILY)
gi|39619959|gb|CK213855.1|CK213855	mitochondrial import inner membrane translocase subunit tim9	1030	100	1.06974e-56	0.7898	8	P:RNA methylation; F:P-P-bond-hydrolysis-driven protein transmembrane transporter activity; C:mitochondrial inner membrane; F:metal ion binding; P:protein import into mitochondrial inner membrane; C:mitochondrial intermembrane space protein transporter complex; P:photorespiration; P:embryo development ending in seed dormancy	-	no IPS match
gi|25236228|gb|CA657703.1|CA657703	mitochondrial outer membrane porin	488	1	6.64164e-36	0.82	0	-		no IPS match
gi|39562014|gb|CK199624.1|CK199624	mitochondrial outer membrane porin	847	1	3.90189e-47	0.98	0	-		IPR023614 (G3DSA:2.40.160.GENE3D)
gi|25159478|gb|CA604316.1|CA604316	mtd1	711	100	2.75542e-49	0.7108	2	F:protein binding; C:vacuole	-	no IPS match
gi|32129087|gb|BT009536.1|	myb transcription factor	1072	100	3.87254e-121	0.774	14	P:response to jasmonic acid stimulus; P:response to gibberellin stimulus; P:response to salt stress; P:regulation of transcription, DNA-dependent; P:response to salicylic acid stimulus; F:DNA binding; P:response to auxin stimulus; P:response to chitin; P:response to abscisic acid stimulus; F:sequence-specific DNA binding transcription factor activity; P:response to ethylene stimulus; P:response t…	-	no IPS match
gi|45798445|gb|CN008413.1|CN008413	myb-like transcription factor	396	16	7.9925e-21	0.5894	3	F:chromatin binding; C:nucleus; F:DNA binding		no IPS match
gi|39565645|gb|CK203255.1|CK203255	myo-inositol oxygenase	840	100	1.47458e-30	0.8943	7	C:cytoplasm; F:iron ion binding; P:L-ascorbic acid biosynthetic process; P:inositol catabolic process; P:syncytium formation; F:inositol oxygenase activity; P:oxidation-reduction process	EC:1.13.99.1	SIGNAL_PEPTIDE_C_REGION (PHOBIUS); SIGNAL_PEPTIDE_N_REGION (PHOBIUS); SIGNAL_PEPTIDE (PHOBIUS); NON_CYTOPLASMIC_DOMAIN (PHOBIUS); SIGNAL_PEPTIDE_H_REGION (PHOBIUS)
gi|21930976|gb|BQ753194.1|BQ753194	---NA---	609	0			2	F:DNA binding; P:regulation of transcription, DNA-dependent	-	IPR020478 (PRINTS); IPR017956 (PFAM); IPR000637 (PROSITE_PATTERNS)
gi|25429770|gb|CA707977.1|CA707977	---NA---	453	0			2	P:oxidation-reduction process; F:oxidoreductase activity, acting on iron-sulfur proteins as donors	-	IPR004209 (PFAM); IPR004209 (G3DSA:3.90.460.GENE3D); IPR004209 (SUPERFAMILY)
gi|9358870|gb|BE399396.1|BE399396	---NA---	305	0			0	-		no IPS match
gi|9427221|gb|BE429383.1|BE429383	---NA---	397	0			0	-		no IPS match
gi|9444386|gb|BE444834.1|BE444834	---NA---	529	0			0	-		no IPS match
gi|9561481|gb|BE470990.1|BE470990	---NA---	245	0			0	-		TRANSMEMBRANE (PHOBIUS); CYTOPLASMIC_DOMAIN (PHOBIUS); NON_CYTOPLASMIC_DOMAIN (PHOBIUS); TMhelix (TMHMM)
gi|9659644|gb|BE493051.1|BE493051	---NA---	180	0			0	-		TRANSMEMBRANE (PHOBIUS); CYTOPLASMIC_DOMAIN (PHOBIUS); NON_CYTOPLASMIC_DOMAIN (PHOBIUS)
gi|9740333|gb|BE516305.1|BE516305	---NA---	483	0			0	-		no IPS match
gi|9861485|gb|BE604215.1|BE604215	---NA---	447	0			0	-		no IPS match
gi|11113941|gb|BF199779.1|BF199779	---NA---	180	0			0	-		no IPS match
gi|11224366|gb|BF293386.1|BF293386	---NA---	242	0			0	-		no IPS match
gi|12864130|gb|BG262705.1|BG262705	---NA---	438	0			0	-		no IPS match
gi|13116068|gb|BG314265.1|BG314265	---NA---	666	0			0	-		no IPS match
gi|14311683|gb|BG904007.1|BG904007	---NA---	520	0			0	-		no IPS match
gi|14315194|gb|BG907518.1|BG907518	---NA---	574	0			0	-		no IPS match
gi|14316124|gb|BG908448.1|BG908448	---NA---	468	0			0	-		NON_CYTOPLASMIC_DOMAIN (PHOBIUS); TRANSMEMBRANE (PHOBIUS); CYTOPLASMIC_DOMAIN (PHOBIUS); TRANSMEMBRANE (PHOBIUS); CYTOPLASMIC_DOMAIN (PHOBIUS); SignalP-TM (SIGNALP_GRAM_POSITIVE); TMhelix (TMHMM); TMhelix (TMHMM)
gi|19948444|gb|BJ209879.1|BJ209879	---NA---	198	0			0	-		no IPS match
gi|19950025|gb|BJ211165.1|BJ211165	---NA---	357	0			0	-		NON_CYTOPLASMIC_DOMAIN (PHOBIUS); TRANSMEMBRANE (PHOBIUS); CYTOPLASMIC_DOMAIN (PHOBIUS); SignalP-TM (SIGNALP_GRAM_POSITIVE); TMhelix (TMHMM)
gi|19954967|gb|BJ222654.1|BJ222654	---NA---	433	0			0	-		no IPS match
gi|19956196|gb|BJ225157.1|BJ225157	---NA---	242	0			0	-		no IPS match
gi|19957018|gb|BJ217120.1|BJ217120	---NA---	552	0			0	-		no IPS match
gi|19957382|gb|BJ217783.1|BJ217783	---NA---	136	0			0	-		no IPS match
gi|19958726|gb|BJ220212.1|BJ220212	---NA---	336	0			0	-		no IPS match
gi|19959066|gb|BJ220855.1|BJ220855	---NA---	739	0			0	-		no IPS match
gi|20047913|gb|BJ227883.1|BJ227883	---NA---	390	0			0	-		no IPS match
gi|20048019|gb|BJ228090.1|BJ228090	---NA---	373	0			0	-		no IPS match
gi|20048648|gb|BJ229428.1|BJ229428	---NA---	576	0			0	-		NON_CYTOPLASMIC_DOMAIN (PHOBIUS); TRANSMEMBRANE (PHOBIUS); CYTOPLASMIC_DOMAIN (PHOBIUS); NON_CYTOPLASMIC_DOMAIN (PHOBIUS); TRANSMEMBRANE (PHOBIUS); SignalP-TM (SIGNALP_GRAM_POSITIVE)
gi|20049722|gb|BJ231566.1|BJ231566	---NA---	687	0			0	-		NON_CYTOPLASMIC_DOMAIN (PHOBIUS); TRANSMEMBRANE (PHOBIUS); CYTOPLASMIC_DOMAIN (PHOBIUS)
gi|20050945|gb|BJ233806.1|BJ233806	---NA---	562	0			0	-		CYTOPLASMIC_DOMAIN (PHOBIUS); TRANSMEMBRANE (PHOBIUS); NON_CYTOPLASMIC_DOMAIN (PHOBIUS); TMhelix (TMHMM)
gi|20052516|gb|BJ236595.1|BJ236595	---NA---	420	0			0	-		NON_CYTOPLASMIC_DOMAIN (PHOBIUS); CYTOPLASMIC_DOMAIN (PHOBIUS); TRANSMEMBRANE (PHOBIUS); TMhelix (TMHMM)
gi|20056729|gb|BJ244216.1|BJ244216	---NA---	415	0			0	-		no IPS match
gi|20060057|gb|BJ249735.1|BJ249735	---NA---	293	0			0	-		no IPS match
gi|20060377|gb|BJ250263.1|BJ250263	---NA---	711	0			0	-		CYTOPLASMIC_DOMAIN (PHOBIUS); NON_CYTOPLASMIC_DOMAIN (PHOBIUS); TRANSMEMBRANE (PHOBIUS); TRANSMEMBRANE (PHOBIUS); NON_CYTOPLASMIC_DOMAIN (PHOBIUS); TMhelix (TMHMM)
gi|20060652|gb|BJ250712.1|BJ250712	---NA---	570	0			0	-		SIGNAL_PEPTIDE (PHOBIUS); SIGNAL_PEPTIDE_N_REGION (PHOBIUS); NON_CYTOPLASMIC_DOMAIN (PHOBIUS); SIGNAL_PEPTIDE_H_REGION (PHOBIUS); SIGNAL_PEPTIDE_C_REGION (PHOBIUS); SignalP-noTM (SIGNALP_EUK); SignalP-noTM (SIGNALP_GRAM_NEGATIVE); SignalP-TM (SIGNALP_GRAM_POSITIVE)
gi|20082681|gb|BJ260861.1|BJ260861	---NA---	552	0			0	-		no IPS match
gi|20083027|gb|BJ261546.1|BJ261546	---NA---	271	0			0	-		no IPS match
gi|20083065|gb|BJ261599.1|BJ261599	---NA---	164	0			0	-		Coil (COILS)
gi|20083532|gb|BJ262362.1|BJ262362	---NA---	447	0			0	-		no IPS match
gi|20084756|gb|BJ264400.1|BJ264400	---NA---	625	0			0	-		SignalP-TM (SIGNALP_GRAM_POSITIVE)
gi|20087639|gb|BJ267252.1|BJ267252	---NA---	375	0			0	-		no IPS match
gi|20096560|gb|BJ270957.1|BJ270957	---NA---	254	0			0	-		no IPS match
gi|20097289|gb|BJ272091.1|BJ272091	---NA---	370	0			0	-		TRANSMEMBRANE (PHOBIUS); CYTOPLASMIC_DOMAIN (PHOBIUS); NON_CYTOPLASMIC_DOMAIN (PHOBIUS)
gi|20097509|gb|BJ272411.1|BJ272411	---NA---	164	0			0	-		no IPS match
gi|20097602|gb|BJ272552.1|BJ272552	---NA---	613	0			0	-		no IPS match
gi|20097759|gb|BJ272801.1|BJ272801	---NA---	670	0			0	-		no IPS match
gi|20099565|gb|BJ275469.1|BJ275469	---NA---	701	0			0	-		no IPS match
gi|20103075|gb|BJ281382.1|BJ281382	---NA---	357	0			0	-		no IPS match
gi|20105787|gb|BJ286243.1|BJ286243	---NA---	423	0			0	-		no IPS match
gi|20107492|gb|BJ289759.1|BJ289759	---NA---	369	0			0	-		NON_CYTOPLASMIC_DOMAIN (PHOBIUS); TRANSMEMBRANE (PHOBIUS); CYTOPLASMIC_DOMAIN (PHOBIUS); TMhelix (TMHMM)
gi|20108262|gb|BJ291498.1|BJ291498	---NA---	357	0			0	-		no IPS match
gi|20111202|gb|BJ298316.1|BJ298316	---NA---	693	0			0	-		no IPS match
gi|20111440|gb|BJ298876.1|BJ298876	---NA---	377	0			0	-		NON_CYTOPLASMIC_DOMAIN (PHOBIUS); CYTOPLASMIC_DOMAIN (PHOBIUS); TRANSMEMBRANE (PHOBIUS)
gi|20112644|gb|BJ301267.1|BJ301267	---NA---	321	0			0	-		no IPS match
gi|20113765|gb|BJ303243.1|BJ303243	---NA---	271	0			0	-		no IPS match
gi|20114690|gb|BJ304754.1|BJ304754	---NA---	302	0			0	-		NON_CYTOPLASMIC_DOMAIN (PHOBIUS); TRANSMEMBRANE (PHOBIUS); CYTOPLASMIC_DOMAIN (PHOBIUS); TMhelix (TMHMM)
gi|20119331|gb|BJ312502.1|BJ312502	---NA---	217	0			0	-		no IPS match
gi|20124415|gb|BJ321046.1|BJ321046	---NA---	926	0			0	-		no IPS match
gi|20125092|gb|BJ322185.1|BJ322185	---NA---	648	0			0	-		no IPS match
gi|20297805|gb|BQ160748.1|BQ160748	---NA---	261	0			0	-		no IPS match
gi|20298082|gb|BQ161025.1|BQ161025	---NA---	414	0			0	-		no IPS match
gi|20298684|gb|BQ161627.1|BQ161627	---NA---	522	0			0	-		SIGNAL_PEPTIDE_N_REGION (PHOBIUS); SIGNAL_PEPTIDE_C_REGION (PHOBIUS); SIGNAL_PEPTIDE (PHOBIUS); SIGNAL_PEPTIDE_H_REGION (PHOBIUS); NON_CYTOPLASMIC_DOMAIN (PHOBIUS); SignalP-TM (SIGNALP_GRAM_POSITIVE); SignalP-noTM (SIGNALP_GRAM_NEGATIVE); SignalP-noTM (SIGNALP_EUK)
gi|20299270|gb|BQ162213.1|BQ162213	---NA---	493	0			0	-		NON_CYTOPLASMIC_DOMAIN (PHOBIUS); SIGNAL_PEPTIDE_N_REGION (PHOBIUS); SIGNAL_PEPTIDE_C_REGION (PHOBIUS); SIGNAL_PEPTIDE (PHOBIUS); SIGNAL_PEPTIDE_H_REGION (PHOBIUS); SignalP-noTM (SIGNALP_EUK)
gi|20299278|gb|BQ162221.1|BQ162221	---NA---	414	0			0	-		SIGNAL_PEPTIDE_H_REGION (PHOBIUS); SIGNAL_PEPTIDE_C_REGION (PHOBIUS); SIGNAL_PEPTIDE_N_REGION (PHOBIUS); NON_CYTOPLASMIC_DOMAIN (PHOBIUS); SIGNAL_PEPTIDE (PHOBIUS); TMhelix (TMHMM)
gi|20299391|gb|BQ162334.1|BQ162334	---NA---	631	0			0	-		SIGNAL_PEPTIDE_H_REGION (PHOBIUS); SIGNAL_PEPTIDE_C_REGION (PHOBIUS); SIGNAL_PEPTIDE_N_REGION (PHOBIUS); SIGNAL_PEPTIDE (PHOBIUS); NON_CYTOPLASMIC_DOMAIN (PHOBIUS)
gi|20299505|gb|BQ162448.1|BQ162448	---NA---	380	0			0	-		no IPS match
gi|20299546|gb|BQ162489.1|BQ162489	---NA---	343	0			0	-		NON_CYTOPLASMIC_DOMAIN (PHOBIUS); SIGNAL_PEPTIDE_N_REGION (PHOBIUS); SIGNAL_PEPTIDE (PHOBIUS); SIGNAL_PEPTIDE_C_REGION (PHOBIUS); SIGNAL_PEPTIDE_H_REGION (PHOBIUS); TMhelix (TMHMM)
gi|20299636|gb|BQ162579.1|BQ162579	---NA---	307	0			0	-		no IPS match
gi|20299791|gb|BQ162734.1|BQ162734	---NA---	452	0			0	-		no IPS match
gi|20309466|gb|BQ166252.1|BQ166252	---NA---	324	0			0	-		SignalP-noTM (SIGNALP_EUK)
gi|20313235|gb|BQ168154.1|BQ168154	---NA---	558	0			0	-		no IPS match
gi|20315253|gb|BQ169185.1|BQ169185	---NA---	657	0			0	-		no IPS match
gi|20331230|gb|BQ169407.1|BQ169407	---NA---	379	0			0	-		no IPS match
gi|20331920|gb|BQ170097.1|BQ170097	---NA---	491	0			0	-		no IPS match
gi|20331989|gb|BQ170166.1|BQ170166	---NA---	483	0			0	-		NON_CYTOPLASMIC_DOMAIN (PHOBIUS); CYTOPLASMIC_DOMAIN (PHOBIUS); TRANSMEMBRANE (PHOBIUS); TMhelix (TMHMM)
gi|20332017|gb|BQ170194.1|BQ170194	---NA---	303	0			0	-		CYTOPLASMIC_DOMAIN (PHOBIUS); NON_CYTOPLASMIC_DOMAIN (PHOBIUS); TRANSMEMBRANE (PHOBIUS); TMhelix (TMHMM)
gi|20332351|gb|BQ170528.1|BQ170528	---NA---	530	0			0	-		no IPS match
gi|20332405|gb|BQ170582.1|BQ170582	---NA---	555	0			0	-		no IPS match
gi|20332823|gb|BQ171000.1|BQ171000	---NA---	555	0			0	-		no IPS match
gi|20333297|gb|BQ171474.1|BQ171474	---NA---	342	0			0	-		no IPS match
gi|20333303|gb|BQ171480.1|BQ171480	---NA---	374	0			0	-		no IPS match
gi|20333316|gb|BQ171493.1|BQ171493	---NA---	410	0			0	-		SignalP-TM (SIGNALP_GRAM_POSITIVE)
gi|20333324|gb|BQ171501.1|BQ171501	---NA---	348	0			0	-		SIGNAL_PEPTIDE_N_REGION (PHOBIUS); SIGNAL_PEPTIDE_C_REGION (PHOBIUS); SIGNAL_PEPTIDE (PHOBIUS); NON_CYTOPLASMIC_DOMAIN (PHOBIUS); SIGNAL_PEPTIDE_H_REGION (PHOBIUS); SignalP-noTM (SIGNALP_EUK)
gi|20333349|gb|BQ171526.1|BQ171526	---NA---	490	0			0	-		no IPS match
gi|20333654|gb|BQ171831.1|BQ171831	---NA---	388	0			0	-		NON_CYTOPLASMIC_DOMAIN (PHOBIUS); SIGNAL_PEPTIDE_H_REGION (PHOBIUS); SIGNAL_PEPTIDE_C_REGION (PHOBIUS); SIGNAL_PEPTIDE_N_REGION (PHOBIUS); SIGNAL_PEPTIDE (PHOBIUS); SignalP-noTM (SIGNALP_EUK)
gi|20333665|gb|BQ171842.1|BQ171842	---NA---	164	0			0	-		SignalP-noTM (SIGNALP_EUK)
gi|20333827|gb|BQ172004.1|BQ172004	---NA---	525	0			0	-		no IPS match
gi|20333829|gb|BQ172006.1|BQ172006	---NA---	338	0			0	-		SIGNAL_PEPTIDE_N_REGION (PHOBIUS); SIGNAL_PEPTIDE_H_REGION (PHOBIUS); SIGNAL_PEPTIDE (PHOBIUS); SIGNAL_PEPTIDE_C_REGION (PHOBIUS); NON_CYTOPLASMIC_DOMAIN (PHOBIUS); TMhelix (TMHMM)
gi|20333973|gb|BQ172150.1|BQ172150	---NA---	403	0			0	-		no IPS match
gi|20334047|gb|BQ172224.1|BQ172224	---NA---	531	0			0	-		no IPS match
gi|20334278|gb|BQ172455.1|BQ172455	---NA---	443	0			0	-		no IPS match
gi|20433772|gb|BQ237896.1|BQ237896	---NA---	350	0			0	-		SignalP-TM (SIGNALP_GRAM_POSITIVE)
gi|21834367|gb|AL822598.1|AL822598	---NA---	542	0			0	-		NON_CYTOPLASMIC_DOMAIN (PHOBIUS); CYTOPLASMIC_DOMAIN (PHOBIUS); TRANSMEMBRANE (PHOBIUS)
gi|21839873|gb|AL828352.1|AL828352	---NA---	388	0			0	-		no IPS match
gi|21840907|gb|AL829386.1|AL829386	---NA---	479	0			0	-		no IPS match
gi|21841951|gb|AL830430.1|AL830430	---NA---	229	0			0	-		SignalP-noTM (SIGNALP_EUK)
gi|21890310|gb|BQ743523.1|BQ743523	---NA---	373	0			0	-		NON_CYTOPLASMIC_DOMAIN (PHOBIUS); SIGNAL_PEPTIDE (PHOBIUS); SIGNAL_PEPTIDE_N_REGION (PHOBIUS); SIGNAL_PEPTIDE_H_REGION (PHOBIUS); SIGNAL_PEPTIDE_C_REGION (PHOBIUS)
gi|22016701|gb|BQ801732.1|BQ801732	---NA---	663	0			0	-		NON_CYTOPLASMIC_DOMAIN (PHOBIUS); SIGNAL_PEPTIDE_N_REGION (PHOBIUS); SIGNAL_PEPTIDE_C_REGION (PHOBIUS); CYTOPLASMIC_DOMAIN (PHOBIUS); TRANSMEMBRANE (PHOBIUS); SIGNAL_PEPTIDE (PHOBIUS); SIGNAL_PEPTIDE_H_REGION (PHOBIUS); PS51257 (PROSITE_PROFILES)
gi|22018561|gb|BQ803592.1|BQ803592	---NA---	291	0			0	-		no IPS match
gi|22303834|gb|BQ905050.1|BQ905050	---NA---	297	0			0	-		no IPS match
gi|23091448|gb|BJ261539.1|BJ261539	---NA---	490	0			0	-		CYTOPLASMIC_DOMAIN (PHOBIUS); NON_CYTOPLASMIC_DOMAIN (PHOBIUS); TRANSMEMBRANE (PHOBIUS); TMhelix (TMHMM)
gi|23091631|gb|BJ262049.1|BJ262049	---NA---	376	0			0	-		TRANSMEMBRANE (PHOBIUS); CYTOPLASMIC_DOMAIN (PHOBIUS); NON_CYTOPLASMIC_DOMAIN (PHOBIUS); TMhelix (TMHMM)
gi|23096851|gb|BJ263863.1|BJ263863	---NA---	731	0			0	-		no IPS match
gi|24980529|gb|CA486524.1|CA486524	---NA---	320	0			0	-		no IPS match
gi|24991182|gb|CA500222.1|CA500222	---NA---	466	0			0	-		SignalP-noTM (SIGNALP_EUK)
gi|24993000|gb|CA502040.1|CA502040	---NA---	144	0			0	-		no IPS match
gi|25148043|gb|CA596503.1|CA596503	---NA---	529	0			0	-		no IPS match
gi|25152184|gb|CA598213.1|CA598213	---NA---	239	0			0	-		Coil (COILS); Coil (COILS); Coil (COILS); Coil (COILS); TRANSMEMBRANE (PHOBIUS); CYTOPLASMIC_DOMAIN (PHOBIUS); NON_CYTOPLASMIC_DOMAIN (PHOBIUS)
gi|25152310|gb|CA598281.1|CA598281	---NA---	179	0			0	-		no IPS match
gi|25152632|gb|CA598447.1|CA598447	---NA---	494	0			0	-		no IPS match
gi|25157103|gb|CA601941.1|CA601941	---NA---	464	0			0	-		no IPS match
gi|25159087|gb|CA603925.1|CA603925	---NA---	351	0			0	-		no IPS match
gi|25159697|gb|CA604535.1|CA604535	---NA---	402	0			0	-		no IPS match
gi|25162386|gb|CA607224.1|CA607224	---NA---	274	0			0	-		no IPS match
gi|25162904|gb|CA607742.1|CA607742	---NA---	565	0			0	-		no IPS match
gi|25163734|gb|CA608572.1|CA608572	---NA---	518	0			0	-		no IPS match
gi|25165193|gb|CA610031.1|CA610031	---NA---	642	0			0	-		no IPS match
gi|25165650|gb|CA610488.1|CA610488	---NA---	403	0			0	-		TMhelix (TMHMM)
gi|25190786|gb|CA612489.1|CA612489	---NA---	451	0			0	-		no IPS match
gi|25190897|gb|CA612600.1|CA612600	---NA---	442	0			0	-		no IPS match
gi|25193767|gb|CA615470.1|CA615470	---NA---	180	0			0	-		no IPS match
gi|25194673|gb|CA616376.1|CA616376	---NA---	528	0			0	-		no IPS match
gi|25196150|gb|CA617853.1|CA617853	---NA---	451	0			0	-		no IPS match
gi|25197182|gb|CA618886.1|CA618886	---NA---	322	0			0	-		no IPS match
gi|25198086|gb|CA619790.1|CA619790	---NA---	421	0			0	-		no IPS match
gi|25198104|gb|CA619808.1|CA619808	---NA---	280	0			0	-		no IPS match
gi|25199106|gb|CA620810.1|CA620810	---NA---	559	0			0	-		no IPS match
gi|25200783|gb|CA622487.1|CA622487	---NA---	440	0			0	-		no IPS match
gi|25202147|gb|CA623851.1|CA623851	---NA---	275	0			0	-		NON_CYTOPLASMIC_DOMAIN (PHOBIUS); SIGNAL_PEPTIDE_N_REGION (PHOBIUS); SIGNAL_PEPTIDE_H_REGION (PHOBIUS); SIGNAL_PEPTIDE (PHOBIUS); SIGNAL_PEPTIDE_C_REGION (PHOBIUS); TMhelix (TMHMM)
gi|25205911|gb|CA627615.1|CA627615	---NA---	399	0			0	-		no IPS match
gi|25205989|gb|CA627693.1|CA627693	---NA---	409	0			0	-		no IPS match
gi|25206202|gb|CA627906.1|CA627906	---NA---	300	0			0	-		no IPS match
gi|25207347|gb|CA629051.1|CA629051	---NA---	397	0			0	-		TMhelix (TMHMM)
gi|25208324|gb|CA630028.1|CA630028	---NA---	414	0			0	-		SignalP-noTM (SIGNALP_EUK)
gi|25210502|gb|CA632206.1|CA632206	---NA---	591	0			0	-		no IPS match
gi|25210890|gb|CA632594.1|CA632594	---NA---	342	0			0	-		TRANSMEMBRANE (PHOBIUS); NON_CYTOPLASMIC_DOMAIN (PHOBIUS); CYTOPLASMIC_DOMAIN (PHOBIUS)
gi|25212333|gb|CA634037.1|CA634037	---NA---	259	0			0	-		no IPS match
gi|25212598|gb|CA634302.1|CA634302	---NA---	220	0			0	-		SIGNAL_PEPTIDE_N_REGION (PHOBIUS); NON_CYTOPLASMIC_DOMAIN (PHOBIUS); SIGNAL_PEPTIDE_H_REGION (PHOBIUS); SIGNAL_PEPTIDE (PHOBIUS); SIGNAL_PEPTIDE_C_REGION (PHOBIUS); SignalP-noTM (SIGNALP_EUK); TMhelix (TMHMM)
gi|25213290|gb|CA634994.1|CA634994	---NA---	272	0			0	-		CYTOPLASMIC_DOMAIN (PHOBIUS); NON_CYTOPLASMIC_DOMAIN (PHOBIUS); TRANSMEMBRANE (PHOBIUS); TMhelix (TMHMM)
gi|25214970|gb|CA636674.1|CA636674	---NA---	364	0			0	-		SignalP-noTM (SIGNALP_EUK)
gi|25216398|gb|CA638102.1|CA638102	---NA---	222	0			0	-		no IPS match
gi|25216989|gb|CA638693.1|CA638693	---NA---	559	0			0	-		no IPS match
gi|25218247|gb|CA639951.1|CA639951	---NA---	330	0			0	-		no IPS match
gi|25220281|gb|CA641985.1|CA641985	---NA---	259	0			0	-		no IPS match
gi|25220364|gb|CA642068.1|CA642068	---NA---	326	0			0	-		NON_CYTOPLASMIC_DOMAIN (PHOBIUS); SIGNAL_PEPTIDE_N_REGION (PHOBIUS); SIGNAL_PEPTIDE_H_REGION (PHOBIUS); SIGNAL_PEPTIDE (PHOBIUS); SIGNAL_PEPTIDE_C_REGION (PHOBIUS); SignalP-TM (SIGNALP_EUK)
gi|25221704|gb|CA643408.1|CA643408	---NA---	465	0			0	-		CYTOPLASMIC_DOMAIN (PHOBIUS); TRANSMEMBRANE (PHOBIUS); NON_CYTOPLASMIC_DOMAIN (PHOBIUS); TMhelix (TMHMM)
gi|25224079|gb|CA645783.1|CA645783	---NA---	522	0			0	-		no IPS match
gi|25225116|gb|CA646820.1|CA646820	---NA---	492	0			0	-		no IPS match
gi|25225711|gb|CA647415.1|CA647415	---NA---	431	0			0	-		no IPS match
gi|25226054|gb|CA647758.1|CA647758	---NA---	319	0			0	-		no IPS match
gi|25226234|gb|CA647938.1|CA647938	---NA---	369	0			0	-		NON_CYTOPLASMIC_DOMAIN (PHOBIUS); SIGNAL_PEPTIDE_N_REGION (PHOBIUS); SIGNAL_PEPTIDE_H_REGION (PHOBIUS); SIGNAL_PEPTIDE (PHOBIUS); SIGNAL_PEPTIDE_C_REGION (PHOBIUS)
gi|25227445|gb|CA649149.1|CA649149	---NA---	268	0			0	-		CYTOPLASMIC_DOMAIN (PHOBIUS); TRANSMEMBRANE (PHOBIUS); NON_CYTOPLASMIC_DOMAIN (PHOBIUS); TMhelix (TMHMM)
gi|25227613|gb|CA649317.1|CA649317	---NA---	641	0			0	-		no IPS match
gi|25228435|gb|CA650139.1|CA650139	---NA---	490	0			0	-		no IPS match
gi|25229742|gb|CA651217.1|CA651217	---NA---	491	0			0	-		no IPS match
gi|25230123|gb|CA651598.1|CA651598	---NA---	381	0			0	-		TRANSMEMBRANE (PHOBIUS); CYTOPLASMIC_DOMAIN (PHOBIUS); NON_CYTOPLASMIC_DOMAIN (PHOBIUS); TMhelix (TMHMM)
gi|25230153|gb|CA651628.1|CA651628	---NA---	410	0			0	-		no IPS match
gi|25231801|gb|CA653276.1|CA653276	---NA---	496	0			0	-		CYTOPLASMIC_DOMAIN (PHOBIUS); TRANSMEMBRANE (PHOBIUS); NON_CYTOPLASMIC_DOMAIN (PHOBIUS); TMhelix (TMHMM)
gi|25234114|gb|CA655589.1|CA655589	---NA---	598	0			0	-		no IPS match
gi|25234467|gb|CA655942.1|CA655942	---NA---	460	0			0	-		no IPS match
gi|25235494|gb|CA656969.1|CA656969	---NA---	489	0			0	-		NON_CYTOPLASMIC_DOMAIN (PHOBIUS); TRANSMEMBRANE (PHOBIUS); CYTOPLASMIC_DOMAIN (PHOBIUS); CYTOPLASMIC_DOMAIN (PHOBIUS); TRANSMEMBRANE (PHOBIUS); TMhelix (TMHMM); TMhelix (TMHMM)
gi|25236043|gb|CA657518.1|CA657518	---NA---	451	0			0	-		SIGNAL_PEPTIDE_C_REGION (PHOBIUS); SIGNAL_PEPTIDE_N_REGION (PHOBIUS); SIGNAL_PEPTIDE (PHOBIUS); NON_CYTOPLASMIC_DOMAIN (PHOBIUS); SIGNAL_PEPTIDE_H_REGION (PHOBIUS); SignalP-noTM (SIGNALP_GRAM_NEGATIVE); SignalP-noTM (SIGNALP_EUK)
gi|25236868|gb|CA658343.1|CA658343	---NA---	473	0			0	-		no IPS match
gi|25236879|gb|CA658354.1|CA658354	---NA---	452	0			0	-		no IPS match
gi|25239078|gb|CA660553.1|CA660553	---NA---	360	0			0	-		no IPS match
gi|25240344|gb|CA661819.1|CA661819	---NA---	535	0			0	-		no IPS match
gi|25243224|gb|CA664699.1|CA664699	---NA---	353	0			0	-		SignalP-noTM (SIGNALP_EUK)
gi|25243315|gb|CA664790.1|CA664790	---NA---	354	0			0	-		no IPS match
gi|25245175|gb|CA666596.1|CA666596	---NA---	310	0			0	-		no IPS match
gi|25247867|gb|CA669153.1|CA669153	---NA---	263	0			0	-		no IPS match
gi|25249050|gb|CA670336.1|CA670336	---NA---	545	0			0	-		no IPS match
gi|25249162|gb|CA670448.1|CA670448	---NA---	247	0			0	-		no IPS match
gi|25251926|gb|CA673160.1|CA673160	---NA---	324	0			0	-		CYTOPLASMIC_DOMAIN (PHOBIUS); SIGNAL_PEPTIDE (PHOBIUS); SIGNAL_PEPTIDE_N_REGION (PHOBIUS); SIGNAL_PEPTIDE_C_REGION (PHOBIUS); TRANSMEMBRANE (PHOBIUS); NON_CYTOPLASMIC_DOMAIN (PHOBIUS); SIGNAL_PEPTIDE_H_REGION (PHOBIUS); TMhelix (TMHMM)
gi|25256344|gb|CA675512.1|CA675512	---NA---	447	0			0	-		SignalP-noTM (SIGNALP_EUK)
gi|25262120|gb|CA678422.1|CA678422	---NA---	222	0			0	-		no IPS match
gi|25262683|gb|CA678697.1|CA678697	---NA---	322	0			0	-		no IPS match
gi|25262972|gb|CA678846.1|CA678846	---NA---	314	0			0	-		SignalP-noTM (SIGNALP_EUK)
gi|25266449|gb|CA680811.1|CA680811	---NA---	229	0			0	-		CYTOPLASMIC_DOMAIN (PHOBIUS); TRANSMEMBRANE (PHOBIUS); NON_CYTOPLASMIC_DOMAIN (PHOBIUS); TMhelix (TMHMM)
gi|25269036|gb|CA683227.1|CA683227	---NA---	476	0			0	-		no IPS match
gi|25269642|gb|CA683581.1|CA683581	---NA---	416	0			0	-		no IPS match
gi|25269975|gb|CA683741.1|CA683741	---NA---	370	0			0	-		no IPS match
gi|25270954|gb|CA684196.1|CA684196	---NA---	414	0			0	-		CYTOPLASMIC_DOMAIN (PHOBIUS); TRANSMEMBRANE (PHOBIUS); NON_CYTOPLASMIC_DOMAIN (PHOBIUS); TMhelix (TMHMM)
gi|25270972|gb|CA684205.1|CA684205	---NA---	204	0			0	-		no IPS match
gi|25271102|gb|CA684267.1|CA684267	---NA---	316	0			0	-		TRANSMEMBRANE (PHOBIUS); TRANSMEMBRANE (PHOBIUS); CYTOPLASMIC_DOMAIN (PHOBIUS); NON_CYTOPLASMIC_DOMAIN (PHOBIUS); NON_CYTOPLASMIC_DOMAIN (PHOBIUS); TMhelix (TMHMM); TMhelix (TMHMM)
gi|25273440|gb|CA685222.1|CA685222	---NA---	404	0			0	-		no IPS match
gi|25274881|gb|CA685938.1|CA685938	---NA---	450	0			0	-		no IPS match
gi|25276172|gb|CA686559.1|CA686559	---NA---	160	0			0	-		no IPS match
gi|25277503|gb|CA687224.1|CA687224	---NA---	400	0			0	-		no IPS match
gi|25278437|gb|CA687873.1|CA687873	---NA---	334	0			0	-		SIGNAL_PEPTIDE_N_REGION (PHOBIUS); SIGNAL_PEPTIDE_C_REGION (PHOBIUS); NON_CYTOPLASMIC_DOMAIN (PHOBIUS); SIGNAL_PEPTIDE (PHOBIUS); SIGNAL_PEPTIDE_H_REGION (PHOBIUS); PS51257 (PROSITE_PROFILES)
gi|25278791|gb|CA688227.1|CA688227	---NA---	473	0			0	-		no IPS match
gi|25278987|gb|CA688423.1|CA688423	---NA---	230	0			0	-		CYTOPLASMIC_DOMAIN (PHOBIUS); TRANSMEMBRANE (PHOBIUS); NON_CYTOPLASMIC_DOMAIN (PHOBIUS); TMhelix (TMHMM)
gi|25279219|gb|CA688655.1|CA688655	---NA---	302	0			0	-		SIGNAL_PEPTIDE_N_REGION (PHOBIUS); SIGNAL_PEPTIDE (PHOBIUS); NON_CYTOPLASMIC_DOMAIN (PHOBIUS); SIGNAL_PEPTIDE_C_REGION (PHOBIUS); SIGNAL_PEPTIDE_H_REGION (PHOBIUS); SignalP-noTM (SIGNALP_GRAM_NEGATIVE); SignalP-TM (SIGNALP_GRAM_POSITIVE); SignalP-noTM (SIGNALP_EUK); TMhelix (TMHMM)
gi|25280384|gb|CA689820.1|CA689820	---NA---	312	0			0	-		no IPS match
gi|25280853|gb|CA690289.1|CA690289	---NA---	365	0			0	-		NON_CYTOPLASMIC_DOMAIN (PHOBIUS); CYTOPLASMIC_DOMAIN (PHOBIUS); CYTOPLASMIC_DOMAIN (PHOBIUS); TRANSMEMBRANE (PHOBIUS); TRANSMEMBRANE (PHOBIUS); TMhelix (TMHMM); TMhelix (TMHMM)
gi|25413112|gb|CA691333.1|CA691333	---NA---	384	0			0	-		no IPS match
gi|25416137|gb|CA694351.1|CA694351	---NA---	192	0			0	-		SIGNAL_PEPTIDE_H_REGION (PHOBIUS); SIGNAL_PEPTIDE_N_REGION (PHOBIUS); NON_CYTOPLASMIC_DOMAIN (PHOBIUS); SIGNAL_PEPTIDE_C_REGION (PHOBIUS); SIGNAL_PEPTIDE (PHOBIUS)
gi|25418269|gb|CA696483.1|CA696483	---NA---	431	0			0	-		SIGNAL_PEPTIDE_N_REGION (PHOBIUS); SIGNAL_PEPTIDE_H_REGION (PHOBIUS); SIGNAL_PEPTIDE_C_REGION (PHOBIUS); NON_CYTOPLASMIC_DOMAIN (PHOBIUS); SIGNAL_PEPTIDE (PHOBIUS)
gi|25421262|gb|CA699469.1|CA699469	---NA---	266	0			0	-		NON_CYTOPLASMIC_DOMAIN (PHOBIUS); TRANSMEMBRANE (PHOBIUS); CYTOPLASMIC_DOMAIN (PHOBIUS); TMhelix (TMHMM)
gi|25421753|gb|CA699960.1|CA699960	---NA---	264	0			0	-		TRANSMEMBRANE (PHOBIUS); CYTOPLASMIC_DOMAIN (PHOBIUS); NON_CYTOPLASMIC_DOMAIN (PHOBIUS)
gi|25423849|gb|CA702056.1|CA702056	---NA---	388	0			0	-		no IPS match
gi|25425019|gb|CA703226.1|CA703226	---NA---	273	0			0	-		CYTOPLASMIC_DOMAIN (PHOBIUS); TRANSMEMBRANE (PHOBIUS); NON_CYTOPLASMIC_DOMAIN (PHOBIUS); TMhelix (TMHMM)
gi|25426388|gb|CA704595.1|CA704595	---NA---	423	0			0	-		no IPS match
gi|25430903|gb|CA709110.1|CA709110	---NA---	286	0			0	-		no IPS match
gi|25431812|gb|CA710019.1|CA710019	---NA---	249	0			0	-		no IPS match
gi|25443421|gb|CA721628.1|CA721628	---NA---	268	0			0	-		no IPS match
gi|25444160|gb|CA722367.1|CA722367	---NA---	435	0			0	-		no IPS match
gi|25449446|gb|CA727504.1|CA727504	---NA---	505	0			0	-		no IPS match
gi|25547252|gb|CA731654.1|CA731654	---NA---	197	0			0	-		no IPS match
gi|25547391|gb|CA731793.1|CA731793	---NA---	449	0			0	-		no IPS match
gi|25549134|gb|CA733536.1|CA733536	---NA---	636	0			0	-		SIGNAL_PEPTIDE_H_REGION (PHOBIUS); SIGNAL_PEPTIDE_N_REGION (PHOBIUS); SIGNAL_PEPTIDE_C_REGION (PHOBIUS); NON_CYTOPLASMIC_DOMAIN (PHOBIUS); SIGNAL_PEPTIDE (PHOBIUS); SignalP-TM (SIGNALP_GRAM_POSITIVE)
gi|25550672|gb|CA735074.1|CA735074	---NA---	406	0			0	-		TRANSMEMBRANE (PHOBIUS); CYTOPLASMIC_DOMAIN (PHOBIUS); NON_CYTOPLASMIC_DOMAIN (PHOBIUS); TMhelix (TMHMM)
gi|25551226|gb|CA735628.1|CA735628	---NA---	427	0			0	-		CYTOPLASMIC_DOMAIN (PHOBIUS); TRANSMEMBRANE (PHOBIUS); NON_CYTOPLASMIC_DOMAIN (PHOBIUS); TMhelix (TMHMM)
gi|25551946|gb|CA736348.1|CA736348	---NA---	203	0			0	-		no IPS match
gi|25553631|gb|CA737897.1|CA737897	---NA---	345	0			0	-		no IPS match
gi|25556868|gb|CA741045.1|CA741045	---NA---	518	0			0	-		no IPS match
gi|25558695|gb|CA742872.1|CA742872	---NA---	309	0			0	-		no IPS match
gi|25559024|gb|CA743201.1|CA743201	---NA---	293	0			0	-		no IPS match
gi|25561183|gb|CA745360.1|CA745360	---NA---	288	0			0	-		no IPS match
gi|25561202|gb|CA745379.1|CA745379	---NA---	258	0			0	-		NON_CYTOPLASMIC_DOMAIN (PHOBIUS); TRANSMEMBRANE (PHOBIUS); CYTOPLASMIC_DOMAIN (PHOBIUS)
gi|31157869|gb|CD373727.1|CD373727	---NA---	510	0			0	-		no IPS match
gi|31157998|gb|CD373856.1|CD373856	---NA---	667	0			0	-		no IPS match
gi|31367561|gb|CD452821.1|CD452821	---NA---	397	0			0	-		no IPS match
gi|31367635|gb|CD452895.1|CD452895	---NA---	689	0			0	-		no IPS match
gi|31369548|gb|CD454920.1|CD454920	---NA---	592	0			0	-		SignalP-noTM (SIGNALP_EUK)
gi|31369651|gb|CD453803.1|CD453803	---NA---	648	0			0	-		SIGNAL_PEPTIDE_N_REGION (PHOBIUS); NON_CYTOPLASMIC_DOMAIN (PHOBIUS); SIGNAL_PEPTIDE_C_REGION (PHOBIUS); SIGNAL_PEPTIDE (PHOBIUS); SIGNAL_PEPTIDE_H_REGION (PHOBIUS)
gi|31418535|gb|CD491233.1|CD491233	---NA---	721	0			0	-		no IPS match
gi|32545542|gb|CD861726.1|CD861726	---NA---	457	0			0	-		NON_CYTOPLASMIC_DOMAIN (PHOBIUS); CYTOPLASMIC_DOMAIN (PHOBIUS); TRANSMEMBRANE (PHOBIUS); TMhelix (TMHMM)
gi|32546181|gb|CD862365.1|CD862365	---NA---	403	0			0	-		no IPS match
gi|32549617|gb|CD865801.1|CD865801	---NA---	306	0			0	-		no IPS match
gi|32549888|gb|CD866072.1|CD866072	---NA---	437	0			0	-		TRANSMEMBRANE (PHOBIUS); CYTOPLASMIC_DOMAIN (PHOBIUS); NON_CYTOPLASMIC_DOMAIN (PHOBIUS); TMhelix (TMHMM)
gi|32647298|gb|CD883632.1|CD883632	---NA---	379	0			0	-		no IPS match
gi|32671636|gb|CD897308.1|CD897308	---NA---	704	0			0	-		no IPS match
gi|32675462|gb|CD901134.1|CD901134	---NA---	719	0			0	-		no IPS match
gi|32682251|gb|CD907927.1|CD907927	---NA---	593	0			0	-		SIGNAL_PEPTIDE_N_REGION (PHOBIUS); SIGNAL_PEPTIDE_C_REGION (PHOBIUS); SIGNAL_PEPTIDE (PHOBIUS); SIGNAL_PEPTIDE_H_REGION (PHOBIUS); NON_CYTOPLASMIC_DOMAIN (PHOBIUS)
gi|32686800|gb|CD912476.1|CD912476	---NA---	721	0			0	-		Coil (COILS)
gi|32688984|gb|CD914660.1|CD914660	---NA---	472	0			0	-		NON_CYTOPLASMIC_DOMAIN (PHOBIUS); TRANSMEMBRANE (PHOBIUS); CYTOPLASMIC_DOMAIN (PHOBIUS); SignalP-TM (SIGNALP_GRAM_POSITIVE); TMhelix (TMHMM)
gi|32689250|gb|CD914926.1|CD914926	---NA---	437	0			0	-		no IPS match
gi|32766787|gb|CD919037.1|CD919037	---NA---	470	0			0	-		no IPS match
gi|32767714|gb|CD919950.1|CD919950	---NA---	578	0			0	-		no IPS match
gi|32773870|gb|CD926106.1|CD926106	---NA---	450	0			0	-		CYTOPLASMIC_DOMAIN (PHOBIUS); NON_CYTOPLASMIC_DOMAIN (PHOBIUS); TRANSMEMBRANE (PHOBIUS)
gi|32780926|gb|CD933162.1|CD933162	---NA---	168	0			0	-		SIGNAL_PEPTIDE_N_REGION (PHOBIUS); SIGNAL_PEPTIDE_C_REGION (PHOBIUS); NON_CYTOPLASMIC_DOMAIN (PHOBIUS); SIGNAL_PEPTIDE (PHOBIUS); SIGNAL_PEPTIDE_H_REGION (PHOBIUS)
gi|32782675|gb|CD934911.1|CD934911	---NA---	286	0			0	-		no IPS match
gi|32785368|gb|CD937860.1|CD937860	---NA---	247	0			0	-		no IPS match
gi|33217446|gb|CF133387.1|CF133387	---NA---	466	0			0	-		no IPS match
gi|38985601|gb|CK159437.1|CK159437	---NA---	913	0			0	-		NON_CYTOPLASMIC_DOMAIN (PHOBIUS); CYTOPLASMIC_DOMAIN (PHOBIUS); TRANSMEMBRANE (PHOBIUS)
gi|39557455|gb|CK195065.1|CK195065	---NA---	855	0			0	-		no IPS match
gi|39557489|gb|CK195099.1|CK195099	---NA---	853	0			0	-		Coil (COILS); Coil (COILS); Coil (COILS); Coil (COILS); Coil (COILS)
gi|39558144|gb|CK195754.1|CK195754	---NA---	833	0			0	-		Coil (COILS); Coil (COILS); Coil (COILS); Coil (COILS)
gi|39558564|gb|CK196174.1|CK196174	---NA---	820	0			0	-		TRANSMEMBRANE (PHOBIUS); NON_CYTOPLASMIC_DOMAIN (PHOBIUS); CYTOPLASMIC_DOMAIN (PHOBIUS); TMhelix (TMHMM)
gi|39559931|gb|CK197541.1|CK197541	---NA---	838	0			0	-		no IPS match
gi|39560022|gb|CK197632.1|CK197632	---NA---	881	0			0	-		no IPS match
gi|39561887|gb|CK199497.1|CK199497	---NA---	834	0			0	-		CYTOPLASMIC_DOMAIN (PHOBIUS); TRANSMEMBRANE (PHOBIUS); NON_CYTOPLASMIC_DOMAIN (PHOBIUS)
gi|39564105|gb|CK201715.1|CK201715	---NA---	854	0			0	-		TRANSMEMBRANE (PHOBIUS); CYTOPLASMIC_DOMAIN (PHOBIUS); TRANSMEMBRANE (PHOBIUS); NON_CYTOPLASMIC_DOMAIN (PHOBIUS); CYTOPLASMIC_DOMAIN (PHOBIUS); TRANSMEMBRANE (PHOBIUS); CYTOPLASMIC_DOMAIN (PHOBIUS); TRANSMEMBRANE (PHOBIUS); NON_CYTOPLASMIC_DOMAIN (PHOBIUS); NON_CYTOPLASMIC_DOMAIN (PHOBIUS); TRANSMEMBRANE (PHOBIUS); TMhelix (TMHMM); TMhelix (TMHMM); TMhelix (TMHMM); TMhelix (TMHMM); TMhelix (TMHMM…
gi|39567879|gb|CK205489.1|CK205489	---NA---	1134	0			0	-		no IPS match
gi|39569670|gb|CK207280.1|CK207280	---NA---	1122	0			0	-		no IPS match
gi|39618728|gb|CK212624.1|CK212624	---NA---	1037	0			0	-		no IPS match
gi|39620045|gb|CK213941.1|CK213941	---NA---	1044	0			0	-		TRANSMEMBRANE (PHOBIUS); CYTOPLASMIC_DOMAIN (PHOBIUS); NON_CYTOPLASMIC_DOMAIN (PHOBIUS)
gi|39620830|gb|CK214726.1|CK214726	---NA---	1056	0			0	-		no IPS match
gi|39621049|gb|CK214945.1|CK214945	---NA---	1071	0			0	-		SIGNAL_PEPTIDE_H_REGION (PHOBIUS); NON_CYTOPLASMIC_DOMAIN (PHOBIUS); SIGNAL_PEPTIDE (PHOBIUS); SIGNAL_PEPTIDE_N_REGION (PHOBIUS); SIGNAL_PEPTIDE_C_REGION (PHOBIUS)
gi|39621355|gb|CK215251.1|CK215251	---NA---	737	0			0	-		no IPS match
gi|39623389|gb|CK217285.1|CK217285	---NA---	1058	0			0	-		SIGNAL_PEPTIDE_C_REGION (PHOBIUS); SIGNAL_PEPTIDE_N_REGION (PHOBIUS); SIGNAL_PEPTIDE_H_REGION (PHOBIUS); SIGNAL_PEPTIDE (PHOBIUS); NON_CYTOPLASMIC_DOMAIN (PHOBIUS); SignalP-noTM (SIGNALP_GRAM_NEGATIVE); SignalP-noTM (SIGNALP_EUK); SignalP-TM (SIGNALP_GRAM_POSITIVE)
gi|39727822|gb|AJ610895.1|AJ610895	---NA---	499	0			0	-		no IPS match
gi|39727981|gb|AJ611054.1|AJ611054	---NA---	394	0			0	-		SIGNAL_PEPTIDE_H_REGION (PHOBIUS); SIGNAL_PEPTIDE_C_REGION (PHOBIUS); SIGNAL_PEPTIDE_N_REGION (PHOBIUS); NON_CYTOPLASMIC_DOMAIN (PHOBIUS); SIGNAL_PEPTIDE (PHOBIUS); SignalP-noTM (SIGNALP_EUK)
gi|39729081|gb|AJ612154.1|AJ612154	---NA---	537	0			0	-		SIGNAL_PEPTIDE_N_REGION (PHOBIUS); SIGNAL_PEPTIDE (PHOBIUS); SIGNAL_PEPTIDE_C_REGION (PHOBIUS); NON_CYTOPLASMIC_DOMAIN (PHOBIUS); SIGNAL_PEPTIDE_H_REGION (PHOBIUS); SignalP-noTM (SIGNALP_EUK)
gi|39729393|gb|AJ612466.1|AJ612466	---NA---	684	0			0	-		no IPS match
gi|45798578|gb|CN008546.1|CN008546	---NA---	200	0			0	-		no IPS match
gi|39619008|gb|CK212904.1|CK212904	n-acetylglucosamine kinase	1002	100	0	0.7341	6	P:ATP catabolic process; F:ATPase activity; P:phosphorylation; F:kinase activity; C:cytoplasm; F:transferase activity, transferring glycosyl groups	EC:3.6.1.3	IPR002731 (PFAM); PTHR12862 (PANTHER); PTHR12862:SF0 (PANTHER); SSF53067 (SUPERFAMILY); SSF53067 (SUPERFAMILY)
gi|20433699|gb|BQ237823.1|BQ237823	nadh dehydrogenase	415	10	5.25814e-14	0.85	8	P:ubiquitin-dependent protein catabolic process; C:mitochondrial respiratory chain complex I; P:response to misfolded protein; P:proteasome core complex assembly; F:nucleotide binding; F:coenzyme binding; P:photorespiration; F:catalytic activity	-	no IPS match
gi|20299023|gb|BQ161966.1|BQ161966	nadph:quinone oxidoreductase	568	100	9.57246e-82	0.8075	35	P:negative regulation of defense response; F:FMN reductase activity; P:fatty acid beta-oxidation; F:zinc ion binding; P:jasmonic acid mediated signaling pathway; P:salicylic acid biosynthetic process; P:water transport; P:systemic acquired resistance, salicylic acid mediated signaling pathway; F:nucleotide binding; P:regulation of plant-type hypersensitive response; P:regulation of hydrogen perox…	EC:1.6.5.2	no IPS match
gi|39568112|gb|CK205722.1|CK205722	nc domain-containing family protein	1104	100	2.5172e-126	0.7415	6	C:mitochondrion; P:hormone-mediated signaling pathway; P:xylem development; P:fatty acid beta-oxidation; P:cell wall macromolecule metabolic process; C:nucleus	-	no IPS match
gi|25229938|gb|CA651413.1|CA651413	nhl repeat-containing family protein	521	46	2.29804e-73	0.688	4	P:methionine biosynthetic process; P:virus induced gene silencing; P:vegetative phase change; P:RNA splicing, via endonucleolytic cleavage and ligation	-	SIGNAL_PEPTIDE_C_REGION (PHOBIUS); SIGNAL_PEPTIDE_H_REGION (PHOBIUS); SIGNAL_PEPTIDE_N_REGION (PHOBIUS); SIGNAL_PEPTIDE (PHOBIUS); NON_CYTOPLASMIC_DOMAIN (PHOBIUS); SignalP-noTM (SIGNALP_EUK)
gi|25200634|gb|CA622338.1|CA622338	non-specific lipid transfer 1-like	636	38	6.51563e-35	0.6271	1	C:aleurone grain membrane	-	G3DSA:1.10.110.10 (GENE3D); IPR016140 (PFAM); CYTOPLASMIC_DOMAIN (PHOBIUS); NON_CYTOPLASMIC_DOMAIN (PHOBIUS); TRANSMEMBRANE (PHOBIUS); IPR016140 (SUPERFAMILY); TMhelix (TMHMM)
gi|20085219|gb|BJ265183.1|BJ265183	nonspecific lipid-transfer protein precursor	553	100	1.38212e-30	0.7189	8	F:peptidase activity; C:cell wall; F:lipid binding; P:lipid transport; P:proteolysis; C:cytoplasmic membrane-bounded vesicle; C:extracellular region; P:positive regulation of transcription, DNA-dependent	-	no IPS match
gi|20118923|gb|BJ311805.1|BJ311805	nucleolar complex protein 2 homolog	715	100	1.79708e-81	0.6832	8	C:Set1C/COMPASS complex; F:nucleotide binding; P:pyrimidine ribonucleotide biosynthetic process; P:RNA methylation; C:heterotrimeric G-protein complex; C:cytosol; P:vegetative to reproductive phase transition of meristem; P:floral meristem determinacy	-	IPR005343 (PFAM); IPR005343 (PANTHER); PTHR12687:SF8 (PANTHER)
gi|39571492|gb|CK209102.1|CK209102	nucleolin-like family protein	1189	100	3.66286e-92	0.6395	11	P:petal vascular tissue pattern formation; F:nucleic acid binding; P:root development; C:mitochondrion; C:nucleolus; P:leaf vascular tissue pattern formation; P:endonucleolytic cleavage involved in rRNA processing; F:nucleotide binding; P:leaf development; P:cotyledon vascular tissue pattern formation; P:sepal vascular tissue pattern formation	-	IPR000504 (SMART); IPR000504 (PFAM); IPR012677 (G3DSA:3.30.70.GENE3D); IPR012677 (G3DSA:3.30.70.GENE3D); PTHR24012:SF330 (PANTHER); PTHR24012 (PANTHER); IPR000504 (PROSITE_PROFILES); IPR000504 (PROSITE_PROFILES); SSF54928 (SUPERFAMILY); SSF54928 (SUPERFAMILY)
gi|32785113|gb|CD937605.1|CD937605	nucleolin-like isoform x2	518	30	7.75011e-33	0.7607	1	C:mitochondrion	-	no IPS match
gi|20298725|gb|BQ161668.1|BQ161668	nudix hydrolase 8-like	638	100	1.48537e-94	0.7918	4	P:response to wounding; F:NAD+ diphosphatase activity; C:cytosol; C:plastid	EC:3.6.1.22	no IPS match
gi|25156653|gb|CA601491.1|CA601491	nudix hydrolase mitochondrial-like	594	100	7.27688e-33	0.5333	4	P:coenzyme metabolic process; F:hydrolase activity; P:nucleoside phosphate metabolic process; C:cytoplasmic part	-	no IPS match
gi|20333082|gb|BQ171259.1|BQ171259	ocs element-binding factor 1-like	623	100	1.15633e-67	0.6346	8	P:positive regulation of seed maturation; P:cellular response to starvation; C:plastid; F:sequence-specific DNA binding; F:sequence-specific DNA binding transcription factor activity; F:protein heterodimerization activity; P:positive regulation of transcription, DNA-dependent; C:nucleus	-	no IPS match
gi|20332081|gb|BQ170258.1|BQ170258	ocs element-binding factor 1-like	577	36	3.7169e-60	0.685	4	F:sequence-specific DNA binding transcription factor activity; F:sequence-specific DNA binding; C:plastid; P:regulation of transcription, DNA-dependent	-	NON_CYTOPLASMIC_DOMAIN (PHOBIUS); SIGNAL_PEPTIDE_N_REGION (PHOBIUS); SIGNAL_PEPTIDE (PHOBIUS); SIGNAL_PEPTIDE_C_REGION (PHOBIUS); SIGNAL_PEPTIDE_H_REGION (PHOBIUS); SignalP-noTM (SIGNALP_EUK)
gi|23145945|gb|BJ283780.1|BJ283780	o-methyltransferase zrp4	702	100	7.33041e-56	0.7471	4	F:O-methyltransferase activity; F:protein dimerization activity; F:S-adenosylmethionine-dependent methyltransferase activity; P:methylation	EC:2.1.1	IPR001077 (PFAM); IPR029063 (G3DSA:3.40.50.GENE3D); PTHR11746 (PANTHER); PTHR11746:SF68 (PANTHER); IPR029063 (SUPERFAMILY)
gi|4098237|gb|U76384.1|TAU76384	o-methyltransferase zrp4	1458	100	0	0.6328	3	F:O-methyltransferase activity; F:protein dimerization activity; P:methylation	EC:2.1.1	IPR016461 (PIRSF); IPR012967 (PFAM); IPR001077 (PFAM); IPR011991 (G3DSA:1.10.10.GENE3D); IPR029063 (G3DSA:3.40.50.GENE3D); PTHR11746:SF68 (PANTHER); PTHR11746 (PANTHER); IPR016461 (PROSITE_PROFILES); SSF46785 (SUPERFAMILY); IPR029063 (SUPERFAMILY)
gi|20078210|gb|BJ253495.1|BJ253495	ormdl family protein	575	85	1.18008e-17	0.9141	6	P:protein folding; P:heat acclimation; P:phosphatidylinositol biosynthetic process; C:integral to membrane; C:endoplasmic reticulum; C:mitochondrion	-	IPR007203 (PFAM); IPR007203 (PANTHER)
gi|39623321|gb|CK217217.1|CK217217	ozone-responsive stress related protein	1017	84	4.49976e-48	0.7924	8	P:response to bacterium; C:peroxisome; C:cytoplasmic membrane-bounded vesicle; P:photorespiration; P:response to ozone; C:membrane; C:plastid; C:mitochondrion	-	SIGNAL_PEPTIDE_N_REGION (PHOBIUS); SIGNAL_PEPTIDE_C_REGION (PHOBIUS); SIGNAL_PEPTIDE (PHOBIUS); NON_CYTOPLASMIC_DOMAIN (PHOBIUS); SIGNAL_PEPTIDE_H_REGION (PHOBIUS)
gi|25418931|gb|CA697139.1|CA697139	p1b-atpase 2	466	3	1.02051e-06	0.78	8	F:metal ion binding; F:cation-transporting ATPase activity; F:ATP binding; F:hydrolase activity; C:integral to membrane; F:nucleotide binding; P:cation transport; P:metal ion transport		no IPS match
gi|25148784|gb|CA596849.1|CA596849	pantothenate kinase 2	471	10	7.46707e-18	0.866	5	P:acetyl-CoA biosynthetic process; P:coenzyme A biosynthetic process; F:ATP binding; P:phosphorylation; F:pantothenate kinase activity	EC:2.7.1.33	SIGNAL_PEPTIDE_C_REGION (PHOBIUS); SIGNAL_PEPTIDE_N_REGION (PHOBIUS); SIGNAL_PEPTIDE (PHOBIUS); SIGNAL_PEPTIDE_H_REGION (PHOBIUS); NON_CYTOPLASMIC_DOMAIN (PHOBIUS)
gi|23097017|gb|BJ264278.1|BJ264278	partial	724	100	2.04229e-45	0.7556	7	P:regulation of transcription, DNA-dependent; P:flower development; F:DNA binding; P:maintenance of meristem identity; F:protein dimerization activity; F:sequence-specific DNA binding transcription factor activity; C:nucleus	-	no IPS match
gi|25279189|gb|CA688625.1|CA688625	pb1 domain containing expressed	520	7	1.86474e-05	0.6014	0	-		CYTOPLASMIC_DOMAIN (PHOBIUS); TRANSMEMBRANE (PHOBIUS); NON_CYTOPLASMIC_DOMAIN (PHOBIUS); TMhelix (TMHMM)
gi|31417505|gb|CD490466.1|CD490466	pentatricopeptide repeat-containing	337	9	1.83408e-09	0.8522	3	F:nucleic acid binding; F:nucleotide binding; P:biological_process		no IPS match
gi|38995200|gb|CK164215.1|CK164215	peptidase m16c associated domain protein	861	88	8.50202e-34	0.645	9	P:single-organism cellular process; C:mitochondrion; F:metal ion binding; C:chloroplast envelope; F:metalloendopeptidase activity; C:chloroplast stroma; P:protein processing; P:response to cadmium ion; C:apoplast	EC:3.4.24	no IPS match
gi|25203023|gb|CA624727.1|CA624727	peptide methionine sulfoxide reductase chloroplastic-like	491	100	3.30214e-44	0.9252	15	C:cytosol; P:electron transport chain; F:metal ion binding; F:methionine-R-sulfoxide reductase activity; F:peptide-methionine (R)-S-oxide reductase activity; P:cellular response to oxidative stress; P:galactolipid biosynthetic process; P:cellular response to water deprivation; P:cold acclimation; C:chloroplast stroma; F:peptide-methionine (S)-S-oxide reductase activity; P:cysteine biosynthetic pr…	EC:1.8.4.12; EC:1.8.4.11; EC:1.8.4	no IPS match
gi|25247347|gb|CA668643.1|CA668643	peroxidase	511	100	2.83853e-12	0.6574	6	F:metal ion binding; P:hydrogen peroxide catabolic process; F:heme binding; F:peroxidase activity; C:extracellular region; P:oxidation-reduction process	EC:1.11.1.7	IPR000823 (PRINTS); G3DSA:1.10.420.10 (GENE3D); PTHR31388 (PANTHER); PTHR31388:SF5 (PANTHER); IPR002016 (PROSITE_PROFILES); IPR010255 (SUPERFAMILY)
gi|32560740|gb|CD876924.1|CD876924	peroxidase partial	499	100	3.90644e-48	0.7176	17	P:response to oxidative stress; P:negative regulation of growth; P:oxidation-reduction process; P:response to salt stress; P:defense response to bacterium; P:response to light stimulus; F:metal ion binding; F:peroxidase activity; C:plant-type cell wall; C:vacuolar membrane; C:cytoplasmic membrane-bounded vesicle; F:heme binding; P:unidimensional cell growth; P:response to zinc ion; P:defense resp…	EC:1.11.1.7	IPR000823 (PRINTS); IPR002016 (PFAM); G3DSA:1.10.420.10 (GENE3D); PTHR31388 (PANTHER); PTHR31388:SF7 (PANTHER); IPR002016 (PROSITE_PROFILES); IPR010255 (SUPERFAMILY)
gi|25566957|gb|CA747360.1|CA747360	peroxidase-like partial	338	100	6.59006e-11	0.7328	5	F:heme binding; F:metal ion binding; F:peroxidase activity; P:oxidation-reduction process; P:response to oxidative stress	EC:1.11.1.7	PTHR31388:SF7 (PANTHER); PTHR31388 (PANTHER); IPR002016 (PROSITE_PROFILES); IPR010255 (SUPERFAMILY)
gi|39570013|gb|CK207623.1|CK207623	phage shock protein a family protein	1126	100	3.68715e-97	0.7597	7	P:vesicle organization; P:thylakoid membrane organization; C:plastid chromosome; P:modulation by virus of host morphology or physiology; C:chloroplast stroma; C:chloroplast inner membrane; C:chloroplast thylakoid membrane	-	Coil (COILS); PTHR31088:SF2 (PANTHER); PTHR31088 (PANTHER)
gi|39567823|gb|CK205433.1|CK205433	phosphatase	1049	100	4.90179e-90	0.7285	5	P:chlorophyll catabolic process; F:hydrolase activity; C:nucleus; C:plastid; C:mitochondrion	-	IPR023214 (G3DSA:3.40.50.GENE3D); IPR023214 (PFAM); IPR006439 (TIGRFAM); PTHR18901:SF4 (PANTHER); PTHR18901 (PANTHER); IPR023214 (SUPERFAMILY)
gi|14314028|gb|BG906352.1|BG906352	phosphoenolpyruvate phosphate translocator chloroplastic-like	614	100	1.43849e-48	0.8499	12	F:phosphoglycerate transmembrane transporter activity; F:phosphoenolpyruvate:phosphate antiporter activity; C:mitochondrion; P:phosphoglycerate transport; C:integral to membrane; P:anthocyanin-containing compound biosynthetic process; P:triose phosphate transmembrane transport; F:triose-phosphate:phosphate antiporter activity; P:purine nucleobase transport; C:chloroplast membrane; C:plastid inner…	-	IPR004853 (PFAM); PTHR11132:SF42 (PANTHER); PTHR11132 (PANTHER); CYTOPLASMIC_DOMAIN (PHOBIUS); NON_CYTOPLASMIC_DOMAIN (PHOBIUS); TRANSMEMBRANE (PHOBIUS); SSF103481 (SUPERFAMILY); TMhelix (TMHMM)
gi|32546195|gb|CD862379.1|CD862379	phosphoenolpyruvate phosphate translocator chloroplastic-like	656	100	2.84797e-53	0.9191	12	F:phosphoglycerate transmembrane transporter activity; F:phosphoenolpyruvate:phosphate antiporter activity; C:mitochondrion; P:phosphoglycerate transport; C:integral to membrane; P:anthocyanin-containing compound biosynthetic process; P:triose phosphate transmembrane transport; F:triose-phosphate:phosphate antiporter activity; P:purine nucleobase transport; C:chloroplast membrane; C:plastid inner…	-	IPR004853 (PFAM); PTHR11132 (PANTHER); PTHR11132:SF42 (PANTHER); CYTOPLASMIC_DOMAIN (PHOBIUS); NON_CYTOPLASMIC_DOMAIN (PHOBIUS); TRANSMEMBRANE (PHOBIUS); SSF103481 (SUPERFAMILY); TMhelix (TMHMM); TMhelix (TMHMM)
gi|39729358|gb|AJ612431.1|AJ612431	phosphoglycerate kinase	698	100	3.60986e-55	0.9063	40	P:response to arsenic-containing substance; P:hydrogen peroxide catabolic process; P:salicylic acid biosynthetic process; P:reductive pentose-phosphate cycle; C:thylakoid; F:phosphoglycerate kinase activity; P:ovule development; P:glucosinolate biosynthetic process; P:response to endoplasmic reticulum stress; C:stromule; P:response to glucose stimulus; P:cellular cation homeostasis; C:vacuolar me…	EC:2.7.2.3	no IPS match
gi|20113581|gb|BJ302885.1|BJ302885	phospholipase a2	517	73	3.92057e-26	0.751	7	F:metal ion binding; F:phospholipase A2 activity; P:lipid catabolic process; P:phospholipid metabolic process; C:intracellular membrane-bounded organelle; C:cytoplasmic part; C:extracellular region	EC:3.1.1.4	NON_CYTOPLASMIC_DOMAIN (PHOBIUS); CYTOPLASMIC_DOMAIN (PHOBIUS); TRANSMEMBRANE (PHOBIUS); SignalP-TM (SIGNALP_GRAM_POSITIVE); TMhelix (TMHMM)
gi|39556105|gb|CK193715.1|CK193715	phospholipase c	811	100	2.06891e-80	0.7503	15	P:lipid metabolic process; P:response to water deprivation; P:intracellular signal transduction; P:Golgi localization; P:response to cold; F:signal transducer activity; F:phosphatidylinositol phospholipase C activity; P:mitochondrion localization; C:plasma membrane; F:calcium ion binding; P:response to abscisic acid stimulus; P:peroxisome localization; P:response to salt stress; P:actin filament-…	EC:3.1.4.11	IPR000008 (SMART); IPR000008 (G3DSA:2.60.40.GENE3D); IPR000008 (PFAM); IPR001192 (PANTHER); PTHR10336:SF36 (PANTHER); IPR000008 (PROSITE_PROFILES); IPR000008 (SUPERFAMILY)
gi|38995209|gb|CK164223.1|CK164223	phospholipid transfer protein 1	890	52	6.77927e-12	0.645	5	F:peptidase activity; F:lipid binding; C:cytoplasmic membrane-bounded vesicle; P:lipid transport; P:proteolysis	-	no IPS match
gi|32681922|gb|CD907598.1|CD907598	phosphoric ester hydrolase	657	20	1.5623e-16	0.873	3	C:membrane; P:metabolic process; F:hydrolase activity	-	no IPS match
gi|20058558|gb|BJ247288.1|BJ247288	photosystem i reaction center subunit n	517	67	1.60817e-43	0.9179	7	F:calmodulin binding; P:pentose-phosphate shunt; P:photosynthetic electron transport in photosystem I; C:chloroplast photosystem I; P:cysteine biosynthetic process; P:regulation of protein dephosphorylation; C:chloroplast thylakoid lumen	-	IPR008796 (PFAM); IPR008796 (G3DSA:4.10.1190.GENE3D)
gi|39620266|gb|CK214162.1|CK214162	photosystem ii protein w	1046	100	1.02485e-108	0.7954	12	P:very long-chain fatty acid metabolic process; P:phosphatidylglycerol biosynthetic process; P:cuticle development; P:DNA repair; C:cyanelle; P:isopentenyl diphosphate biosynthetic process, methylerythritol 4-phosphate pathway; C:photosystem II reaction center; F:methylated-DNA-[protein]-cysteine S-methyltransferase activity; C:chloroplast thylakoid membrane; C:chloroplast stroma; P:photosystem I…	EC:2.1.1.63	IPR005610 (TIGRFAM); IPR005610 (PFAM); IPR005610 (HAMAP); SignalP-TM (SIGNALP_GRAM_POSITIVE)
gi|25562783|gb|CA746256.1|CA746256	phototropin	554	100	1.55532e-48	0.7917	38	F:protein tyrosine kinase activity; P:signal transduction by phosphorylation; F:blue light photoreceptor activity; P:microtubule-based movement; P:response to red light; P:regulation of proton transport; P:glucosinolate biosynthetic process; P:protein-chromophore linkage; P:positive regulation of catalytic activity; F:structural molecule activity; F:protein kinase C activity; P:rRNA processing; P…	EC:2.7.3; EC:2.7.11.13; EC:2.7.10	no IPS match
gi|25164328|gb|CA609166.1|CA609166	phylloplanin-like	419	17	4.6186e-41	0.7571	1	C:cytoplasmic membrane-bounded vesicle	-	no IPS match
gi|24988564|gb|CA497604.1|CA497604	plasma membrane h+-atpase	507	100	7.38736e-18	0.9024	23	P:proton transport; P:regulation of stomatal movement; P:reciprocal meiotic recombination; P:response to water deprivation; C:cytoplasmic membrane-bounded vesicle; P:cell wall macromolecule metabolic process; F:hydrogen-exporting ATPase activity, phosphorylative mechanism; C:vacuole; P:meiotic chromosome segregation; P:regulation of chromosome organization; P:response to salt stress; P:meiotic DN…	EC:3.6.3.6	no IPS match
gi|23151235|gb|BJ293974.1|BJ293974	plasminogen activator inhibitor 1 rna-binding	753	100	9.09922e-50	0.6989	1	C:mitochondrion	-	Coil (COILS); IPR006861 (PFAM); PTHR12299 (PANTHER)
gi|19957647|gb|BJ218255.1|BJ218255	polyadenylate-binding protein 2	623	100	2.13178e-43	0.8836	11	C:cytosol; P:RNA processing; P:protein import into nucleus; P:photomorphogenesis; P:cullin deneddylation; C:vacuolar membrane; F:poly(A) RNA binding; F:protein binding; F:nucleotide binding; P:G2 phase of mitotic cell cycle; C:nucleus	-	IPR012677 (G3DSA:3.30.70.GENE3D); IPR000504 (PFAM); PTHR23365 (PANTHER); IPR000504 (PROSITE_PROFILES); SSF54928 (SUPERFAMILY)
gi|38999911|gb|CK166642.1|CK166642	polyadenylate-binding protein rbp47c-like	1128	100	1.21773e-119	0.8623	6	P:cellular response to heat; P:mRNA processing; C:cytoplasmic stress granule; C:nucleus; F:nucleotide binding; F:poly(A) RNA binding	-	Coil (COILS)
gi|39620564|gb|CK214460.1|CK214460	polyadenylate-binding protein rbp47c-like	1105	100	8.8477e-67	0.8534	2	F:nucleic acid binding; F:nucleotide binding	-	no IPS match
gi|25213470|gb|CA635174.1|CA635174	polygalacturonase inhibitor	485	100	4.64573e-57	0.708	18	P:cellular response to oxygen-containing compound; P:negative regulation of biological process; C:cytoplasmic membrane-bounded vesicle; C:plant-type cell wall; F:polygalacturonase inhibitor activity; P:response to other organism; P:hormone-mediated signaling pathway; P:regulation of programmed cell death; C:chloroplast; C:Golgi apparatus; C:extracellular region; P:organic substance transport; P:s…	-	IPR001611 (PFAM); G3DSA:3.80.10.10 (GENE3D); PTHR24420 (PANTHER); PTHR24420:SF647 (PANTHER); SSF52058 (SUPERFAMILY)
gi|19952963|gb|BJ213408.1|BJ213408	polyol transporter 5	524	1	0.000143679	1	0	-		no IPS match
gi|20096552|gb|BJ270944.1|BJ270944	polyprotein	665	100	8.81945e-32	0.6079	2	F:nucleic acid binding; F:zinc ion binding	-	PF14223 (PFAM); IPR001878 (G3DSA:4.10.60.GENE3D); IPR001878 (PROSITE_PROFILES); IPR001878 (SUPERFAMILY); TMhelix (TMHMM)
gi|23088775|gb|BJ254775.1|BJ254775	polyubiquitin	897	100	1.05496e-129	0.9782	11	P:vesicle-mediated transport; C:cell wall; P:response to UV-B; P:protein targeting to vacuole; C:nucleolus; P:response to salicylic acid stimulus; C:vacuolar membrane; P:protein ubiquitination involved in ubiquitin-dependent protein catabolic process; P:aging; F:ubiquitin-calmodulin ligase activity; F:protein binding	EC:6.3.2.21	IPR019956 (PRINTS); IPR000626 (SMART); IPR000626 (PFAM); G3DSA:3.10.20.90 (GENE3D); PTHR10666 (PANTHER); IPR019954 (PROSITE_PATTERNS); IPR000626 (PROSITE_PROFILES); IPR029071 (SUPERFAMILY)
gi|25217402|gb|CA639106.1|CA639106	potassium transporter 4-like	524	100	4.27869e-31	0.9067	12	P:glucose catabolic process; C:integral to membrane; P:cell tip growth; F:potassium ion transmembrane transporter activity; C:vacuolar membrane; P:galactolipid biosynthetic process; C:cytoplasmic membrane-bounded vesicle; P:potassium ion transmembrane transport; P:protein glycosylation; C:chloroplast; P:glucosinolate biosynthetic process; P:cellular response to phosphate starvation	-	no IPS match
gi|39000813|gb|CK167090.1|CK167090	potassium transporter 4-like	1201	100	3.97381e-55	0.8238	12	P:glucose catabolic process; C:integral to membrane; P:cell tip growth; F:potassium ion transmembrane transporter activity; C:vacuolar membrane; P:galactolipid biosynthetic process; C:cytoplasmic membrane-bounded vesicle; P:potassium ion transmembrane transport; P:protein glycosylation; C:chloroplast; P:glucosinolate biosynthetic process; P:cellular response to phosphate starvation	-	Coil (COILS); PTHR30540 (PANTHER); PTHR30540:SF9 (PANTHER); NON_CYTOPLASMIC_DOMAIN (PHOBIUS); SIGNAL_PEPTIDE_C_REGION (PHOBIUS); SIGNAL_PEPTIDE (PHOBIUS); SIGNAL_PEPTIDE_N_REGION (PHOBIUS); SIGNAL_PEPTIDE_H_REGION (PHOBIUS); SignalP-noTM (SIGNALP_EUK)
gi|25229766|gb|CA651241.1|CA651241	predicted protein	554	1	6.23575e-11	1	2	F:lipid binding; P:lipid transport	-	NON_CYTOPLASMIC_DOMAIN (PHOBIUS); CYTOPLASMIC_DOMAIN (PHOBIUS); TRANSMEMBRANE (PHOBIUS); TMhelix (TMHMM)
gi|20122558|gb|BJ317928.1|BJ317928	predicted protein	679	9	7.92927e-71	0.7689	0	-		IPR007650 (PFAM)
gi|14312122|gb|BG904446.1|BG904446	predicted protein	600	4	1.43434e-07	0.8	0	-		TRANSMEMBRANE (PHOBIUS); CYTOPLASMIC_DOMAIN (PHOBIUS); NON_CYTOPLASMIC_DOMAIN (PHOBIUS); TRANSMEMBRANE (PHOBIUS); CYTOPLASMIC_DOMAIN (PHOBIUS)
gi|25268452|gb|CA682678.1|CA682678	predicted protein	324	3	1.47825e-07	0.8133	0	-		TMhelix (TMHMM)
gi|25414830|gb|CA693044.1|CA693044	predicted protein	404	3	6.83692e-19	0.8367	0	-		no IPS match
gi|20078056|gb|BJ253245.1|BJ253245	predicted protein	554	1	0.000158844	0.53	0	-		no IPS match
gi|20101466|gb|BJ278477.1|BJ278477	predicted protein	397	1	2.29308e-12	0.92	0	-		no IPS match
gi|20333572|gb|BQ171749.1|BQ171749	predicted protein	413	1	1.21865e-09	0.95	0	-		no IPS match
gi|24987929|gb|CA496969.1|CA496969	predicted protein	350	1	2.44636e-24	0.77	0	-		Coil (COILS); NON_CYTOPLASMIC_DOMAIN (PHOBIUS); CYTOPLASMIC_DOMAIN (PHOBIUS); TRANSMEMBRANE (PHOBIUS); TMhelix (TMHMM)
gi|25250968|gb|CA672254.1|CA672254	PREDICTED: uncharacterized protein LOC101783469 isoform X1	504	4	9.46376e-16	0.6975	0	-		no IPS match
gi|20105312|gb|BJ285371.1|BJ285371	pre-rrna-processing protein tsr2 homolog	564	54	9.97756e-39	0.6341	3	F:molecular_function; P:biological_process; C:cellular_component		PTHR21250 (PANTHER); PTHR21250:SF0 (PANTHER)
gi|25201517|gb|CA623221.1|CA623221	probable carotenoid cleavage dioxygenase chloroplastic-like	603	100	1.26675e-54	0.7065	7	P:primary metabolic process; P:anthocyanin-containing compound biosynthetic process; F:oxidoreductase activity, acting on single donors with incorporation of molecular oxygen, incorporation of two atoms of oxygen; F:protein binding; C:plastoglobule; F:oxidoreductase activity, acting on the CH-CH group of donors, quinone or related compound as acceptor; P:cellular metabolic process	EC:1.13.11	IPR004294 (PFAM); IPR004294 (PANTHER); PTHR10543:SF30 (PANTHER)
gi|23158713|gb|BJ309786.1|BJ309786	probable e3 ubiquitin-protein ligase herc1	645	100	5.15906e-79	0.7098	4	F:Ran GTPase binding; C:cytoplasm; F:chromatin binding; C:plasma membrane	-	no IPS match
gi|20049183|gb|BJ230475.1|BJ230475	probable e3 ubiquitin-protein ligase xbos32-like	779	11	1.30111e-11	0.5264	5	F:metal ion binding; F:zinc ion binding; C:mitochondrion; F:ligase activity; P:protein ubiquitination		no IPS match
gi|38981669|gb|CK157489.1|CK157489	probable lactoylglutathione chloroplast-like	864	100	3.44026e-142	0.8158	21	P:gluconeogenesis; C:chloroplast envelope; C:stromule; C:vacuole; C:thylakoid lumen; P:response to salt stress; C:peroxisome; C:cytosol; F:metal ion binding; P:glycolysis; P:protein phosphorylation; F:protein serine/threonine kinase activity; C:chloroplast stroma; P:response to cadmium ion; P:response to cold; P:cysteine biosynthetic process; P:methylglyoxal catabolic process to D-lactate; C:plas…	EC:2.7.11; EC:4.4.1.5	no IPS match
gi|23092135|gb|BJ263274.1|BJ263274	probable nucleolar protein 5-2-like	701	67	9.49338e-48	0.8134	7	P:RNA methylation; P:purine nucleotide biosynthetic process; C:nucleolus; C:plastid; P:pyrimidine ribonucleotide biosynthetic process; F:DNA binding; C:membrane	-	CYTOPLASMIC_DOMAIN (PHOBIUS); TRANSMEMBRANE (PHOBIUS); NON_CYTOPLASMIC_DOMAIN (PHOBIUS); NON_CYTOPLASMIC_DOMAIN (PHOBIUS); CYTOPLASMIC_DOMAIN (PHOBIUS); TRANSMEMBRANE (PHOBIUS); TRANSMEMBRANE (PHOBIUS); TMhelix (TMHMM); TMhelix (TMHMM); TMhelix (TMHMM)
gi|20106019|gb|BJ286625.1|BJ286625	probable phosphatidylinositol 4-kinase type 2-beta at1g26270-like	742	100	1.84794e-63	0.6855	4	P:phosphatidylinositol phosphorylation; F:1-phosphatidylinositol 4-kinase activity; C:plastid; F:protein histidine kinase binding	EC:2.7.1.67	NON_CYTOPLASMIC_DOMAIN (PHOBIUS); SIGNAL_PEPTIDE_N_REGION (PHOBIUS); SIGNAL_PEPTIDE_C_REGION (PHOBIUS); SIGNAL_PEPTIDE (PHOBIUS); SIGNAL_PEPTIDE_H_REGION (PHOBIUS)
gi|39731684|gb|AJ614757.1|AJ614757	probable plastid-lipid-associated protein chloroplastic-like	464	41	1.06922e-22	0.8071	4	C:chloroplast thylakoid membrane; C:plastoglobule; F:structural molecule activity; C:thylakoid lumen	-	no IPS match
gi|25437926|gb|CA716133.1|CA716133	probable protein phosphatase 2c 49-like	422	100	7.13115e-68	0.7521	7	P:protein dephosphorylation; C:mitochondrion; F:metal ion binding; F:transferase activity, transferring hexosyl groups; F:protein serine/threonine phosphatase activity; P:response to chitin; C:membrane	-	IPR001932 (G3DSA:3.60.40.GENE3D); IPR001932 (PFAM); IPR015655 (PANTHER); PTHR13832:SF165 (PANTHER); IPR001932 (SUPERFAMILY)
gi|25451629|gb|CA729626.1|CA729626	probable protein phosphatase 2c 49-like	580	100	2.15087e-71	0.7763	7	P:protein dephosphorylation; C:mitochondrion; F:metal ion binding; F:transferase activity, transferring hexosyl groups; F:protein serine/threonine phosphatase activity; P:response to chitin; C:membrane	-	no IPS match
gi|25191689|gb|CA613392.1|CA613392	probable receptor-like protein kinase at5g24010-like	612	13	2.02984e-17	0.7308	1	C:cytoplasmic membrane-bounded vesicle	-	TRANSMEMBRANE (PHOBIUS); CYTOPLASMIC_DOMAIN (PHOBIUS); NON_CYTOPLASMIC_DOMAIN (PHOBIUS); TMhelix (TMHMM)
gi|25189856|gb|CA611559.1|CA611559	probable rrna-processing protein ebp2 homolog	635	55	2.36571e-59	0.7347	5	P:RNA methylation; P:protein import into nucleus; P:protein targeting to mitochondrion; F:oxidoreductase activity; C:nucleus	-	CYTOPLASMIC_DOMAIN (PHOBIUS); TRANSMEMBRANE (PHOBIUS); NON_CYTOPLASMIC_DOMAIN (PHOBIUS); TRANSMEMBRANE (PHOBIUS); CYTOPLASMIC_DOMAIN (PHOBIUS); TMhelix (TMHMM); TMhelix (TMHMM)
gi|39567670|gb|CK205280.1|CK205280	probable -trehalose-phosphate synthase	990	100	1.73492e-72	0.7467	6	P:glucose catabolic process; C:cytosol; F:alpha,alpha-trehalose-phosphate synthase (UDP-forming) activity; F:trehalose-phosphatase activity; P:trehalose biosynthetic process; C:nucleus	EC:3.1.3.12; EC:2.4.1.15	IPR003337 (PFAM); IPR023214 (G3DSA:3.40.50.GENE3D); PTHR10788:SF18 (PANTHER); PTHR10788 (PANTHER); IPR023214 (SUPERFAMILY)
gi|38982504|gb|CK157902.1|CK157902	probable u3 small nucleolar rna-associated protein 11-like	906	67	1.30951e-66	0.7178	8	P:embryo sac egg cell differentiation; C:nucleolus; P:karyogamy; P:rRNA processing; F:protein binding; C:small-subunit processome; F:phosphoserine phosphatase activity; P:L-serine biosynthetic process	EC:3.1.3.3	no IPS match
gi|24993493|gb|CA502533.1|CA502533	prohibitin- mitochondrial-like	738	100	2.91729e-68	0.9281	14	P:embryo sac egg cell differentiation; C:cell wall; P:ubiquitin-dependent protein catabolic process; C:mitochondrial respiratory chain complex I; C:integral to membrane; P:response to misfolded protein; C:plasmodesma; P:karyogamy; P:nucleotide biosynthetic process; P:proteasome core complex assembly; C:vacuolar membrane; P:photorespiration; C:chloroplast; C:plasma membrane	-	no IPS match
gi|39621008|gb|CK214904.1|CK214904	proline iminopeptidase	1033	100	1.01376e-141	0.7605	6	F:copper ion binding; C:cytosol; F:electron carrier activity; P:proteolysis; C:chloroplast; F:aminopeptidase activity	EC:3.4.11	IPR029058 (G3DSA:3.40.50.GENE3D); IPR005944 (TIGRFAM); PF12697 (PFAM); PTHR10992 (PANTHER); PTHR10992:SF693 (PANTHER); IPR029058 (SUPERFAMILY)
gi|20054342|gb|BJ239996.1|BJ239996	proline transporter 1	601	100	3.64571e-46	0.8499	7	P:amino acid import; C:cytoplasmic membrane-bounded vesicle; C:plasma membrane; P:proline transmembrane transport; F:L-proline transmembrane transporter activity; C:integral to membrane; F:amine transmembrane transporter activity	-	no IPS match
gi|20115859|gb|BJ306698.1|BJ306698	protease do-like 14-like	757	100	1.19734e-78	0.668	4	F:metal ion binding; F:superoxide dismutase activity; P:superoxide metabolic process; P:oxidation-reduction process	EC:1.15.1.1	no IPS match
gi|25226718|gb|CA648422.1|CA648422	protease inhibitor seed storage lipid transfer protein family protein	502	100	1.82562e-34	0.8548	7	F:peptidase activity; F:lipid binding; C:plasmodesma; C:cytoplasmic membrane-bounded vesicle; P:lipid transport; C:extracellular region; P:proteolysis	-	SignalP-TM (SIGNALP_GRAM_POSITIVE)
gi|39556590|gb|CK194200.1|CK194200	protease inhibitor seed storage lipid transfer protein family protein	838	100	3.95406e-31	0.8308	7	F:peptidase activity; F:lipid binding; C:plasmodesma; C:cytoplasmic membrane-bounded vesicle; P:lipid transport; C:extracellular region; P:proteolysis	-	Coil (COILS); Coil (COILS); Coil (COILS); G3DSA:1.10.110.10 (GENE3D); IPR016140 (PFAM); IPR016140 (SUPERFAMILY)
gi|39557729|gb|CK195339.1|CK195339	protein	836	100	1.00231e-66	0.8292	32	P:root development; F:signal transducer activity; P:gluconeogenesis; F:kinase activity; F:maltose transmembrane transporter activity; F:protein binding; P:response to DNA damage stimulus; C:periplasmic space; F:nucleotide binding; P:pyrimidine ribonucleotide biosynthetic process; C:cytosolic ribosome; P:RNA methylation; P:plant-type cell wall organization; C:heterotrimeric G-protein complex; P:re…	-	no IPS match
gi|14315557|gb|BG907881.1|BG907881	protein	659	57	7.78123e-60	0.7423	15	P:pentose-phosphate shunt; P:carotenoid biosynthetic process; P:phosphatidylglycerol biosynthetic process; P:starch biosynthetic process; P:chloroplast relocation; C:chloroplast; P:chlorophyll biosynthetic process; P:isopentenyl diphosphate biosynthetic process, methylerythritol 4-phosphate pathway; P:ncRNA metabolic process; P:cysteine biosynthetic process; F:RNA binding; P:response to stress; P…	-	no IPS match
gi|38980474|gb|CK156904.1|CK156904	protein	868	100	4.20007e-38	0.8386	11	P:ubiquitin-dependent protein catabolic process; F:ubiquinol-cytochrome-c reductase activity; P:response to misfolded protein; C:mitochondrial respiratory chain complex III; P:proteasome core complex assembly; P:mitochondrial electron transport, ubiquinol to cytochrome c; P:aerobic respiration; P:glycolysis; P:photorespiration; P:response to cadmium ion; F:electron transporter, transferring elect…	EC:1.10.2.2	no IPS match
gi|39620597|gb|CK214493.1|CK214493	protein	1118	66	1.00927e-45	0.8377	11	P:response to sucrose stimulus; P:response to red light; F:oxidoreductase activity, acting on single donors with incorporation of molecular oxygen, incorporation of two atoms of oxygen; P:circadian rhythm; P:response to blue light; P:regulation of proton transport; C:chloroplast thylakoid membrane; P:photosystem II assembly; P:response to far red light; P:glucosinolate biosynthetic process; P:res…	EC:1.13.11	PTHR14154 (PANTHER); PTHR14154:SF7 (PANTHER); IPR023329 (SUPERFAMILY)
gi|32674505|gb|CD900177.1|CD900177	protein	754	100	4.12237e-139	0.8796	10	C:cytosol; P:oxidation-reduction process; P:cellulose biosynthetic process; F:methylenetetrahydrofolate dehydrogenase (NADP+) activity; P:folic acid-containing compound biosynthetic process; F:methenyltetrahydrofolate cyclohydrolase activity; F:nucleotide binding; P:Golgi vesicle transport; C:chloroplast; P:cysteine biosynthetic process	EC:1.5.1.5; EC:3.5.4.9	IPR000672 (PRINTS); IPR020631 (PFAM); G3DSA:3.40.192.10 (GENE3D); IPR016040 (G3DSA:3.40.50.GENE3D); IPR020630 (PFAM); PTHR10025 (PANTHER); PTHR10025:SF33 (PANTHER); IPR020867 (PROSITE_PATTERNS); SSF51735 (SUPERFAMILY); SSF53223 (SUPERFAMILY)
gi|20087717|gb|BJ267354.1|BJ267354	protein	586	100	2.04702e-84	0.6635	9	P:regulation of proton transport; P:positive regulation of catalytic activity; P:starch biosynthetic process; P:maltose metabolic process; C:chloroplast; P:protein autophosphorylation; F:metal ion binding; P:response to blue light; F:protein serine/threonine phosphatase activity	-	IPR001932 (G3DSA:3.60.40.GENE3D); PTHR12320 (PANTHER); PTHR12320:SF9 (PANTHER); NON_CYTOPLASMIC_DOMAIN (PHOBIUS); CYTOPLASMIC_DOMAIN (PHOBIUS); TRANSMEMBRANE (PHOBIUS); IPR001932 (SUPERFAMILY)
gi|32549612|gb|CD865796.1|CD865796	protein	732	100	2.75466e-83	0.7644	9	P:jasmonic acid mediated signaling pathway; P:regulation of plant-type hypersensitive response; P:heterocycle biosynthetic process; P:protein targeting to membrane; P:organic cyclic compound biosynthetic process; P:response to abiotic stimulus; P:salicylic acid mediated signaling pathway; C:nucleus; P:aromatic compound biosynthetic process	-	PTHR31033 (PANTHER); PTHR31033:SF3 (PANTHER); TRANSMEMBRANE (PHOBIUS); NON_CYTOPLASMIC_DOMAIN (PHOBIUS); CYTOPLASMIC_DOMAIN (PHOBIUS)
gi|20333357|gb|BQ171534.1|BQ171534	protein	547	56	3.88494e-62	0.7718	8	P:protein phosphorylation; P:response to sucrose stimulus; P:response to UV-B; P:flavonoid biosynthetic process; F:protein kinase activity; F:ATP binding; C:chloroplast; C:plasma membrane	-	no IPS match
gi|13516743|dbj|AB036772.1|	protein	1957	100	0	0.6934	6	F:heme binding; F:oxidoreductase activity, acting on paired donors, with incorporation or reduction of molecular oxygen; F:monooxygenase activity; F:iron ion binding; F:electron carrier activity; P:oxidation-reduction process	-	IPR002401 (PRINTS); IPR001128 (PRINTS); IPR001128 (G3DSA:1.10.630.GENE3D); IPR001128 (PFAM); PTHR24298:SF58 (PANTHER); PTHR24298 (PANTHER); IPR017972 (PROSITE_PATTERNS); NON_CYTOPLASMIC_DOMAIN (PHOBIUS); CYTOPLASMIC_DOMAIN (PHOBIUS); TRANSMEMBRANE (PHOBIUS); IPR001128 (SUPERFAMILY); TMhelix (TMHMM)
gi|20049763|gb|BJ231662.1|BJ231662	protein	620	100	1.18842e-71	0.7574	6	F:adenyl nucleotide binding; P:blue light signaling pathway; F:protein serine/threonine phosphatase activity; C:nucleus; P:response to heat; C:plastid	-	no IPS match
gi|39621257|gb|CK215153.1|CK215153	protein	708	100	3.55418e-92	0.88	6	F:heat shock protein binding; P:chromoplast organization; P:carotene biosynthetic process; F:unfolded protein binding; C:plastid; C:mitochondrion	-	IPR001305 (G3DSA:2.10.230.GENE3D); PTHR15852 (PANTHER); PTHR15852:SF8 (PANTHER); CYTOPLASMIC_DOMAIN (PHOBIUS); TRANSMEMBRANE (PHOBIUS); NON_CYTOPLASMIC_DOMAIN (PHOBIUS); IPR001305 (SUPERFAMILY); TMhelix (TMHMM)
gi|32128965|gb|BT009414.1|	protein	1605	100	0	0.8015	5	F:poly(A)-specific ribonuclease activity; F:endonuclease activity; F:binding; C:cytosol; P:vegetative to reproductive phase transition of meristem	EC:3.1.13.4	IPR005135 (G3DSA:3.60.10.GENE3D); IPR005135 (PFAM); PTHR12121:SF34 (PANTHER); PTHR12121 (PANTHER); IPR005135 (SUPERFAMILY)
gi|39556616|gb|CK194226.1|CK194226	protein	850	100	6.66615e-67	0.6989	4	C:nuclear pore; P:intracellular transport; F:protein binding; C:cytosol	-	no IPS match
gi|39621529|gb|CK215425.1|CK215425	protein	1131	100	7.8857e-105	0.8528	4	C:cytoplasmic membrane-bounded vesicle; C:integral to membrane; C:mitochondrion; C:chloroplast	-	no IPS match
gi|39622371|gb|CK216267.1|CK216267	protein	1085	99	2.00409e-44	0.7727	3	C:chloroplast thylakoid membrane; C:plastoglobule; C:chloroplast envelope	-	IPR025564 (PFAM); CYTOPLASMIC_DOMAIN (PHOBIUS); NON_CYTOPLASMIC_DOMAIN (PHOBIUS); TRANSMEMBRANE (PHOBIUS); TRANSMEMBRANE (PHOBIUS); CYTOPLASMIC_DOMAIN (PHOBIUS); SignalP-TM (SIGNALP_GRAM_POSITIVE); TMhelix (TMHMM); TMhelix (TMHMM)
gi|25427330|gb|CA705537.1|CA705537	protein	362	100	9.03123e-35	0.7213	2	F:molecular_function; P:response to other organism		no IPS match
gi|25420624|gb|CA698831.1|CA698831	protein	485	80	2.90112e-08	0.5675	2	C:mitochondrion; C:chloroplast inner membrane	-	CYTOPLASMIC_DOMAIN (PHOBIUS); TRANSMEMBRANE (PHOBIUS); NON_CYTOPLASMIC_DOMAIN (PHOBIUS); TMhelix (TMHMM)
gi|20048354|gb|BJ228834.1|BJ228834	protein	491	54	6.02362e-77	0.7843	1	C:nucleus	-	IPR019002 (PFAM); PTHR13243 (PANTHER)
gi|38979042|gb|CK156188.1|CK156188	protein	864	44	6.54239e-98	0.7261	1	C:plastid	-	no IPS match
gi|32672854|gb|CD898526.1|CD898526	protein chloroplastic	648	100	6.31456e-111	0.518	1	C:cytoplasm	-	IPR011676 (PFAM)
gi|25218146|gb|CA639850.1|CA639850	protein disulfide isomerase-like 1-5-like	397	13	3.30093e-20	0.8177	1	P:cell redox homeostasis	-	SIGNAL_PEPTIDE_N_REGION (PHOBIUS); SIGNAL_PEPTIDE_H_REGION (PHOBIUS); SIGNAL_PEPTIDE_C_REGION (PHOBIUS); SIGNAL_PEPTIDE (PHOBIUS); NON_CYTOPLASMIC_DOMAIN (PHOBIUS)
gi|39568315|gb|CK205925.1|CK205925	protein fam203a	1097	76	1.39281e-75	0.6803	2	P:protein targeting to mitochondrion; C:nucleus	-	NON_CYTOPLASMIC_DOMAIN (PHOBIUS); SIGNAL_PEPTIDE_C_REGION (PHOBIUS); SIGNAL_PEPTIDE_N_REGION (PHOBIUS); SIGNAL_PEPTIDE (PHOBIUS); SIGNAL_PEPTIDE_H_REGION (PHOBIUS); SignalP-noTM (SIGNALP_EUK)
gi|20331690|gb|BQ169867.1|BQ169867	protein iq-domain 1	462	2	1.57895e-17	0.985	0	-		no IPS match
gi|39568067|gb|CK205677.1|CK205677	protein iq-domain 1-like	1073	100	1.18297e-102	0.5573	1	C:cell part	-	no IPS match
gi|25165351|gb|CA610189.1|CA610189	protein iq-domain 31-like	603	100	1.5723e-24	0.6865	2	C:plasma membrane; C:cytosol	-	no IPS match
gi|9659005|gb|BE492412.1|BE492412	protein ros1	224	15	6.40259e-30	0.6927	1	F:catalytic activity	-	no IPS match
gi|23153241|gb|BJ297475.1|BJ297475	protein set	783	100	2.35609e-89	0.8042	17	P:gluconeogenesis; F:histone binding; P:lateral root formation; P:response to bacterium; P:response to salt stress; P:cell proliferation; C:cytosol; P:glycolysis; F:DNA binding; P:cell differentiation; P:response to cadmium ion; P:response to cold; P:abscisic acid mediated signaling pathway; P:response to heat; F:chromatin binding; P:nucleosome assembly; C:nucleus	-	CYTOPLASMIC_DOMAIN (PHOBIUS); NON_CYTOPLASMIC_DOMAIN (PHOBIUS); TRANSMEMBRANE (PHOBIUS); TMhelix (TMHMM)
gi|20333479|gb|BQ171656.1|BQ171656	protein transparent testa 12-like	530	100	1.20677e-43	0.765	7	F:drug transmembrane transporter activity; P:drug transmembrane transport; C:cytoplasmic membrane-bounded vesicle; C:vacuole; P:response to nematode; F:antiporter activity; C:plasma membrane	-	IPR002528 (PFAM); PTHR11206:SF79 (PANTHER); PTHR11206 (PANTHER); NON_CYTOPLASMIC_DOMAIN (PHOBIUS); CYTOPLASMIC_DOMAIN (PHOBIUS); CYTOPLASMIC_DOMAIN (PHOBIUS); TRANSMEMBRANE (PHOBIUS); TRANSMEMBRANE (PHOBIUS); TMhelix (TMHMM); TMhelix (TMHMM)
gi|31158047|gb|CD373905.1|CD373905	protein transparent testa 12-like	638	100	4.98125e-29	0.6894	7	P:response to nematode; F:drug transmembrane transporter activity; C:cytoplasmic membrane-bounded vesicle; C:plasma membrane; P:drug transmembrane transport; C:vacuolar membrane; F:antiporter activity	-	no IPS match
gi|25245537|gb|CA666947.1|CA666947	purple acid phosphatase 2-like	447	100	2.05462e-22	0.7655	8	F:metal ion binding; C:plant-type cell wall; F:acid phosphatase activity; F:protein serine/threonine phosphatase activity; C:cytoplasmic membrane-bounded vesicle; P:cellular response to phosphate starvation; C:extracellular region; C:mitochondrion	EC:3.1.3.2	no IPS match
gi|25230161|gb|CA651636.1|CA651636	pyruvate dehydrogenase e1 component subunit beta	451	100	4.80731e-55	0.9007	18	C:chloroplast envelope; P:response to wounding; P:sterol biosynthetic process; P:coumarin biosynthetic process; F:zinc ion binding; F:transketolase activity; F:pyruvate dehydrogenase (acetyl-transferring) activity; C:plastid pyruvate dehydrogenase complex; P:pollen tube development; P:fatty acid biosynthetic process; P:acetyl-CoA metabolic process; P:glycolysis; C:chloroplast stroma; P:polyamine …	EC:1.2.4.1; EC:2.2.1.1	no IPS match
gi|25236985|gb|CA658460.1|CA658460	pyruvate dehydrogenase e1 component subunit beta	536	100	1.251e-41	0.8904	18	C:chloroplast envelope; P:response to wounding; P:sterol biosynthetic process; P:coumarin biosynthetic process; F:zinc ion binding; F:transketolase activity; F:pyruvate dehydrogenase (acetyl-transferring) activity; C:plastid pyruvate dehydrogenase complex; P:pollen tube development; P:fatty acid biosynthetic process; P:acetyl-CoA metabolic process; P:glycolysis; C:chloroplast stroma; P:polyamine …	EC:1.2.4.1; EC:2.2.1.1	no IPS match
gi|31368734|gb|CD454106.1|CD454106	ras-related protein rab11c-like	751	100	2.29309e-71	0.8204	20	P:protein folding; P:response to hydrogen peroxide; P:nucleocytoplasmic transport; P:regulation of transcription, DNA-dependent; F:GTP binding; P:GTP catabolic process; C:Golgi apparatus; P:intracellular protein transport; C:cytosol; P:vesicle-mediated transport; P:small GTPase mediated signal transduction; F:DNA binding; P:response to high light intensity; C:endosome; P:phosphorelay signal trans…	-	IPR001806 (PRINTS); IPR003579 (SMART); IPR020849 (SMART); IPR001806 (PFAM); IPR027417 (G3DSA:3.40.50.GENE3D); PTHR24073:SF443 (PANTHER); PTHR24073 (PANTHER); PS51419 (PROSITE_PROFILES); IPR027417 (SUPERFAMILY)
gi|20047349|gb|BJ226675.1|BJ226675	ras-related protein rabc1-like	699	100	8.68237e-118	0.931	22	F:myosin XI tail binding; P:protein dephosphorylation; C:peroxisome; P:response to water deprivation; P:small GTPase mediated signal transduction; F:metal ion binding; P:regulation of transcription, DNA-dependent; F:sphingomyelin phosphodiesterase activity; F:ATP binding; F:protein serine/threonine phosphatase activity; F:GTP-dependent protein binding; P:response to abscisic acid stimulus; P:cold…	EC:3.1.4.12	IPR001806 (PRINTS); IPR020849 (SMART); IPR003578 (SMART); IPR003579 (SMART); IPR002041 (SMART); IPR027417 (G3DSA:3.40.50.GENE3D); IPR001806 (PFAM); IPR005225 (TIGRFAM); PTHR24073:SF285 (PANTHER); PTHR24073 (PANTHER); PS51419 (PROSITE_PROFILES); IPR027417 (SUPERFAMILY)
gi|25165476|gb|CA610314.1|CA610314	reticulon-like protein b9	439	1	3.83874e-08	1	0	-		no IPS match
gi|32653109|gb|CD887139.1|CD887139	retinoblastoma-binding protein	651	100	1.6927e-58	0.6472	6	P:protein phosphorylation; F:protein serine/threonine kinase activity; C:plastid; C:cytoplasmic membrane-bounded vesicle; F:ATP binding; C:plasma membrane	EC:2.7.11	PTHR31852:SF8 (PANTHER); PTHR31852 (PANTHER)
gi|20114606|gb|BJ304613.1|BJ304613	retrotransposon unclassified	384	30	1.03973e-10	0.61	13	F:nucleic acid binding; P:DNA integration; C:nucleus; F:RNA binding; P:RNA-dependent DNA replication; F:RNA-directed DNA polymerase activity; C:plastid; F:chromatin binding; P:DNA recombination; P:chromatin assembly or disassembly; F:DNA binding; P:proteolysis; F:aspartic-type endopeptidase activity		no IPS match
gi|22031107|gb|BQ806898.1|BQ806898	ribosomal protein l9	808	100	5.66907e-133	0.9056	12	P:RNA methylation; P:translation; P:adaxial/abaxial pattern specification; C:nucleolus; C:plasmodesma; F:rRNA binding; F:structural constituent of ribosome; C:chloroplast envelope; C:vacuolar membrane; C:cytosolic large ribosomal subunit; C:Golgi apparatus; C:plasma membrane	-	IPR000702 (PIRSF); IPR020040 (G3DSA:3.90.930.GENE3D); IPR020040 (PFAM); IPR020040 (G3DSA:3.90.930.GENE3D); IPR000702 (PANTHER); IPR002359 (PROSITE_PATTERNS); IPR020040 (SUPERFAMILY); IPR020040 (SUPERFAMILY)
gi|23076897|gb|BJ227550.1|BJ227550	ribosomal protein s27	545	100	1.06804e-44	0.9304	12	P:RNA methylation; P:translation; C:cell wall; C:nucleolus; F:metal ion binding; C:plasmodesma; F:structural constituent of ribosome; C:cytosolic small ribosomal subunit; P:cell wall modification; P:ribosome biogenesis; P:plant-type cell wall organization; C:plasma membrane	-	no IPS match
gi|38970706|gb|CK152057.1|CK152057	ribosome biogenesis protein rlp24	843	100	6.0007e-83	0.7182	19	P:negative regulation of defense response; P:jasmonic acid mediated signaling pathway; P:salicylic acid biosynthetic process; P:regulation of protein dephosphorylation; P:systemic acquired resistance, salicylic acid mediated signaling pathway; P:regulation of plant-type hypersensitive response; P:translation; P:regulation of hydrogen peroxide metabolic process; P:RNA methylation; P:regulation of …	-	IPR023441 (G3DSA:2.30.170.GENE3D); IPR000988 (PFAM); IPR000988 (PANTHER); IPR024546 (PTHR10792:PANTHER); SSF57716 (SUPERFAMILY)
gi|32781605|gb|CD933841.1|CD933841	ribosome biogenesis regulatory protein homolog	704	62	4.88916e-48	0.8313	13	P:G2 phase of mitotic cell cycle; P:mRNA export from nucleus; P:RNA methylation; P:cullin deneddylation; P:photomorphogenesis; C:nucleolus; P:endonucleolytic cleavage involved in rRNA processing; P:proteolysis; F:peptidase activity; P:regulation of flower development; P:protein import into nucleus; P:protein targeting to mitochondrion; C:mitochondrion	-	IPR007023 (PANTHER)
gi|25218422|gb|CA640126.1|CA640126	ring finger and chy zinc finger domain-containing protein 1-like	578	100	5.63462e-80	0.8378	5	C:cytoplasmic membrane-bounded vesicle; C:mitochondrion; C:nucleus; F:zinc ion binding; F:ligase activity	-	no IPS match
gi|21319441|gb|BQ483505.1|BQ483505	ring finger and transmembrane domain-containing protein 2-like	703	100	2.937e-24	0.9411	3	F:zinc ion binding; F:ligase activity; C:membrane	-	SignalP-TM (SIGNALP_GRAM_POSITIVE)
gi|32549096|gb|CD865280.1|CD865280	ring fyve phd zinc finger superfamily isoform 1	774	35	4.67708e-26	0.7434	2	C:cytoplasmic membrane-bounded vesicle; P:phosphatidylinositol biosynthetic process	-	no IPS match
gi|25444554|gb|CA722761.1|CA722761	ring-box protein 1a-like	528	73	4.91519e-23	0.6721	26	P:response to misfolded protein; P:photorespiration; C:nucleoplasm; P:Notch signaling pathway; P:protein monoubiquitination; C:Cul4A-RING ubiquitin ligase complex; P:proteasome core complex assembly; P:regulation of unidimensional cell growth; P:regulation of transcription from RNA polymerase II promoter in response to hypoxia; C:cytosol; C:SCF ubiquitin ligase complex; C:Cul5-RING ubiquitin liga…	EC:6.3.2.19	IPR024766 (PFAM); IPR013083 (G3DSA:3.30.40.GENE3D); PTHR11210 (PANTHER); PTHR11210:SF20 (PANTHER); SSF57850 (SUPERFAMILY)
gi|22143146|gb|BQ838824.1|BQ838824	rna polymerase ii transcriptional coactivator kiwi	532	100	1.28657e-55	0.7553	6	F:transcription coactivator activity; F:DNA binding; F:protein binding; C:nucleus; P:response to heat; P:regulation of transcription, DNA-dependent	-	no IPS match
gi|20099423|gb|BJ275261.1|BJ275261	rna polymerase-associated protein rtf1-like protein	712	12	1.89341e-29	0.9425	7	F:zinc ion binding; P:regulation of transcription, DNA-dependent; P:growth; F:DNA binding; P:histone modification; P:DNA-dependent transcription, initiation; C:nucleus	-	no IPS match
gi|25271478|gb|CA684465.1|CA684465	root phototropism protein 2-like	420	14	7.76503e-21	0.8157	11	P:proximal/distal pattern formation; F:signal transducer activity; P:response to salt stress; P:phototropism; P:floral organ abscission; P:calcium ion transport; P:Golgi organization; P:flower morphogenesis; P:signal transduction; P:cysteine biosynthetic process; C:nucleus	-	PTHR32370:SF17 (PANTHER); PTHR32370 (PANTHER)
gi|38974352|gb|CK153846.1|CK153846	rop guanine nucleotide exchange factor 1-like	881	100	1.78834e-110	0.6617	5	F:Rho guanyl-nucleotide exchange factor activity; P:regulation of pollen tube growth; P:phosphorylation; F:kinase activity; P:cysteine biosynthetic process	-	no IPS match
gi|23096971|gb|BJ264144.1|BJ264144	rrna intron-encoded homing endonuclease	687	35	6.18167e-33	0.8066	2	C:cytoplasmic membrane-bounded vesicle; F:catalytic activity	-	NON_CYTOPLASMIC_DOMAIN (PHOBIUS); CYTOPLASMIC_DOMAIN (PHOBIUS); TRANSMEMBRANE (PHOBIUS); TMhelix (TMHMM)
gi|38997183|gb|CK165286.1|CK165286	rwd domain containing expressed	885	15	4.85705e-51	0.614	2	P:photoperiodism, flowering; F:zinc ion binding	-	no IPS match
gi|39009733|gb|CK171474.1|CK171474	s-adenosyl methionine synthetase 2	1175	100	2.11262e-36	0.9489	14	C:cytosol; C:cell wall; P:methionine metabolic process; C:nucleolus; P:response to salt stress; F:methionine adenosyltransferase activity; F:metal ion binding; C:plasmodesma; P:response to cold; P:S-adenosylmethionine biosynthetic process; P:one-carbon metabolic process; F:ATP binding; P:lignin biosynthetic process; C:plasma membrane	EC:2.5.1.6	no IPS match
gi|25412966|gb|CA691187.1|CA691187	s-adenosyl-l-homocysteine hydrolase	454	50	4.75113e-05	0.774	10	F:adenosylhomocysteinase activity; F:hydrolase activity; P:one-carbon metabolic process; F:copper ion binding; C:membrane; C:vacuole; P:posttranscriptional gene silencing; C:plasma membrane; P:methylation-dependent chromatin silencing; P:response to stress		no IPS match
gi|21997883|gb|BQ789411.1|BQ789411	salt tolerance	703	100	5.77314e-113	0.691	23	P:negative regulation of defense response; F:protein binding; F:zinc ion binding; P:jasmonic acid mediated signaling pathway; P:regulation of protein dephosphorylation; P:systemic acquired resistance, salicylic acid mediated signaling pathway; C:cytoplasmic membrane-bounded vesicle; C:nuclear speck; P:regulation of plant-type hypersensitive response; P:anthocyanin-containing compound biosynthetic…	-	no IPS match
gi|39622540|gb|CK216436.1|CK216436	salt tolerance protein	1074	100	8.97288e-97	0.5497	5	F:zinc ion binding; P:response to light stimulus; C:intracellular; P:single-organism process; F:DNA binding	-	no IPS match
gi|25189613|gb|CA611316.1|CA611316	salt tolerance-like	457	4	1.04836e-10	0.835	2	F:zinc ion binding; C:intracellular	-	no IPS match
gi|20111995|gb|BJ300137.1|BJ300137	salt-induced protein	717	2	1.55742e-06	0.65	0	-		SIGNAL_PEPTIDE_C_REGION (PHOBIUS); NON_CYTOPLASMIC_DOMAIN (PHOBIUS); SIGNAL_PEPTIDE (PHOBIUS); SIGNAL_PEPTIDE_N_REGION (PHOBIUS); SIGNAL_PEPTIDE_H_REGION (PHOBIUS); CYTOPLASMIC_DOMAIN (PHOBIUS); TRANSMEMBRANE (PHOBIUS); SignalP-noTM (SIGNALP_EUK)
gi|25416092|gb|CA694306.1|CA694306	sap domain-containing protein	618	51	2.85898e-21	0.7367	3	C:nucleus; F:DNA binding; C:chloroplast	-	no IPS match
gi|25222055|gb|CA643759.1|CA643759	sap domain-containing protein	483	39	3.12108e-21	0.841	1	F:DNA binding	-	IPR003034 (SMART); IPR003034 (PFAM); IPR003034 (G3DSA:1.10.720.GENE3D); PTHR12381 (PANTHER); IPR003034 (PROSITE_PROFILES); SSF68906 (SUPERFAMILY)
gi|39732555|gb|AJ615628.1|AJ615628	secologanin synthase-like	449	100	2.62049e-55	0.8636	13	P:electron transport chain; P:brassinosteroid metabolic process; C:mitochondrion; F:secologanin synthase activity; P:response to light stimulus; F:oxidoreductase activity, acting on paired donors, with incorporation or reduction of molecular oxygen; F:electron carrier activity; F:monooxygenase activity; F:heme binding; P:trehalose biosynthetic process; P:unidimensional cell growth; F:iron ion bin…	EC:1.3.3.9	no IPS match
gi|20298899|gb|BQ161842.1|BQ161842	secologanin synthase-like	729	100	9.70678e-87	0.8112	8	P:electron transport chain; F:oxidoreductase activity, acting on paired donors, with incorporation or reduction of molecular oxygen; F:electron carrier activity; F:monooxygenase activity; C:cytoplasmic membrane-bounded vesicle; F:heme binding; F:iron ion binding; C:endoplasmic reticulum	-	no IPS match
gi|31419451|gb|CD491668.1|CD491668	seed specific protein bn15d1b	507	48	8.1948e-17	0.6558	3	F:molecular_function; P:biological_process; C:nucleus		no IPS match
gi|25230086|gb|CA651561.1|CA651561	serine carboxypeptidase-like 48-like	520	100	5.17201e-36	0.8452	7	F:serine-type carboxypeptidase activity; C:endoplasmic reticulum membrane; C:vacuole; C:peroxisome; C:cytoplasmic membrane-bounded vesicle; C:extracellular region; P:proteolysis	EC:3.4.16	IPR001563 (PFAM); IPR029058 (G3DSA:3.40.50.GENE3D); PTHR11802:SF40 (PANTHER); IPR001563 (PANTHER); IPR018202 (PROSITE_PATTERNS); IPR029058 (SUPERFAMILY)
gi|39557510|gb|CK195120.1|CK195120	serine threonine protein kinase	868	78	1.07056e-42	0.659	3	P:protein phosphorylation; F:ATP binding; F:protein serine/threonine kinase activity	EC:2.7.11	no IPS match
gi|20299790|gb|BQ162733.1|BQ162733	serine threonine-protein kinase 19 isoform 1	410	54	2.75953e-23	0.8696	4	F:kinase activity; P:phosphorylation; C:nucleus; C:plastid	-	IPR018865 (PFAM); PTHR15243:SF0 (PANTHER); PTHR15243 (PANTHER)
gi|39561054|gb|CK198664.1|CK198664	serine threonine-protein kinase tio-like	829	100	2.31425e-103	0.6408	3	C:cytoplasmic membrane-bounded vesicle; C:extracellular region; C:plasma membrane	-	IPR009606 (PFAM); PTHR31769:SF8 (PANTHER); PTHR31769 (PANTHER); SIGNAL_PEPTIDE_N_REGION (PHOBIUS); SIGNAL_PEPTIDE (PHOBIUS); CYTOPLASMIC_DOMAIN (PHOBIUS); SIGNAL_PEPTIDE_C_REGION (PHOBIUS); NON_CYTOPLASMIC_DOMAIN (PHOBIUS); TRANSMEMBRANE (PHOBIUS); TRANSMEMBRANE (PHOBIUS); SIGNAL_PEPTIDE_H_REGION (PHOBIUS); NON_CYTOPLASMIC_DOMAIN (PHOBIUS); SignalP-TM (SIGNALP_EUK); TMhelix (TMHMM); TMhelix (TMHM…
gi|25564980|gb|CA746831.1|CA746831	serine threonine-protein kinase-like protein ccr3	515	7	3.04411e-24	0.7757	3	P:protein phosphorylation; F:ATP binding; F:protein serine/threonine kinase activity	EC:2.7.11	no IPS match
gi|25148088|gb|CA596525.1|CA596525	serine-rich family protein	658	21	2.38236e-21	0.579	0	-		TMhelix (TMHMM)
gi|20432884|gb|BQ237008.1|BQ237008	serine-threonine kinase	588	100	1.45831e-82	0.828	13	P:negative regulation of abscisic acid mediated signaling pathway; P:sucrose biosynthetic process; P:mannitol biosynthetic process; P:response to oxidative stress; P:protein phosphorylation; P:response to water deprivation; F:galactinol-sucrose galactosyltransferase activity; F:hydrolase activity, hydrolyzing O-glycosyl compounds; F:ATP binding; C:chloroplast; F:calmodulin-dependent protein kinas…	EC:2.7.11.17; EC:2.4.1.82	IPR004041 (PFAM); IPR028375 (G3DSA:3.30.310.GENE3D); IPR018451 (PROSITE_PROFILES)
gi|45799869|gb|CN009837.1|CN009837	sex determination protein tasselseed 2	613	100	2.53434e-93	0.8155	8	C:cytoplasmic membrane-bounded vesicle; P:response to auxin stimulus; F:oxidoreductase activity, acting on the CH-OH group of donors, NAD or NADP as acceptor; F:zinc ion binding; P:response to brassinosteroid stimulus; C:plastid; C:mitochondrion; P:oxidation-reduction process	-	IPR002347 (PRINTS); IPR002198 (PFAM); IPR016040 (G3DSA:3.40.50.GENE3D); PTHR24322:SF309 (PANTHER); PTHR24322 (PANTHER); SSF51735 (SUPERFAMILY)
gi|19955878|gb|BJ224514.1|BJ224514	short vegetative phase	686	100	1.1154e-131	0.7888	26	P:negative regulation of defense response; P:maintenance of floral meristem identity; P:jasmonic acid mediated signaling pathway; P:regulation of protein dephosphorylation; P:systemic acquired resistance, salicylic acid mediated signaling pathway; F:translation repressor activity, nucleic acid binding; P:regulation of plant-type hypersensitive response; P:negative regulation of flower development…	-	Coil (COILS); IPR002100 (PRINTS); IPR002100 (SMART); IPR002100 (PFAM); IPR002487 (PFAM); PTHR11945 (PANTHER); IPR002100 (PROSITE_PROFILES); IPR002487 (PROSITE_PROFILES); IPR002100 (SUPERFAMILY)
gi|39620923|gb|CK214819.1|CK214819	signal transducer and transcription activator isoform 1	1090	74	4.60304e-28	0.6878	2	C:nucleus; C:plastid	-	PTHR31865:SF0 (PANTHER); PTHR31865 (PANTHER)
gi|32767275|gb|CD919511.1|CD919511	signal transduction protein with cbs domains	578	99	1.80955e-36	0.7531	4	F:adenyl nucleotide binding; P:metabolic process; F:catalytic activity; C:plastid	-	IPR000644 (SMART); IPR000644 (PFAM); IPR013785 (G3DSA:3.20.20.GENE3D); PTHR11911:SF51 (PANTHER); PTHR11911 (PANTHER); IPR000644 (PROSITE_PROFILES); SSF54631 (SUPERFAMILY)
gi|39621398|gb|CK215294.1|CK215294	s-like rnase	744	100	3.20624e-57	0.6156	4	F:organic cyclic compound binding; F:endoribonuclease activity; C:cytoplasmic membrane-bounded vesicle; F:heterocyclic compound binding	-	TRANSMEMBRANE (PHOBIUS); NON_CYTOPLASMIC_DOMAIN (PHOBIUS); CYTOPLASMIC_DOMAIN (PHOBIUS); TMhelix (TMHMM)
gi|25280371|gb|CA689807.1|CA689807	structural constituent of	507	45	1.24744e-35	0.6571	2	C:chloroplast envelope; C:plasma membrane	-	no IPS match
gi|19953616|gb|BJ214370.1|BJ214370	sua5 family protein	563	100	2.73344e-90	0.7077	2	C:plastid; F:double-stranded RNA binding	-	no IPS match
gi|20299010|gb|BQ161953.1|BQ161953	sub1a-2 protein	467	8	3.86014e-65	0.6263	5	P:regulation of transcription, DNA-dependent; P:transcription, DNA-dependent; C:nucleus; F:sequence-specific DNA binding transcription factor activity; F:DNA binding		SignalP-noTM (SIGNALP_EUK)
gi|20333483|gb|BQ171660.1|BQ171660	sugar phosphate exchanger	417	85	2.60906e-30	0.6892	2	C:nucleus; C:chloroplast	-	no IPS match
gi|3676838|gb|AF092524.1|	superoxide dismutase	896	100	8.30526e-144	0.8828	21	P:response to misfolded protein; P:photorespiration; P:gluconeogenesis; P:water transport; C:cytoplasmic membrane-bounded vesicle; P:embryo development ending in seed dormancy; C:mitochondrial matrix; P:response to salt stress; P:proteasome core complex assembly; P:defense response to bacterium; P:removal of superoxide radicals; P:hyperosmotic response; P:ubiquitin-dependent protein catabolic pro…	EC:1.15.1.1	no IPS match
gi|25194968|gb|CA616671.1|CA616671	swib mdm2 domain protein	418	99	7.03934e-24	0.8154	3	C:nucleus; C:plastid; F:protein binding	-	IPR019835 (SMART); IPR003121 (G3DSA:1.10.245.GENE3D); IPR003121 (PFAM); PTHR13844:SF8 (PANTHER); PTHR13844 (PANTHER); IPR003121 (SUPERFAMILY)
gi|20299457|gb|BQ162400.1|BQ162400	syntaxin-81-like	453	61	4.39474e-49	0.9056	4	P:microtubule cytoskeleton organization; C:membrane; P:vesicle-mediated transport; C:nucleus	-	Coil (COILS); G3DSA:1.20.5.110 (GENE3D); PTHR15959:SF0 (PANTHER); PTHR15959 (PANTHER); CYTOPLASMIC_DOMAIN (PHOBIUS); NON_CYTOPLASMIC_DOMAIN (PHOBIUS); TRANSMEMBRANE (PHOBIUS); SSF58038 (SUPERFAMILY); TMhelix (TMHMM)
gi|31417080|gb|CD492047.1|CD492047	thaumatin-like protein 1-like	670	100	4.27144e-69	0.7932	9	P:regulation of meristem growth; P:cell wall modification; C:cytoplasmic membrane-bounded vesicle; P:induced systemic resistance; P:anther development; P:plant-type cell wall organization; P:response to ethylene stimulus; C:extracellular region; C:anchored to membrane	-	IPR001938 (SMART); IPR001938 (PFAM); IPR001938 (G3DSA:2.60.110.GENE3D); PTHR31048 (PANTHER); PTHR31048:SF4 (PANTHER); IPR001938 (PROSITE_PROFILES); IPR001938 (SUPERFAMILY)
gi|31369555|gb|CD454927.1|CD454927	thioredoxin	708	100	7.32017e-70	0.7998	30	P:glucosinolate metabolic process; F:enzyme inhibitor activity; P:positive regulation of catalytic activity; C:chloroplast stroma; P:pentose-phosphate shunt; C:cytosol; P:response to radiation; C:nucleoplasm; P:regulation of protein import into nucleus, translocation; P:electron transport chain; P:nucleobase-containing small molecule interconversion; P:isopentenyl diphosphate biosynthetic process…	-	PR00421 (PRINTS); IPR012336 (G3DSA:3.40.30.GENE3D); IPR013766 (PFAM); IPR005746 (PANTHER); PTHR10438:SF238 (PANTHER); IPR017937 (PROSITE_PATTERNS); IPR012336 (PROSITE_PROFILES); IPR012336 (SUPERFAMILY)
gi|25427875|gb|CA706082.1|CA706082	thioredoxin	430	99	5.16522e-59	0.7515	12	F:protein disulfide oxidoreductase activity; P:regulation of nucleocytoplasmic transport; F:protein binding; P:negative regulation of biological process; P:myo-inositol hexakisphosphate biosynthetic process; P:regulation of transcription, DNA-dependent; F:electron carrier activity; P:electron transport chain; P:regulation of intracellular protein transport; P:cell redox homeostasis; C:chloroplast…	-	IPR012336 (G3DSA:3.40.30.GENE3D); IPR013766 (PFAM); IPR005746 (PANTHER); PTHR10438:SF229 (PANTHER); IPR012336 (SUPERFAMILY)
gi|20118360|gb|BJ310865.1|BJ310865	thioredoxin	625	100	4.92035e-92	0.6708	6	C:cytoplasm; F:electron carrier activity; P:cell redox homeostasis; P:glycerol ether metabolic process; F:protein disulfide oxidoreductase activity; P:electron transport chain	-	IPR012336 (G3DSA:3.40.30.GENE3D); IPR013766 (PFAM); IPR005746 (PANTHER); PTHR10438:SF225 (PANTHER); IPR012336 (SUPERFAMILY)
gi|25258706|gb|CA676673.1|CA676673	thiosulfate sulfurtransferase 18-like	547	100	2.27377e-38	0.7317	14	F:thiosulfate sulfurtransferase activity; P:systemic acquired resistance, salicylic acid mediated signaling pathway; C:cytoplasmic membrane-bounded vesicle; P:cell wall macromolecule metabolic process; P:regulation of hydrogen peroxide metabolic process; P:aging; C:chloroplast; F:metal ion binding; P:response to hypoxia; P:tryptophan catabolic process; P:indoleacetic acid biosynthetic process; P:…	EC:2.8.1.1	IPR001763 (PFAM); IPR001763 (G3DSA:3.40.250.GENE3D); IPR001763 (PROSITE_PROFILES); IPR001763 (SUPERFAMILY)
gi|25205126|gb|CA626830.1|CA626830	thylakoid lumenal protein	563	16	4.74309e-05	0.9756	8	C:chloroplast thylakoid membrane; C:chloroplast thylakoid; F:molecular_function; C:thylakoid; C:chloroplast thylakoid lumen; P:biological_process; C:plastid; C:chloroplast		no IPS match
gi|22143098|gb|BQ838776.1|BQ838776	tpa: duf1644 and ring zinc finger domain protein	660	14	1.40937e-09	0.9243	1	P:nuclear-transcribed mRNA catabolic process	-	no IPS match
gi|39561832|gb|CK199442.1|CK199442	tpa: duf1664 domain family protein	828	11	1.17571e-49	0.7918	2	C:membrane; F:galactosylgalactosylxylosylprotein 3-beta-glucuronosyltransferase activity	EC:2.4.1.135	TRANSMEMBRANE (PHOBIUS); CYTOPLASMIC_DOMAIN (PHOBIUS); NON_CYTOPLASMIC_DOMAIN (PHOBIUS); TMhelix (TMHMM)
gi|31417922|gb|CD490855.1|CD490855	tpa: peptidase c48 domain family protein	700	100	2.48708e-75	0.6302	3	P:proteolysis; C:plastid; F:cysteine-type peptidase activity	EC:3.4	IPR003653 (PFAM); G3DSA:3.30.310.130 (GENE3D); PTHR12606 (PANTHER); IPR003653 (PROSITE_PROFILES); SSF54001 (SUPERFAMILY)
gi|20116335|gb|BJ307479.1|BJ307479	tpa: ring zinc finger domain superfamily protein	658	100	2.23467e-135	0.7935	4	F:ligase activity; F:zinc ion binding; C:mitochondrion; F:protein binding	-	IPR001841 (SMART); IPR013083 (G3DSA:3.30.40.GENE3D); PF13920 (PFAM); PTHR15315 (PANTHER); PTHR15315:SF20 (PANTHER); IPR001841 (PROSITE_PROFILES); SSF57850 (SUPERFAMILY)
gi|14313133|gb|BG905457.1|BG905457	tpa: ring zinc finger domain superfamily protein	684	29	1.93033e-13	0.8503	1	F:zinc ion binding	-	no IPS match
gi|25199846|gb|CA621550.1|CA621550	tpr repeat-containing protein	638	88	6.93154e-66	0.6445	17	C:vacuolar membrane; C:chloroplast envelope; P:regulation of protein dephosphorylation; P:photosystem II assembly; P:chloroplast relocation; F:single-stranded RNA binding; P:leaf morphogenesis; P:regulation of translation; P:cell differentiation; P:positive regulation of transcription, DNA-dependent; P:transcription from plastid promoter; P:negative regulation of exoribonuclease activity; C:plasm…	-	IPR011990 (G3DSA:1.25.40.GENE3D); IPR011990 (G3DSA:1.25.40.GENE3D); IPR013105 (PFAM); PTHR11246:SF11 (PANTHER); PTHR11246 (PANTHER); IPR013026 (PROSITE_PROFILES); SSF48452 (SUPERFAMILY)
gi|23142567|gb|BJ275807.1|BJ275807	transcription elongation factor 1 homolog	497	100	1.85905e-23	0.8539	7	F:translation elongation factor activity; C:nucleolus; F:metal ion binding; P:regulation of transcription, DNA-dependent; P:carbohydrate metabolic process; P:translational elongation; F:mannosidase activity	EC:3.2.1	IPR007808 (PFAM); IPR007808 (PANTHER); PTHR20934:SF0 (PANTHER); SSF57783 (SUPERFAMILY)
gi|22016440|gb|BQ801471.1|BQ801471	transcription factor btf3	756	100	4.18109e-84	0.8783	6	F:sequence-specific DNA binding transcription factor activity; C:cytoplasmic membrane-bounded vesicle; F:protein binding; C:nucleus; P:response to salt stress; P:regulation of transcription, DNA-dependent	-	IPR002715 (PFAM); PTHR10351 (PANTHER); IPR002715 (PROSITE_PROFILES); SignalP-TM (SIGNALP_GRAM_POSITIVE)
gi|23070603|gb|BJ214487.1|BJ214487	transcription factor isoform 1	664	68	2.83605e-70	0.6309	5	F:sequence-specific DNA binding transcription factor activity; F:DNA binding; C:nucleus; P:regulation of transcription, DNA-dependent; P:response to fungus	-	no IPS match
gi|39555948|gb|CK193558.1|CK193558	transcription initiation factor iia subunit 2-like	817	100	7.61989e-56	0.8705	7	F:translation initiation factor activity; P:translational initiation; P:transcription initiation from RNA polymerase II promoter; P:defense response to bacterium; P:regulation of transcription, DNA-dependent; C:transcription factor TFIIA complex; P:RNA splicing, via endonucleolytic cleavage and ligation	-	no IPS match
gi|20088497|gb|BJ268492.1|BJ268492	translation initiation factor eif-2b subunit epsilon	639	100	8.52304e-130	0.616	9	F:translation initiation factor activity; P:translational initiation; F:nucleotidyltransferase activity; C:cytosol; P:RNA metabolic process; P:oxidation-reduction process; F:3-beta-hydroxy-delta5-steroid dehydrogenase activity; P:steroid biosynthetic process; F:protein binding	EC:1.1.1.145	IPR003307 (PFAM); IPR016021 (G3DSA:1.25.40.GENE3D); PTHR22572 (PANTHER); PTHR22572:SF7 (PANTHER); IPR003307 (PROSITE_PROFILES); IPR016024 (SUPERFAMILY)
gi|39569945|gb|CK207555.1|CK207555	transmembrane 9 superfamily member 3-like	1100	100	1.0915e-53	0.7611	7	C:trans-Golgi network; C:extracellular region; C:cytoplasmic membrane-bounded vesicle; C:integral to membrane; C:Golgi medial cisterna; C:endosome; C:cis-Golgi network	-	IPR004240 (PFAM); IPR004240 (PANTHER); PTHR10766:SF41 (PANTHER); TRANSMEMBRANE (PHOBIUS); NON_CYTOPLASMIC_DOMAIN (PHOBIUS); TRANSMEMBRANE (PHOBIUS); CYTOPLASMIC_DOMAIN (PHOBIUS); CYTOPLASMIC_DOMAIN (PHOBIUS); NON_CYTOPLASMIC_DOMAIN (PHOBIUS); TRANSMEMBRANE (PHOBIUS); TMhelix (TMHMM); TMhelix (TMHMM); TMhelix (TMHMM)
gi|20049573|gb|BJ231286.1|BJ231286	transportin 1 isoform 1	703	42	2.75076e-16	0.794	9	C:nucleoplasm; C:plastid; P:polysaccharide metabolic process; P:plant-type cell wall organization; P:nuclear import; F:Ran GTPase binding; P:intracellular protein transport; P:protein glycosylation; C:mitochondrion	-	no IPS match
gi|20125443|gb|BJ322812.1|BJ322812	trna guanosine-2 -o-methyltransferase trm11-like protein	518	2	4.42433e-05	0.525	0	-		no IPS match
gi|31367334|gb|CD452594.1|CD452594	truncated raffinose synthase-like protein	676	100	6.61118e-76	0.7041	16	P:sucrose biosynthetic process; P:mannitol biosynthetic process; P:response to oxidative stress; P:response to sucrose stimulus; P:response to fructose stimulus; P:response to water deprivation; F:galactinol-sucrose galactosyltransferase activity; F:hydrolase activity, hydrolyzing O-glycosyl compounds; C:plasmodesma; P:response to cold; P:response to abscisic acid stimulus; F:kinase activity; C:c…	EC:2.4.1.82	no IPS match
gi|25560234|gb|CA744411.1|CA744411	tsn1	441	100	9.70916e-41	0.619	5	P:defense response; F:transferase activity, transferring phosphorus-containing groups; C:intracellular membrane-bounded organelle; F:ADP binding; C:cytoplasmic part	-	IPR002182 (PFAM)
gi|20049565|gb|BJ231272.1|BJ231272	tubulin beta chain	769	100	1.08117e-57	0.9827	33	P:root hair elongation; P:water transport; F:GTP binding; P:polysaccharide biosynthetic process; P:anthocyanin accumulation in tissues in response to UV light; P:multidimensional cell growth; P:microtubule-based movement; P:cytoskeleton organization; P:cysteine biosynthetic process; P:sterol biosynthetic process; F:structural constituent of cytoskeleton; P:glycolysis; P:response to salt stress; P…	-	IPR002453 (PRINTS); IPR018316 (PFAM); IPR018316 (G3DSA:3.30.1330.GENE3D); PTHR11588:SF66 (PANTHER); IPR000217 (PANTHER); IPR008280 (SUPERFAMILY)
gi|20333835|gb|BQ172012.1|BQ172012	twinkle homolog chloroplastic mitochondrial-like	668	46	7.37071e-37	0.8689	6	P:DNA duplex unwinding; F:ATP-dependent DNA helicase activity; C:mitochondrion; P:DNA replication; F:DNA primase activity; F:ATP binding	EC:2.7.7	no IPS match
gi|20314408|gb|BQ168749.1|BQ168749	u6 snrna-associated sm-like protein lsm2	496	100	1.17834e-59	0.8863	4	C:small nucleolar ribonucleoprotein complex; P:mRNA processing; C:nucleus; C:cytosol	-	SignalP-noTM (SIGNALP_EUK)
gi|20313628|gb|BQ168354.1|BQ168354	ubiquitin carboxyl-terminal hydrolase 23-like	532	50	5.38011e-45	0.6816	3	P:cellular metabolic process; P:proteolysis; F:cysteine-type peptidase activity	EC:3.4	no IPS match
gi|22030004|gb|BQ805795.1|BQ805795	ubiquitin-conjugating enzyme e2-17 kda	796	100	1.28517e-102	0.9726	22	P:heat acclimation; P:endosperm development; P:response to misfolded protein; P:fatty acid beta-oxidation; P:proteasomal ubiquitin-dependent protein catabolic process; P:protein deubiquitination; P:regulation of transport; P:protein import into peroxisome matrix; P:toxin catabolic process; P:proteasome core complex assembly; P:regulation of unidimensional cell growth; C:cytoplasm; P:membrane fusi…	EC:6.3.2.19	SM00212 (SMART); IPR000608 (PFAM); IPR016135 (G3DSA:3.10.110.GENE3D); PTHR24068 (PANTHER); PTHR24068:SF49 (PANTHER); IPR023313 (PROSITE_PATTERNS); IPR000608 (PROSITE_PROFILES); IPR016135 (SUPERFAMILY)
gi|9741333|gb|BE517303.1|BE517303	udp-galactose transporter 1-like	574	68	1.54225e-31	0.7506	11	P:UDP-glucose transport; C:integral to membrane; F:UDP-glucose transmembrane transporter activity; F:metal ion binding; F:UDP-galactose transmembrane transporter activity; P:GDP-fucose transport; F:GDP-fucose transmembrane transporter activity; P:purine nucleobase transport; P:UDP-galactose transmembrane transport; C:Golgi apparatus; C:plasma membrane	-	SIGNAL_PEPTIDE_C_REGION (PHOBIUS); SIGNAL_PEPTIDE_H_REGION (PHOBIUS); SIGNAL_PEPTIDE_N_REGION (PHOBIUS); SIGNAL_PEPTIDE (PHOBIUS); NON_CYTOPLASMIC_DOMAIN (PHOBIUS); SignalP-noTM (SIGNALP_EUK)
gi|20098647|gb|BJ274095.1|BJ274095	udp-glucuronate:xylan alpha-glucuronosyltransferase 1-like	659	99	1.59891e-25	0.7553	10	C:endosome; C:Golgi apparatus; P:starch metabolic process; P:secondary cell wall biogenesis; P:glucuronoxylan biosynthetic process; F:glucuronoxylan glucuronosyltransferase activity; F:glycogenin glucosyltransferase activity; C:nucleus; C:trans-Golgi network; C:mitochondrion	EC:2.4.1.186	no IPS match
gi|20298514|gb|BQ161457.1|BQ161457	udp-glucuronate:xylan alpha-glucuronosyltransferase 1-like	654	100	6.78829e-76	0.7689	9	C:endosome; C:Golgi apparatus; P:starch metabolic process; P:secondary cell wall biogenesis; P:glucuronoxylan biosynthetic process; F:glucuronoxylan glucuronosyltransferase activity; F:glycogenin glucosyltransferase activity; C:trans-Golgi network; C:mitochondrion	EC:2.4.1.186	Coil (COILS)
gi|25208623|gb|CA630327.1|CA630327	udp-glycosyltransferase 76f1-like	508	100	4.95646e-31	0.6234	2	F:UDP-glucosyltransferase activity; P:metabolic process	-	IPR002213 (PFAM); G3DSA:3.40.50.2000 (GENE3D); IPR002213 (PANTHER); PTHR11926:SF102 (PANTHER); SSF53756 (SUPERFAMILY)
gi|25219073|gb|CA640777.1|CA640777	uncharacterized loc101206927	545	60	3.62402e-59	0.7748	2	C:chloroplast; C:mitochondrion	-	IPR014807 (PFAM)
gi|21559062|gb|BQ609723.1|BQ609723	uncharacterized loc101210049	788	27	5.53269e-35	0.747	1	F:acid-amino acid ligase activity	-	no IPS match
gi|25266903|gb|CA681238.1|CA681238	uncharacterized loc101216138	498	34	5.61794e-17	0.7685	0	-		no IPS match
gi|20048876|gb|BJ229895.1|BJ229895	uncharacterized loc101221139	697	56	2.87348e-84	0.6902	3	C:mitochondrion; F:molecular_function; P:biological_process		TRANSMEMBRANE (PHOBIUS); NON_CYTOPLASMIC_DOMAIN (PHOBIUS); CYTOPLASMIC_DOMAIN (PHOBIUS); TMhelix (TMHMM)
gi|25561910|gb|CA746040.1|CA746040	uncharacterized methyltransferase chloroplastic-like	353	64	2.45017e-20	0.8156	4	P:response to karrikin; C:plastoglobule; P:methylation; F:methyltransferase activity	-	no IPS match
gi|20098588|gb|BJ274005.1|BJ274005	uncharacterized vacuolar membrane protein yml018c-like	719	100	8.35513e-74	0.8541	3	C:cytoplasmic membrane-bounded vesicle; C:integral to membrane; P:transmembrane transport	-	no IPS match
gi|32634911|gb|CD879465.1|CD879465	uncharacterized wd repeat-containing	649	100	1.7118e-91	0.8734	5	C:heterotrimeric G-protein complex; P:nuclear-transcribed mRNA catabolic process; C:Cul4-RING ubiquitin ligase complex; C:plastid; F:protein binding	-	IPR001680 (SMART); IPR015943 (G3DSA:2.130.10.GENE3D); IPR001680 (PFAM); PTHR22847:SF396 (PANTHER); PTHR22847 (PANTHER); IPR001680 (PROSITE_PROFILES); IPR017986 (PROSITE_PROFILES); IPR017986 (SUPERFAMILY)
gi|20297732|gb|BQ160675.1|BQ160675	universal minicircle sequence binding protein	458	100	9.28985e-47	0.5987	11	F:protein binding; F:zinc ion binding; P:DNA recombination; F:DNA binding; P:regulation of cellular process; P:response to radiation; P:protein modification by small protein removal; F:catalytic activity; C:nucleus; P:DNA replication; P:DNA repair	-	no IPS match
gi|25223441|gb|CA645145.1|CA645145	universal stress protein	618	100	1.17055e-57	0.6668	3	P:single-organism process; P:response to stress; P:response to molecule of fungal origin	-	IPR014729 (G3DSA:3.40.50.GENE3D); IPR006016 (PFAM); PTHR31964 (PANTHER); PTHR31964:SF6 (PANTHER); SSF52402 (SUPERFAMILY)
gi|39559116|gb|CK196726.1|CK196726	universal stress protein a-like	850	100	5.99549e-88	0.6754	3	C:mitochondrion; P:response to cold; C:plasma membrane	-	no IPS match
gi|20057155|gb|BJ244903.1|BJ244903	universal stress protein a-like protein	538	100	1.2441e-64	0.7452	6	C:cytoplasm; P:cellular response to iron ion starvation; P:nitrate transport; P:response to nitrate; P:response to molecule of fungal origin; P:iron ion transport	-	SignalP-noTM (SIGNALP_EUK)
gi|19957470|gb|BJ217946.1|BJ217946	unknow protein	691	13	2.53139e-11	0.8154	3	F:molecular_function; P:biological_process; C:mitochondrion		SignalP-TM (SIGNALP_GRAM_POSITIVE)
gi|39728729|gb|AJ611802.1|AJ611802	unknow protein	556	58	1.16099e-32	0.6738	2	C:intracellular membrane-bounded organelle; C:cytoplasmic part	-	IPR027854 (PFAM); NON_CYTOPLASMIC_DOMAIN (PHOBIUS); CYTOPLASMIC_DOMAIN (PHOBIUS); TRANSMEMBRANE (PHOBIUS); TMhelix (TMHMM)
gi|20310261|gb|BQ166651.1|BQ166651	upf0481 protein at3g47200-like	491	100	1.131e-61	0.627	2	C:membrane; C:plastid	-	IPR004158 (PFAM); PTHR31549 (PANTHER); PTHR31549:SF0 (PANTHER)
gi|39617333|gb|CK211229.1|CK211229	uridine 5 -monophosphate synthase	1164	100	1.79896e-25	0.5994	8	P:single-organism process; F:orotidine-5'-phosphate decarboxylase activity; P:response to stimulus; C:cytosol; P:UMP biosynthetic process; F:orotate phosphoribosyltransferase activity; P:pyrimidine nucleobase metabolic process; C:nucleus	EC:4.1.1.23; EC:2.4.2.10	no IPS match
gi|32129157|gb|BT009606.1|	vacuolar-sorting receptor 1-like	1469	100	0	0.8491	17	F:peptidase activity; P:protein phosphorylation; F:protein serine/threonine kinase activity; F:calcium ion binding; P:protein targeting to vacuole; C:Golgi membrane; C:plastid; C:late endosome membrane; P:Golgi to vacuole transport; P:proteolysis; C:Golgi transport complex; F:ATP binding; C:trans-Golgi network; C:vacuole; F:amino-terminal vacuolar sorting propeptide binding; C:clathrin-coated ves…	EC:2.7.11	IPR026823 (PFAM); G3DSA:2.10.25.10 (GENE3D); PTHR22765 (PANTHER); PTHR22765:SF17 (PANTHER); IPR018097 (PROSITE_PATTERNS); CYTOPLASMIC_DOMAIN (PHOBIUS); NON_CYTOPLASMIC_DOMAIN (PHOBIUS); TRANSMEMBRANE (PHOBIUS); TMhelix (TMHMM)
gi|20054272|gb|BJ239869.1|BJ239869	vesicle transport protein sft2b-like	682	100	4.7522e-28	0.8048	6	P:vesicle-mediated transport; P:methionine biosynthetic process; C:mitochondrion; C:integral to membrane; P:phosphatidylinositol biosynthetic process; P:RNA splicing, via endonucleolytic cleavage and ligation	-	SIGNAL_PEPTIDE_H_REGION (PHOBIUS); SIGNAL_PEPTIDE (PHOBIUS); SIGNAL_PEPTIDE_N_REGION (PHOBIUS); NON_CYTOPLASMIC_DOMAIN (PHOBIUS); SIGNAL_PEPTIDE_C_REGION (PHOBIUS)
gi|25218848|gb|CA640552.1|CA640552	vesicle transport protein sft2b-like	551	78	3.43139e-35	0.6399	5	P:vesicle-mediated transport; P:methionine biosynthetic process; C:integral to membrane; P:phosphatidylinositol biosynthetic process; P:RNA splicing, via endonucleolytic cleavage and ligation	-	no IPS match
gi|32558969|gb|CD875153.1|CD875153	vignain-like	728	100	3.7688e-109	0.6113	2	P:proteolysis; F:cysteine-type peptidase activity	EC:3.4	no IPS match
gi|25202168|gb|CA623872.1|CA623872	wrky transcription factor 6	628	25	1.574e-33	0.6768	3	F:sequence-specific DNA binding; F:sequence-specific DNA binding transcription factor activity; P:regulation of transcription, DNA-dependent	-	SignalP-TM (SIGNALP_GRAM_POSITIVE)
gi|25547496|gb|CA731898.1|CA731898	xh xs domain-containing protein	636	100	1.48362e-100	0.6137	8	P:RNA-directed DNA methylation; P:posttranscriptional gene silencing by RNA; F:protein self-association; P:chromatin silencing; F:DNA binding; P:response to cadmium ion; C:plasmodesma; F:double-stranded RNA binding	-	Coil (COILS); IPR005379 (PFAM); PTHR21596 (PANTHER)
gi|32552828|gb|CD869012.1|CD869012	xh xs domain-containing protein	643	100	2.42778e-46	0.7256	1	P:gene silencing by RNA	-	no IPS match
gi|20299134|gb|BQ162077.1|BQ162077	xylanase inhibitor	632	100	3.07044e-75	0.63	4	F:hydrolase activity, acting on glycosyl bonds; F:aspartic-type endopeptidase activity; P:proteolysis; P:xylan catabolic process	EC:3.4.23	no IPS match
gi|31417474|gb|CD490438.1|CD490438	xylanase inhibitor	669	100	5.06557e-127	0.6226	4	F:hydrolase activity, acting on glycosyl bonds; F:aspartic-type endopeptidase activity; P:proteolysis; P:xylan catabolic process	EC:3.4.23	SIGNAL_PEPTIDE_H_REGION (PHOBIUS); SIGNAL_PEPTIDE_C_REGION (PHOBIUS); NON_CYTOPLASMIC_DOMAIN (PHOBIUS); SIGNAL_PEPTIDE_N_REGION (PHOBIUS); SIGNAL_PEPTIDE (PHOBIUS); TMhelix (TMHMM)
gi|14316809|gb|BG909133.1|BG909133	zeta-carotene desaturase	599	100	1.49191e-43	0.9188	12	F:delta12-fatty acid dehydrogenase activity; C:chloroplast envelope; P:9,9'-di-cis-zeta-carotene desaturation to 7,9,7',9'-tetra-cis-lycopene; F:hydrolase activity, acting on ester bonds; C:chromoplast; P:carotenoid biosynthetic process; F:9,9'-dicis-carotene:quinone oxidoreductase activity; P:carotene biosynthetic process; F:7,9,9'-tricis-neurosporene:quinone oxidoreductase activity; F:carotene …	EC:1.14.99.33; EC:1.3.5.6; EC:1.14.99.30	G3DSA:3.50.50.60 (GENE3D); IPR002937 (PFAM); PTHR10742:SF227 (PANTHER); PTHR10742 (PANTHER); SSF51905 (SUPERFAMILY)
gi|39622479|gb|CK216375.1|CK216375	zf-hd homeobox protein at4g24660-like	1068	100	2.15676e-54	0.7562	15	P:brassinosteroid biosynthetic process; P:response to gibberellin stimulus; P:response to brassinosteroid stimulus; P:photomorphogenesis; F:DNA binding; P:response to auxin stimulus; P:negative regulation of DNA binding; P:response to abscisic acid stimulus; F:sequence-specific DNA binding transcription factor activity; P:regulation of meristem development; P:response to cyclopentenone; P:respons…	-	no IPS match
gi|20048224|gb|BJ228553.1|BJ228553		706							IPR012871 (PFAM)
gi|21554709|gb|BQ605670.1|BQ605670		674							no IPS match
gi|21997921|gb|BQ789449.1|BQ789449		735							TRANSMEMBRANE (PHOBIUS); CYTOPLASMIC_DOMAIN (PHOBIUS); NON_CYTOPLASMIC_DOMAIN (PHOBIUS); SignalP-TM (SIGNALP_GRAM_POSITIVE); TMhelix (TMHMM)
gi|45801957|gb|CN011925.1|CN011925		618							SIGNAL_PEPTIDE_H_REGION (PHOBIUS); NON_CYTOPLASMIC_DOMAIN (PHOBIUS); SIGNAL_PEPTIDE_N_REGION (PHOBIUS); SIGNAL_PEPTIDE_C_REGION (PHOBIUS); SIGNAL_PEPTIDE (PHOBIUS); SignalP-TM (SIGNALP_GRAM_POSITIVE); SignalP-noTM (SIGNALP_GRAM_NEGATIVE)
