# Supplementary material for: Near-isogenic lines of Triticum aestivum with distinct modes of resistance exhibit dissimilar transcriptional regulation during Diuraphis noxia feeding
Source: Biol Open. 2014 Oct 31;3(11):1116–26. doi: 10.1242/bio.201410280 (PMC4232770; doi:10.1242/bio.201410280)
Supplement: Supplementary Material [file supp_bio.201410280_Table_S3.xls]

## Sheet: Sheet1
SUPPLEMENTAL Table S3. Genes significantly up and down regulated between NiLS after normalization with MAS5, RMA, GCRMA, PLM and VSN. Indicated is the GenBank accession number, Affymetrix probe set ID and target description. Also indicated is LogFC, average expression, p-value, adjusted p-value (Benjamini and Hochberg, 1994), and gene expression. Red = up-regulation; green = down-regulation.
Genbank accession	Affy ID	Gene description	logFC	Average expression	p-value	Adjusted p-value1	Expression
							Tugela			TugelaDN			TugelaDn2			TugelaDn5
AJ611054	TaAffx.104444.1.S1_at	sequence(s) not in UniGene	7.17601	7.75211	4.65e-14	2.85e-09	2.76462	2.59936	2.69513	10.0318	9.75934	9.796	9.53346	9.44653	8.64707	9.38191	8.98838	9.38165
BJ298316	Ta.5897.3.S1_x_at	Transcribed sequences	-2.94096	4.26249	1.48859e-07	0.00228089	6.2175	5.5392	6.27468	3.28161	3.00197	2.92492	4.17416	5.19362	5.04652	3.6432	2.80411	3.0484
CA648422	Ta.28117.1.S1_x_at	Transcribed sequence with weak similarity to protein pir:T45938 (A.thaliana) T45938 hypothetical protein F5K20.280 - Arabidopsis thaliana	1.13469	9.22322	1.55e-06	0.019006	8.52837	9.01832	8.68224	9.70555	9.98652	9.94093	8.79742	8.61221	8.71524	9.66639	9.38027	9.6452
CD862379	Ta.9272.1.S1_at	Transcribed sequence with moderate similarity to protein ref:NP_198317.1 (A.thaliana) phosphatephosphoenolpyruvate translocator precursor (Arabidopsis thaliana)	1.04222	7.79578	4.8e-06	0.029444	7.0981	7.01094	7.02008	7.82568	8.27842	8.15167	7.51485	7.6321	7.85292	8.60639	8.20895	8.3493
CA660275	Ta.22403.1.S1_at	Transcribed sequences	1.19648	6.84136	1.01e-05	0.044092	6.79984	6.46134	6.99127	7.75081	7.77511	8.31597	6.85931	7.06852	6.77383	5.61111	5.7863	5.9029
AJ440795.1	Ta.23704.1.S1_s_at	Triticum aestivum mRNA for glutathione transferase F6 (gstf6 gene). /PROD=glutathione transferase F6	1.06091	8.79988	1.15e-05	0.047016	8.29581	7.76018	8.14148	9.12574	9.40153	8.85293	8.70057	8.64688	8.65164	9.2789	9.26181	9.48106
CD906798	Ta.7581.1.S1_at	Transcribed sequence with weak similarity to protein ref:NP_177485.1 (A.thaliana) unknown protein (Arabidopsis thaliana)	0.582508	8.6896	3.16e-05	0.080005	8.32889	8.25469	8.21427	8.72748	9.01065	8.80724	8.94166	8.89258	8.79402	8.77196	8.78606	8.74574
BQ801732	Ta.7536.1.S1_at	Transcribed sequence with weak similarity to protein ref:NP_195538.1 (A.thaliana) putative amino acid transport protein (Arabidopsis thaliana)	0.517231	8.83145	3.52e-05	0.080005	8.41411	8.42651	8.34457	8.88372	8.86261	8.99055	8.93779	9.09601	8.93989	9.04881	9.02406	9.0088
BJ209879	Ta.3300.1.S1_at	Transcribed sequences	-0.967197	5.69221	3.69498e-05	0.0800047	6.76768	6.7356	6.4767	5.54397	5.91097	5.62345	5.43894	5.32033	4.91178	5.33035	4.96612	5.28058
CA650542	Ta.5623.2.S1_a_at	Transcribed sequence with moderate similarity to protein sp:Q42524 (A.thaliana) 4CL1_ARATH 4-coumarate--CoA ligase 1	0.727293	7.38626	4.89e-05	0.088234	6.95078	6.64775	6.69721	7.27341	7.67716	7.52705	7.57873	7.78428	7.74132	7.62284	7.64708	7.48752
CK171474	Ta.5227.3.S1_a_at	Transcribed sequence with moderate similarity to protein ref:NP_188365.1 (A.thaliana) putative s-adenosylmethionine synthetase (Arabidopsis thaliana)	0.606794	9.17206	8.41e-05	0.125762	8.92514	8.66784	8.77942	9.36264	9.46962	9.36052	9.17657	9.30855	9.22743	9.29909	9.42118	9.06671
CA670785	TaAffx.27775.1.S1_at	sequence(s) not in UniGene	0.872953	6.52869	9.12e-05	0.12994	7.68293	7.54723	7.49654	8.51531	8.49949	8.33075	8.11393	8.0233	7.46784	2.41435	2.19917	2.05341
CA678422	Ta.28439.2.S1_x_at	Transcribed sequence with moderate similarity to protein ref:NP_565734.1 (A.thaliana) expressed protein (Arabidopsis thaliana)	-0.506371	6.90791	9.97688e-05	0.13461	7.10776	7.15998	7.00621	6.68247	6.48928	6.58309	7.03924	6.93322	7.13303	6.86338	6.95232	6.94498
BQ838776	Ta.20706.1.S1_s_at	Transcribed sequence with weak similarity to protein ref:NP_189118.1 (A.thaliana) unknown protein (Arabidopsis thaliana)	-0.527227	7.34113	0.00010297	0.13461	7.63681	7.48819	7.58005	6.98677	7.22719	6.90942	7.56685	7.52717	7.50076	7.19337	7.23171	7.24533
CA691187	TaAffx.26191.1.S1_at	sequence(s) not in UniGene	1.0458	4.73779	0.000128	0.148621	4.3983	3.6857	3.74957	4.81067	5.33906	4.82123	4.71324	4.74071	4.44197	5.50033	5.44213	5.21062
BJ286625	Ta.2968.1.S1_at	Transcribed sequence with moderate similarity to protein ref:NP_563930.1 (A.thaliana) ubiquitin, putative (Arabidopsis thaliana)	-0.512198	10.7722	0.000166171	0.149782	10.7296	10.9853	10.7695	10.2545	10.2432	10.45	10.6879	10.6149	10.7477	11.2128	11.3061	11.2649
BQ162400	Ta.9299.1.S1_at	Transcribed sequence with weak similarity to protein ref:NP_564597.1 (A.thaliana) Expressed protein (Arabidopsis thaliana)	-0.436011	6.98857	0.000182079	0.152685	7.30291	7.25219	7.14867	6.77007	6.89123	6.73444	7.03207	7.08115	7.021	6.82279	6.90686	6.89946
CK197632	Ta.5623.1.S1_x_at	Transcribed sequence with moderate similarity to protein sp:Q42524 (A.thaliana) 4CL1_ARATH 4-coumarate--CoA ligase 1	0.529072	8.2929	0.000187	0.152685	7.99757	7.7829	7.76084	8.21258	8.43651	8.47943	8.44657	8.53997	8.48626	8.55661	8.42522	8.39031
CK216267	Ta.28361.2.S1_at	Transcribed sequence with weak similarity to protein ref:NP_567210.1 (A.thaliana) expressed protein (Arabidopsis thaliana)	0.509413	11.506	0.000222	0.155195	11.3556	11.4071	11.5794	11.9968	11.8329	12.0407	11.2552	11.2063	11.2012	11.4997	11.2496	11.4472
CD454927	Ta.872.1.S1_at	Transcribed sequence with weak similarity to protein ref:NP_186922.1 (A.thaliana) thioredoxin f1 (Arabidopsis thaliana)	0.621781	9.20457	0.000258	0.165339	9.42111	9.17587	9.47161	10.0285	9.75962	10.1459	8.92148	9.12463	8.84378	8.59785	8.55126	8.41336
BG906352	Ta.862.1.A1_at	Transcribed sequence with weak similarity to protein ref:NP_198317.1 (A.thaliana) phosphatephosphoenolpyruvate translocator precursor (Arabidopsis thaliana)	0.618252	6.07818	0.000847	0.231536	6.42171	6.10435	6.53093	6.97013	6.71534	7.22628	5.52861	5.72488	5.71031	5.20092	5.41933	5.38534
CA684465	Ta.21258.2.S1_at	Transcribed sequences	0.489056	9.72019	0.001218	0.25005	10.1464	9.83064	9.85199	10.3912	10.4415	10.4635	9.46108	9.2685	9.24072	8.97787	9.23179	9.33705
CA639951	Ta.18642.1.A1_at	Transcribed sequence with weak similarity to protein pir:T48204 (A.thaliana) T48204 hypothetical protein T20L15.100 - Arabidopsis thaliana	-0.416268	8.99399	0.00205952	0.286882	9.78274	9.42766	9.45473	9.12605	9.22536	9.06492	8.91729	8.79137	8.8388	8.3284	8.44417	8.52638
CK208319	Ta.3830.2.S1_x_at	Transcribed sequences	-4.50022	8.17106	6.92051e-15	4.24158e-10	9.44807	9.5185	9.29726	9.18108	9.3636	9.16953	5.10409	4.82826	4.8308	9.04038	9.06666	9.2045
CK169209	Ta.3830.1.S1_a_at	Transcribed sequences	-4.02586	10.5086	2.8513e-14	8.7378e-10	11.7016	11.7351	11.4934	11.4041	11.4656	11.3713	7.54659	7.82841	7.47755	11.3015	11.4281	11.3496
AJ611054	TaAffx.104444.1.S1_at	sequence(s) not in UniGene	6.52265	7.75211	1.51821e-13	3.1e-09	2.76462	2.59936	2.69513	10.0318	9.75934	9.796	9.53346	9.44653	8.64707	9.38191	8.98838	9.38165
CK208319	Ta.3830.2.S1_at	Transcribed sequences	-4.20095	5.72336	2.41958e-13	3.7074e-09	6.96761	6.8933	6.71505	6.47248	6.93311	6.80381	2.79602	2.74934	2.42775	6.62078	6.69305	6.608
CA746831	Ta.23352.1.S1_at	Transcribed sequences	5.29029	5.47309	1.78616e-12	2.19e-08	2.7909	2.75298	2.52954	2.70358	2.57697	2.91713	7.39557	8.26664	8.2821	8.52497	8.52954	8.40712
CD891379	Ta.5390.1.S1_at	Transcribed sequence with weak similarity to protein sp:Q9MA63 (A.thaliana) Y350_ARATH Hypothetical protein At3g05500	2.47724	4.8869	7.6349e-11	7.8e-07	4.52287	4.1949	4.15956	4.05593	4.41545	4.14715	6.88177	6.68361	6.74368	4.22127	4.21279	4.40376
CA704122	TaAffx.107221.1.S1_at	sequence(s) not in UniGene	-4.52649	5.95742	2.19892e-10	1.92531e-06	7.57002	7.1067	7.37944	7.24551	7.42289	6.36924	3.09159	2.65658	2.72853	6.67919	6.29803	6.94137
AJ611533	TaAffx.109962.1.S1_at	sequence(s) not in UniGene	3.62189	6.34575	1.86509e-09	1.43e-05	3.76606	3.60681	2.99513	6.098	6.90619	6.86416	7.08173	7.36347	6.78849	8.06156	8.2323	8.38515
BQ168354	Ta.11007.1.A1_at	Transcribed sequence with weak similarity to protein ref:NP_568873.1 (A.thaliana) ubiquitin-specific protease 23	2.12691	4.93834	2.33861e-09	1.59e-05	4.43663	4.18594	4.36477	4.15402	4.35687	4.56675	6.28238	6.30522	6.78049	4.64259	4.54954	4.6349
BQ161953	Ta.8475.1.A1_at	Transcribed sequence	-1.97024	8.05668	1.30329e-08	7.98783e-05	8.78778	8.47127	8.91551	8.69672	8.57672	8.59218	6.91246	6.71173	6.63967	7.86666	8.04894	8.46052
BJ292791	TaAffx.12072.1.S1_x_at	sequence(s) not in UniGene	1.54154	4.11259	1.63735e-08	9.12e-05	3.71093	3.83885	3.52421	3.71907	3.79894	3.67977	5.18339	5.03159	5.48364	3.84945	3.68924	3.84193
CA608434	Ta.3830.3.S1_x_at	Transcribed sequences	-1.36585	4.41182	1.85965e-08	9.49818e-05	4.88401	4.82201	4.77186	4.83519	4.77264	4.65448	3.63743	3.20884	3.53407	4.5861	4.63874	4.59652
BJ247288	Ta.28363.3.S1_x_at	Transcribed sequence with weak similarity to protein ref:NP_201209.1 (A.thaliana) P49107) (Arabidopsis thaliana)	1.26613	11.1115	5.41518e-08	0.000221	10.8526	10.7213	10.8914	11.1299	10.8667	10.9124	12.1898	12.0972	11.9767	10.7537	10.5003	10.4461
CK205789	Ta.30377.1.S1_at	Transcribed sequences	1.81549	2.83805	5.9132e-08	0.000227	2.17314	2.469	2.45741	2.76977	2.236	2.47839	4.4298	4.1813	3.93493	2.23501	2.50872	2.18311
CA604316	TaAffx.31542.1.S1_at	sequence(s) not in UniGene	-1.33853	7.78962	1.29893e-07	0.000442285	8.52233	8.79959	8.53626	7.99978	8.24257	8.23343	7.43879	7.2804	7.12339	6.94676	7.05276	7.29936
BJ261599	TaAffx.119704.1.A1_s_at	sequence(s) not in UniGene	2.94536	3.8318	2.93704e-07	0.000947	3.30204	3.87079	3.05442	2.3491	2.80591	3.28248	6.78691	5.69062	6.58578	2.49418	2.96335	2.79602
BQ162077	Ta.8574.2.A1_at	Transcribed sequence with weak similarity to protein ref:NP_171821.1 (A.thaliana) unknown protein (Arabidopsis thaliana)	2.87307	7.64252	3.4573e-07	0.001059	7.58946	7.015	7.26823	7.60814	7.03725	6.89451	10.6094	9.40741	10.4751	5.56643	6.01066	6.22859
BJ209879	Ta.3300.1.S1_at	Transcribed sequences	-1.43631	5.69221	6.04195e-07	0.00176339	6.76768	6.7356	6.4767	5.54397	5.91097	5.62345	5.43894	5.32033	4.91178	5.33035	4.96612	5.28058
BJ292791	TaAffx.12072.1.S1_at	sequence(s) not in UniGene	1.58041	5.30182	1.40919e-06	0.003423	4.94273	4.93729	4.94288	5.23377	4.78261	4.8547	6.63922	6.04353	6.88138	4.9655	4.63639	4.76184
BQ170197	Ta.13245.1.S1_x_at	Transcribed sequence with moderate similarity to protein pir:T47544 (A.thaliana) T47544 hypothetical protein F8J2.40 - Arabidopsis thaliana	1.08084	6.54142	3.04134e-06	0.005649	5.9746	6.03926	5.8295	5.87148	6.33985	6.36844	6.95479	6.9328	7.1983	6.90661	7.12652	6.95486
BJ282385	Ta.2397.1.S1_at	Clone wle1n.pk0001.d6:fis, full insert mRNA sequence	0.953519	8.03657	3.70205e-06	0.006082	7.73628	7.33516	7.43929	7.31886	7.59465	7.34102	8.29176	8.54999	8.52954	8.69799	8.79244	8.81192
CK217120	Ta.975.2.S1_x_at	Transcribed sequence with weak similarity to protein pir:T51415 (A.thaliana) T51415 Carboxylesterase-like protein - Arabidopsis thaliana	-1.12063	9.67602	3.84492e-06	0.00608165	10.3732	10.1748	9.92065	9.8405	10.0031	9.87779	9.36202	8.88337	8.86137	9.50999	9.67301	9.63244
CA650542	Ta.5623.2.S1_a_at	Transcribed sequence with moderate similarity to protein sp:Q42524 (A.thaliana) 4CL1_ARATH 4-coumarate--CoA ligase 1	0.936198	7.38626	3.86987e-06	0.006082	6.95078	6.64775	6.69721	7.27341	7.67716	7.52705	7.57873	7.78428	7.74132	7.62284	7.64708	7.48752
BJ301728	Ta.28468.2.S1_x_at	Transcribed sequences	-0.811381	8.23616	5.29416e-06	0.00735144	8.48783	8.60471	8.67926	8.68865	8.46953	8.81667	7.7301	7.72413	7.88343	7.86342	7.84698	8.03916
BG904007	TaAffx.46799.2.S1_at	sequence(s) not in UniGene	-1.0922	3.33067	5.40067e-06	0.00735144	4.015	4.2643	4.10491	3.22256	3.64623	3.68939	3.04491	3.16959	2.8931	2.47934	2.55275	2.88592
CA737897	TaAffx.50270.1.S1_at	sequence(s) not in UniGene	-1.92884	5.15432	5.79392e-06	0.00735144	6.31242	5.93867	5.88167	6.15341	5.82257	5.66736	3.79383	3.98853	4.56389	5.04348	3.97493	4.71112
CK217120	Ta.975.2.S1_at	Transcribed sequence with weak similarity to protein pir:T51415 (A.thaliana) T51415 Carboxylesterase-like protein - Arabidopsis thaliana	-1.11837	9.71189	5.83867e-06	0.00735144	10.4233	10.2153	9.96446	9.79088	10.0133	9.8111	9.4227	8.89596	8.92929	9.6009	9.72495	9.75057
CA697497	TaAffx.107606.2.S1_at	sequence(s) not in UniGene	-1.75604	6.6877	6.03783e-06	0.00735144	7.42033	7.66628	7.57351	7.1807	7.13063	7.47746	5.94364	5.42537	6.023	5.60891	6.07303	6.72952
CK212624	TaAffx.43652.2.A1_at	sequence(s) not in UniGene	1.81398	3.55925	6.1172e-06	0.007351	2.98519	2.63571	2.78434	2.86516	3.24871	2.47515	4.37085	4.94609	4.53025	4.4696	3.49177	3.90817
CA689807	TaAffx.53717.1.S1_at	sequence(s) not in UniGene	-0.876554	7.21713	7.85784e-06	0.00880412	7.28349	7.73233	7.56485	7.39244	7.39198	7.18903	6.53898	6.65708	6.75496	7.31416	7.29897	7.48725
BQ801732	Ta.7536.1.S1_at	Transcribed sequence with weak similarity to protein ref:NP_195538.1 (A.thaliana) putative amino acid transport protein (Arabidopsis thaliana)	0.596166	8.83145	8.52351e-06	0.009301	8.41411	8.42651	8.34457	8.88372	8.86261	8.99055	8.93779	9.09601	8.93989	9.04881	9.02406	9.0088
BQ171749	Ta.12181.1.A1_at	Transcribed sequence	-1.01332	5.90766	9.3276e-06	0.00983891	6.78438	6.84531	6.396	5.90314	6.14598	5.70874	5.7354	5.47933	5.77101	5.46996	5.30364	5.34901
CA689722	TaAffx.26346.1.S1_at	sequence(s) not in UniGene	-1.52986	6.55563	9.4713e-06	0.00983891	7.68089	7.65211	7.49824	6.8827	7.06484	6.71506	6.47239	6.35929	5.40998	5.61261	5.70357	5.61583
BJ302885	Ta.6608.2.S1_a_at	Transcribed sequence with weak similarity to protein ref:NP_565337.1 (A.thaliana) Expressed protein (Arabidopsis thaliana)	-1.48457	7.70321	9.67944e-06	0.00988755	8.2402	8.50569	8.49769	8.25563	8.15785	7.75537	6.91156	6.49315	7.38516	7.40869	7.15375	7.67371
CA651217	Ta.320.2.S1_a_at	Transcribed sequence with weak similarity to protein ref:NP_193810.1 (A.thaliana) calcium-binding protein - like (Arabidopsis thaliana)	1.59553	7.07737	1.14437e-05	0.010959	6.46151	6.4295	5.99534	6.35227	7.29447	6.84741	7.77288	8.05799	7.84206	7.70248	7.06484	7.10767
CA658987	Ta.975.1.S1_a_at	Transcribed sequence with weak similarity to protein pir:T51415 (A.thaliana) T51415 Carboxylesterase-like protein - Arabidopsis thaliana	-0.894393	11.4011	1.35811e-05	0.0120221	12.0723	11.882	11.5965	11.4287	11.6308	11.6068	11.1397	10.7785	10.9495	11.1634	11.3345	11.23
CK213321	Ta.3553.1.S1_x_at	Transcribed sequences	0.96148	10.8455	1.4974e-05	0.012747	10.3464	10.0586	9.99104	10.8127	10.9876	10.9399	10.908	11.1002	11.2723	11.4709	11.2778	10.9809
CA647938	TaAffx.29213.1.S1_at	sequence(s) not in UniGene	1.23392	6.66047	1.60193e-05	0.013042	7.0037	6.66353	6.75101	7.04356	7.39191	6.81405	7.96488	8.24971	7.90541	4.46685	4.57467	5.09633
CA684205	Ta.14899.1.S1_s_at	Transcribed sequence	2.0397	6.65214	1.62544e-05	0.013042	6.59589	5.48655	5.04126	6.58666	6.73588	6.52641	7.51019	8.16336	7.56925	6.62049	6.6285	6.36125
CK163877	Ta.9332.2.A1_at	Transcribed sequence with weak similarity to protein pir:T45624 (A.thaliana) T45624 flavonoid 3-hydroxylase-like protein (imported) - Arabidopsis thaliana	1.68863	6.1227	1.70234e-05	0.013042	5.42794	4.74146	4.29429	5.87681	6.5067	6.35321	6.19889	6.73731	6.59336	7.03879	6.99071	6.71291
CA656969	Ta.9160.1.S1_at	Transcribed sequence with weak similarity to protein ref:NP_172499.1 (A.thaliana) unknown protein (Arabidopsis thaliana)	0.659862	7.92344	1.8384e-05	0.013575	7.63281	7.70505	7.80291	7.68189	7.68415	7.55854	8.31378	8.45303	8.35354	8.10031	7.79073	8.00454
CK214819	Ta.30191.1.A1_s_at	Transcribed sequence with weak similarity to protein ref:NP_172078.1 (A.thaliana) unknown protein (Arabidopsis thaliana)	-0.782653	10.6569	1.91474e-05	0.0139707	10.8922	10.9916	11.0787	11.147	10.9026	11.269	10.0914	10.2023	10.3209	10.1554	10.3732	10.4583
BQ162448	Ta.24269.1.A1_at	Transcribed sequences	0.754591	9.74408	1.94172e-05	0.014001	9.32961	9.17358	9.18717	9.5472	9.61368	9.70649	10.0724	9.99015	9.8916	10.1478	10.3586	9.91069
CA655589	Ta.28669.1.S1_a_at	Transcribed sequence with weak similarity to protein ref:NP_564165.1 (A.thaliana) protein phosphatase type 2C, putative (Arabidopsis thaliana)	0.668257	9.53585	1.98999e-05	0.014105	9.14553	8.972	9.07635	9.3321	9.31253	9.57327	9.62284	9.82158	9.75424	9.91879	9.86499	10.036
CD906798	Ta.7581.1.S1_at	Transcribed sequence with weak similarity to protein ref:NP_177485.1 (A.thaliana) unknown protein (Arabidopsis thaliana)	0.610138	8.6896	2.00225e-05	0.014105	8.32889	8.25469	8.21427	8.72748	9.01065	8.80724	8.94166	8.89258	8.79402	8.77196	8.78606	8.74574
CK217285	Ta.5598.1.S1_at	Transcribed sequences	-0.811935	11.0013	2.02512e-05	0.0141045	11.2596	11.3391	11.2947	11.2532	11.2754	11.4226	10.7599	10.4794	10.2184	10.9346	10.9817	10.7969
CA649149	Ta.19239.1.S1_x_at	Transcribed sequence	0.795526	7.59534	2.04874e-05	0.014109	7.46088	7.14766	7.06772	7.64277	7.7293	7.42556	8.07584	8.12043	7.86657	7.53692	7.57019	7.50019
CA639951	Ta.18642.1.A1_at	Transcribed sequence with weak similarity to protein pir:T48204 (A.thaliana) T48204 hypothetical protein T20L15.100 - Arabidopsis thaliana	-0.705889	8.99399	2.17281e-05	0.0147808	9.78274	9.42766	9.45473	9.12605	9.22536	9.06492	8.91729	8.79137	8.8388	8.3284	8.44417	8.52638
CA691333	Ta.1707.1.S1_at	Transcribed sequence with weak similarity to protein ref:NP_199517.1 (A.thaliana) putative protein (Arabidopsis thaliana)	0.82085	9.50994	2.8431e-05	0.017082	9.04433	9.00949	8.87739	9.13066	9.49505	9.51377	9.80924	9.75992	9.8246	9.83644	10.13	9.68839
CK197632	Ta.5623.1.S1_x_at	Transcribed sequence with moderate similarity to protein sp:Q42524 (A.thaliana) 4CL1_ARATH 4-coumarate--CoA ligase 1	0.643833	8.2929	3.01225e-05	0.017752	7.99757	7.7829	7.76084	8.21258	8.43651	8.47943	8.44657	8.53997	8.48626	8.55661	8.42522	8.39031
CA705537	Ta.10217.3.S1_at	Transcribed sequences	-2.65384	4.21874	3.72912e-05	0.01932	5.4797	5.97758	6.09796	5.46911	5.53178	3.35483	3.10497	3.35625	3.1325	3.00926	3.1043	3.00666
CA603925	Ta.16273.1.S1_at	Transcribed sequence with moderate similarity to protein ref:NP_200626.1 (A.thaliana) ATGP1-like protein (Arabidopsis thaliana)	0.734854	9.39556	3.74217e-05	0.01932	9.08008	8.75879	9.0498	9.30297	9.08007	9.02872	9.7038	9.77289	9.61653	9.6081	9.85435	9.89065
BJ273448	Ta.4593.1.A1_at	Transcribed sequence with weak similarity to protein ref:NP_176497.1 (A.thaliana) unknown protein (Arabidopsis thaliana)	-0.953622	10.0151	3.82283e-05	0.0193637	10.7321	10.713	10.6168	10.2746	10.3168	9.84736	9.70231	9.60533	9.89337	9.17358	9.5887	9.7171
CA623872	Ta.5433.1.S1_x_at	Transcribed sequence with weak similarity to protein ref:NP_564792.1 (A.thaliana) expressed protein (Arabidopsis thaliana)	0.549578	8.48545	4.0648e-05	0.019916	8.33096	8.19799	8.32288	8.45008	8.36446	8.34479	8.72094	8.97401	8.80562	8.41839	8.46316	8.43207
CA498740	Ta.14513.1.S1_at	Transcribed sequence with weak similarity to protein pir:T50527 (A.thaliana) T50527 hypothetical protein T27I15_150 - Arabidopsis thaliana	-0.644914	9.78709	5.46838e-05	0.0232748	9.92479	10.1146	10.0426	10.2602	10.2353	10.5408	9.42623	9.34878	9.37223	9.39144	9.24889	9.53928
CA688625	TaAffx.110208.1.S1_at	sequence(s) not in UniGene	-0.515414	8.29949	5.92102e-05	0.0238312	8.78668	8.79035	8.6804	8.52595	8.42631	8.4898	8.18251	8.18402	8.34466	7.65719	7.7052	7.82084
CD883632	Ta.17683.1.S1_at	Transcribed sequence with weak similarity to protein ref:NP_195328.1 (A.thaliana) DnaJ-like protein (Arabidopsis thaliana)	-0.932678	8.81302	6.10458e-05	0.0238312	9.68588	9.3604	9.32353	9.25237	9.23133	9.39554	8.58074	8.44254	8.54849	7.88655	7.66891	8.37999
BE493051	TaAffx.43779.1.S1_at	sequence(s) not in UniGene	-1.07501	6.15221	6.32165e-05	0.0243741	6.87402	6.60497	6.70911	6.46077	6.83839	6.69545	5.74148	5.51703	5.70456	5.27197	5.33885	6.06988
CA722522	Ta.2402.1.S1_at	Transcribed sequence with moderate similarity to protein ref:NP_191049.1 (A.thaliana) chlorophyll ab-binding protein (Arabidopsis thaliana)	-0.721481	8.94615	8.2948e-05	0.0274804	9.10322	8.97504	9.23578	9.71037	9.34979	9.7151	8.4897	8.35346	8.30643	8.8234	8.50266	8.7888
BJ250276	Ta.7524.1.A1_at	Transcribed sequence with weak similarity to protein ref:NP_171614.1 (A.thaliana) DNA-binding protein, putative (Arabidopsis thaliana)	-1.0482	8.87316	9.15099e-05	0.02925	9.39322	9.04061	9.18345	9.81644	9.7069	9.90687	8.21635	8.1847	8.07162	8.05687	8.0316	8.86934
CK195754	Ta.3452.1.S1_at	Transcribed sequence with weak similarity to protein pir:T45652 (A.thaliana) T45652 RNA binding-like protein - Arabidopsis thaliana	-0.577537	8.27272	9.54477e-05	0.02925	8.8235	8.72168	8.58308	8.40324	8.26385	8.33307	8.26467	8.10504	8.02594	7.85825	7.82976	8.06061
CA498740	Ta.14513.1.S1_a_at	Transcribed sequence with weak similarity to protein pir:T50527 (A.thaliana) T50527 hypothetical protein T27I15_150 - Arabidopsis thaliana	-0.591599	9.4749	0.000101467	0.0300991	9.59314	9.67887	9.66331	10.0134	9.89915	10.1575	9.04166	8.978	9.14086	9.21762	8.98573	9.32948
CA623872	Ta.5433.1.S1_a_at	Transcribed sequence with weak similarity to protein ref:NP_564792.1 (A.thaliana) expressed protein (Arabidopsis thaliana)	0.46478	8.40825	0.000106172	0.030987	8.19528	8.19364	8.27925	8.33634	8.31679	8.37477	8.59859	8.80946	8.65445	8.40465	8.39942	8.33634
BJ230200	Ta.4065.1.A1_at	Transcribed sequences	-0.764959	9.40819	0.000139817	0.0361211	9.74521	9.62592	9.77542	9.76775	10.0595	9.76762	8.81104	8.79591	9.24472	9.10462	8.89931	9.30133
CA689877	Ta.15094.1.S1_x_at	Transcribed sequence with weak similarity to protein pir:T50527 (A.thaliana) T50527 hypothetical protein T27I15_150 - Arabidopsis thaliana	-0.561269	9.45262	0.000146489	0.0368428	9.61399	9.72685	9.60405	9.97852	9.80426	10.0069	9.08778	9.08109	9.09221	9.18424	8.93619	9.3153
CA607742	TaAffx.31781.1.S1_at	sequence(s) not in UniGene	1.58129	5.12002	0.000148408	0.036934	5.03591	4.99579	5.16389	5.0965	5.5784	5.28598	6.26389	6.81218	6.86339	4.1467	2.62304	3.57456
CA677219	TaAffx.82131.1.S1_at	sequence(s) not in UniGene	-0.606557	7.82388	0.000148845	0.0369342	8.17372	8.07484	8.02347	8.19388	8.04634	8.15846	7.3698	7.3518	7.73075	7.49272	7.55027	7.72044
CA642068	TaAffx.110700.1.S1_at	sequence(s) not in UniGene	0.553699	7.89144	0.000170786	0.039351	7.74401	7.67532	7.65257	7.95796	8.00164	8.11485	8.4219	8.26356	8.04754	7.56809	7.7215	7.52834
CA684465	Ta.21258.2.S1_at	Transcribed sequences	-0.619581	9.72019	0.00017291	0.0394775	10.1464	9.83064	9.85199	10.3912	10.4415	10.4635	9.46108	9.2685	9.24072	8.97787	9.23179	9.33705
CA646536	Ta.1177.1.S1_at	Transcribed sequence with weak similarity to protein pir:T48509 (A.thaliana) T48509 hypothetical protein F15N18.90 - Arabidopsis thaliana	-0.948101	9.17167	0.000186839	0.0416413	9.86368	10.1596	9.57412	9.46976	9.54243	9.5605	9.27309	8.74824	8.73178	8.27498	8.1665	8.69538
BG907518	Ta.2460.2.A1_at	Transcribed sequence with weak similarity to protein ref:NP_197683.1 (A.thaliana) PGPD14 protein (Arabidopsis thaliana)	-0.694614	7.77025	0.000190224	0.0418335	8.19465	8.2618	8.11944	7.99636	7.86194	8.07081	7.40429	7.31432	7.77343	7.3406	7.25694	7.64844
CA676673	Ta.28290.1.S1_x_at	Transcribed sequence with weak similarity to protein ref:NP_569030.1 (A.thaliana) senescence-associated protein (Arabidopsis thaliana)	-0.568515	6.76124	0.00021641	0.0442127	7.24698	7.30587	7.00356	6.93813	6.90749	7.0865	6.72103	6.45878	6.67105	6.13902	6.33021	6.32624
CD866350	Ta.5118.1.S1_s_at	Transcribed sequence with weak similarity to protein pir:D29149 (M.musculus) D29149 proline-rich protein - mouse	-0.662751	10.0793	0.000221992	0.0446817	10.5461	10.5211	10.5795	9.99842	10.2512	10.2975	9.91102	9.66655	10.081	9.48525	9.74589	9.86827
BJ263274	Ta.721.1.S1_x_at	Transcribed sequence with moderate similarity to protein ref:NP_187157.1 (A.thaliana) putative SAR DNA-binding protein-1 (Arabidopsis thaliana)	0.692105	8.97344	0.000232049	0.045731	8.5066	8.68931	8.36429	8.36031	8.73227	8.50965	9.14243	9.09309	9.40099	9.84325	9.54396	9.49511
CD914660	Ta.27386.1.S1_x_at	Wheat mRNA fragment for high Mr-gluten pc256	-1.35776	3.38761	0.000235413	0.0459239	4.76278	4.24635	4.56389	3.10136	3.54373	3.97163	3.17304	3.72303	2.60365	2.57955	2.19917	2.18311
CK216436	Ta.5600.1.S1_s_at	Transcribed sequence with weak similarity to protein ref:NP_172094.1 (A.thaliana) salt-tolerance protein (Arabidopsis thaliana)	-0.593854	9.75438	0.000245619	0.0468972	10.1184	9.88802	9.97182	10.3541	10.1937	10.5438	9.29261	9.33221	9.57186	9.13206	9.35088	9.30317
BJ307479	Ta.6544.1.S1_at	Transcribed sequence with weak similarity to protein pir:T48173 (A.thaliana) T48173 hypothetical protein F7A7.40 - Arabidopsis thaliana	-0.540147	8.57699	0.000256376	0.0479063	8.89753	8.92297	8.82416	8.69538	8.70799	8.81655	8.27667	8.20817	8.53939	8.20667	8.32996	8.49847
CD453603	Ta.25449.1.S1_s_at	Transcribed sequence with weak similarity to protein ref:NP_196218.1 (A.thaliana) putative protein (Arabidopsis thaliana)	0.649295	7.20998	0.00026098	0.048362	6.90855	7.03377	6.62705	6.67911	6.85076	6.6379	7.40124	7.59254	7.52349	7.97037	7.73458	7.56042
CD898526	TaAffx.40701.1.S1_at	sequence(s) not in UniGene	0.574237	7.25051	0.000263308	0.048599	6.97922	6.92756	7.077	6.98908	7.17601	7.03904	7.80325	7.45157	7.45166	7.51543	7.2551	7.3412
BJ272091	Ta.22248.1.S1_x_at	Transcribed sequence with weak similarity to protein ref:NP_188446.1 (A.thaliana) hypothetical protein (Arabidopsis thaliana)	0.774804	6.92173	0.000305972	0.051314	6.7146	6.6083	6.38856	6.43215	6.77971	6.24923	7.19855	7.41355	7.42377	7.52455	7.01225	7.31555
CA616376	Ta.24988.1.S1_s_at	Transcribed sequence with weak similarity to protein ref:NP_200670.1 (A.thaliana) putative protein (Arabidopsis thaliana)	0.622397	10.2508	0.000388613	0.058521	10.0001	9.87594	9.84864	9.84561	9.89602	9.90335	10.387	10.5754	10.6295	10.9439	10.3668	10.7378
BQ483970	Ta.966.1.S1_s_at	Transcribed sequence with weak similarity to protein sp:Q9SKZ3 (A.thaliana) R12C_ARATH 40S ribosomal protein S12-2	0.55896	8.83045	0.000416252	0.060736	8.46343	8.77137	8.32176	8.41319	8.67716	8.66994	9.05071	9.08152	9.10122	9.19407	9.15862	9.06239
CD870178	Ta.9535.1.S1_at	Transcribed sequence with weak similarity to protein ref:NP_179563.1 (A.thaliana) putative ribosomal protein L28 (Arabidopsis thaliana)	0.467609	8.74628	0.000514341	0.068604	8.53362	8.60502	8.41716	8.36651	8.46441	8.5924	8.93114	8.91324	9.11426	9.06735	9.0727	8.87757
BJ307500	Ta.6373.1.S1_at	Transcribed sequence with weak similarity to protein ref:NP_568968.1 (A.thaliana) topoisomerase-like protein (Arabidopsis thaliana)	-0.396714	9.6094	0.000596189	0.0737441	9.90461	9.93053	9.9238	9.57014	9.70017	9.76258	9.49919	9.55193	9.51768	9.19431	9.39906	9.35884
CD865280	Ta.3823.1.S1_at	Transcribed sequence with weak similarity to protein pir:T49089 (A.thaliana) T49089 hypothetical protein F4F15.210 - Arabidopsis thaliana	-0.450681	7.56858	0.000725709	0.0807305	8.02815	8.04306	7.82129	7.48845	7.66234	7.71636	7.57485	7.5433	7.42231	7.06496	7.17753	7.2804
CD454920	Ta.5298.1.A1_at	Transcribed sequences	-0.434739	8.07585	0.000929902	0.0884995	8.33408	8.52182	8.4255	8.09406	8.19589	8.09169	8.11548	7.92957	7.93213	7.58216	7.82972	7.85816
CA622487	TaAffx.122919.1.S1_at	sequence(s) not in UniGene	-0.450079	7.50367	0.00105143	0.0949076	7.84384	8.04317	7.79486	7.70173	7.49736	7.44788	7.46353	7.30722	7.56089	7.06862	7.20778	7.10716
CA627906	Ta.2358.3.S1_x_at	Transcribed sequence with moderate similarity to protein ref:NP_194580.1 (A.thaliana) prohibitin-like protein (Arabidopsis thaliana)	0.320556	9.4405	0.0014408	0.108007	9.29229	9.17939	9.24127	9.16719	9.25109	9.24328	9.54529	9.51746	9.61187	9.77132	9.76732	9.69826
CK213060	TaAffx.103486.1.A1_x_at	sequence(s) not in UniGene	-0.451287	7.60008	0.00158106	0.113532	7.96129	7.86916	7.90476	7.88963	8.20612	7.82283	7.45855	7.52778	7.39502	6.98137	7.22292	6.96151
CD937739	Ta.27765.1.S1_x_at	Ribosomal protein L39-like mRNA, partial sequence	0.340734	10.0874	0.00159277	0.113532	9.86017	9.95144	9.88201	9.70969	9.81435	9.8592	10.2465	10.1697	10.2996	10.4745	10.4541	10.3274
CA627906	Ta.2358.3.S1_at	Transcribed sequence with moderate similarity to protein ref:NP_194580.1 (A.thaliana) prohibitin-like protein (Arabidopsis thaliana)	0.357562	8.79756	0.00159886	0.113709	8.6607	8.46302	8.60247	8.41826	8.62347	8.57856	8.88244	8.93914	8.97731	9.16604	9.1619	9.09745
CA684267	Ta.3087.2.A1_at	Transcribed sequence with moderate similarity to protein ref:NP_176371.1 (A.thaliana) postsynaptic protein CRIPT, putative (Arabidopsis thaliana)	1.05568	7.09794	0.00213051	0.131632	6.11595	6.07516	6.06368	5.34808	6.14086	6.22271	6.83296	6.72633	7.86254	9.44131	9.10872	9.23699
BJ286625	Ta.2968.1.S1_at	Transcribed sequence with moderate similarity to protein ref:NP_563930.1 (A.thaliana) ubiquitin, putative (Arabidopsis thaliana)	0	0	0	0	10.7296	10.9853	10.7695	10.2545	10.2432	10.45	10.6879	10.6149	10.7477	11.2128	11.3061	11.2649
BQ806898	Ta.28317.1.S1_x_at	Transcribed sequence with moderate similarity to protein ref:NP_564417.1 (A.thaliana) ribosomal protein L9, putative (Arabidopsis thaliana)	0	0	0	0	9.76393	9.78597	9.65795	9.48445	9.8169	9.65863	9.97574	10.1477	10.091	10.2544	10.2443	10.0811
CA498740	Ta.14513.1.S1_a_at	Transcribed sequence with weak similarity to protein pir:T50527 (A.thaliana) T50527 hypothetical protein T27I15_150 - Arabidopsis thaliana	0	0	0	0	9.59314	9.67887	9.66331	10.0134	9.89915	10.1575	9.04166	8.978	9.14086	9.21762	8.98573	9.32948
CA677219	TaAffx.82131.1.S1_at	sequence(s) not in UniGene	0	0	0	0	8.17372	8.07484	8.02347	8.19388	8.04634	8.15846	7.3698	7.3518	7.73075	7.49272	7.55027	7.72044
CA680217	Ta.28775.1.S1_x_at	Transcribed sequence with moderate similarity to protein ref:NP_176968.1 (A.thaliana) hydroxypyruvate reductase	0	0	0	0	10.7449	10.5175	10.7395	10.9459	10.7874	10.846	10.4764	10.4866	10.4977	10.3091	10.2597	10.2503
CA704595	Ta.24954.1.S1_at	Transcribed sequences	7.76299	4.28791	1.34812e-18	8.26e-14	2.32016	2.29738	2.27262	2.56812	2.36335	2.31394	2.38378	2.37052	2.38589	9.96039	10.1829	10.0359
CA645145	Ta.10349.2.S1_at	Transcribed sequence with weak similarity to protein ref:NP_564927.1 (A.thaliana) expressed protein (Arabidopsis thaliana)	-7.40755	7.69895	6.99937e-17	2.14496e-12	9.61382	9.64688	9.51871	9.35466	9.41792	9.37236	9.70472	9.67198	9.52956	2.03445	2.50162	2.02069
CA744411	TaAffx.104814.1.S1_at	sequence(s) not in UniGene	-5.65531	7.06353	5.33097e-16	1.08912e-11	8.50857	8.47329	8.40911	8.75046	8.55728	8.87588	8.383	8.22265	8.15699	2.67916	2.78278	2.96312
BT008966.1	Ta.27111.1.S1_at	Clone wdk1c.pk013.k22:fis, full insert mRNA sequence /DEF=Triticum aestivum clone wdk1c.pk013.k22:fis, full insert mRNA sequence.	-5.38665	6.89747	9.23319e-16	1.35656e-11	8.38665	8.28777	8.14374	8.2604	8.50878	8.29667	8.05273	8.12595	8.04877	3.06849	2.75391	2.83582
BQ169185	TaAffx.97454.1.A1_at	sequence(s) not in UniGene	6.16598	4.25679	1.10668e-15	1.36e-11	2.54947	2.9151	2.58893	2.73006	2.84275	2.55437	2.6609	2.80459	2.88387	8.75443	8.76102	9.03599
BJ294249	Ta.24947.1.S1_at	Transcribed sequence with moderate similarity to protein sp:Q9ZNQ7 (A.thaliana) RC2A_ARATH Hydrophobic protein RCI2A	-5.78209	9.36698	2.92256e-15	2.73898e-11	10.8214	10.5499	10.6656	10.7604	11.144	10.76	10.8915	11.0668	11.0536	4.74039	5.06763	4.88256
CD869012	TaAffx.128836.1.S1_x_at	sequence(s) not in UniGene	4.51033	3.46792	3.12822e-15	2.74e-11	2.30708	2.30708	2.37998	2.43835	2.26912	2.40301	2.43789	2.37468	2.17274	6.85437	6.96245	6.7083
CK199497	Ta.30399.1.A1_s_at	Transcribed sequences	-4.3646	5.85924	4.53589e-15	3.47506e-11	7.09058	6.94881	6.85808	6.87593	6.8978	6.8173	7.10441	7.00495	6.90942	2.71989	2.63723	2.44654
BJ285371	Ta.5559.1.S1_at	Transcribed sequence with weak similarity to protein ref:NP_198151.1 (A.thaliana) putative protein (Arabidopsis thaliana)	-4.20486	5.73574	7.57646e-15	5.15957e-11	6.75847	6.72925	6.82801	6.68383	6.74691	6.96533	6.82889	6.73444	6.85257	2.71531	2.51697	2.46887
CA703226	Ta.14507.2.S1_at	Transcribed sequence with moderate similarity to protein ref:NP_568748.1 (A.thaliana) nucleotide-binding protein (Arabidopsis thaliana)	-5.72858	7.82538	1.24269e-14	7.61644e-11	9.40378	9.18169	9.14798	9.16124	9.26965	9.20299	9.39814	9.30513	9.28627	3.81777	3.14946	3.58046
CA618886	TaAffx.58521.1.S1_at	sequence(s) not in UniGene	-5.50851	6.38696	1.84819e-14	1.02978e-10	8.17631	7.74209	7.80978	7.72888	7.74804	7.53369	7.67306	7.45157	7.5775	2.36352	2.65602	2.18311
CD877105	Ta.1908.1.S1_at	Transcribed sequence with weak similarity to protein ref:NP_187383.1 (A.thaliana) GTP cyclohydrolase I (Arabidopsis thaliana)	-5.17992	6.22269	2.25641e-14	1.07012e-10	7.42821	7.43628	7.50581	7.53373	7.62217	7.73661	7.63321	7.58061	7.36509	2.07164	2.13909	2.6198
AF092524.1	Ta.1944.1.S1_at	Triticum aestivum manganese superoxide dismutase (SOD) mRNA, nuclear gene encoding mitochondrial protein, complete cds. /PROD=manganese superoxide dismutase /FL=gb:AF092524.1	-5.39184	6.95982	2.2698e-14	1.07012e-10	8.44976	8.26511	8.13781	8.2226	8.35033	8.26206	8.45582	8.4139	8.28323	2.94565	2.55427	3.17725
CD936424	TaAffx.56231.1.S1_at	sequence(s) not in UniGene	-4.43108	6.67067	3.85698e-14	1.65359e-10	8.02467	7.82997	7.8291	7.55201	7.56994	7.44048	7.86266	7.79257	7.75617	3.3574	3.75777	3.27532
CA598213	TaAffx.32247.1.S1_at	sequence(s) not in UniGene	4.97965	6.19631	4.04696e-14	1.65e-10	5.14795	4.94606	4.79212	4.9236	5.03737	4.86333	5.2209	4.94754	4.65181	10.0058	9.93363	9.88564
BJ216092	TaAffx.120564.1.A1_at	sequence(s) not in UniGene	5.11588	3.85372	6.31467e-14	2.33e-10	2.69455	2.316	2.74165	2.45241	2.69022	2.74915	2.50903	2.61702	2.37475	7.48306	7.94401	7.67276
CA619790	Ta.4943.1.S1_at	Transcribed sequence with weak similarity to protein ref:NP_172702.1 (A.thaliana) hypothetical protein (Arabidopsis thaliana)	-5.08828	6.2269	6.45527e-14	2.32732e-10	7.75865	7.58879	7.39198	6.95423	7.50476	7.32052	7.61939	7.54853	7.56141	2.28366	2.58681	2.60411
BJ220212	Ta.3527.1.S1_at	Transcribed sequences	-4.15715	5.95334	7.79853e-14	2.52484e-10	7.02538	7.14096	6.82604	6.84672	6.98287	6.86559	7.164	7.12258	6.94505	2.87474	2.62304	3.02316
CA670785	TaAffx.27775.1.S1_at	sequence(s) not in UniGene	-5.35325	6.52869	8.11582e-14	2.52484e-10	7.68293	7.54723	7.49654	8.51531	8.49949	8.33075	8.11393	8.0233	7.46784	2.41435	2.19917	2.05341
BJ304754	Ta.7259.1.S1_at	Transcribed sequences	-6.81011	8.58283	8.23898e-14	2.52484e-10	10.4736	10.4502	10.3596	10.1802	10.2924	10.2447	10.3901	10.343	9.40717	3.63363	3.62435	3.59509
AJ610895	Ta.21996.1.S1_at	Transcribed sequences	-3.67384	5.99993	8.65196e-14	2.52514e-10	7.16688	7.05068	6.86678	6.76071	6.92606	6.79911	6.7531	6.80792	6.80502	3.47317	3.42007	3.16959
BJ304754	Ta.7259.1.S1_a_at	Transcribed sequences	-7.26083	7.91005	9.52029e-14	2.56795e-10	9.69762	9.97973	9.8763	9.71318	9.55301	9.84019	9.77267	9.83285	8.88386	2.33305	2.74898	2.68915
CD869012	TaAffx.128836.1.S1_at	sequence(s) not in UniGene	4.75718	3.39455	9.63664e-14	2.57e-10	2.15074	2.00587	2.56167	2.06475	2.22422	1.95594	2.2632	2.22689	2.29155	6.9418	7.1922	6.85581
CA710019	TaAffx.24911.1.S1_at	sequence(s) not in UniGene	-4.28774	11.0462	1.19238e-13	2.99332e-10	12.2827	12.1644	12.0327	11.9735	12.0266	11.9751	12.3079	12.2717	11.9037	7.65992	8.03817	7.91847
BJ261727	Ta.5052.1.A1_at	Transcribed sequence with weak similarity to protein pir:T49263 (A.thaliana) T49263 hypothetical protein F12M12.190 - Arabidopsis thaliana	-2.63469	6.55282	1.22097e-13	2.99332e-10	7.17747	7.14508	7.12149	7.42572	7.29723	7.2564	7.22655	7.23467	7.20922	4.51323	4.52728	4.49946
AJ611054	TaAffx.104444.1.S1_at	sequence(s) not in UniGene	6.56428	7.75211	1.40315e-13	3.31e-10	2.76462	2.59936	2.69513	10.0318	9.75934	9.796	9.53346	9.44653	8.64707	9.38191	8.98838	9.38165
BG904446	TaAffx.13386.1.A1_at	sequence(s) not in UniGene	4.60187	3.71528	1.79571e-13	4.07e-10	2.39964	2.39573	2.68669	2.59322	2.56028	2.63149	2.5889	2.74461	2.69509	7.41806	6.77374	7.09586
CA630028	Ta.18141.1.A1_at	Transcribed sequences	-5.20233	7.69278	1.85979e-13	4.07095e-10	9.06605	8.90714	9.12293	9.06284	8.90913	8.66904	9.04231	9.15443	8.89036	4.11164	3.43606	3.94144
CA694351	Ta.21478.1.S1_at	Transcribed sequence	-2.9841	6.1612	3.28257e-13	6.80638e-10	7.08433	7.03609	6.88962	6.51285	6.75404	6.55751	7.03701	6.91947	7.08575	4.01692	3.95575	4.08507
CD861726	Ta.22475.1.S1_at	Transcribed sequence with weak similarity to protein ref:NP_565154.1 (A.thaliana) 1-aminocyclopropane-1-carboxylate oxidase, putative (Arabidopsis thaliana)	-4.40336	7.08693	3.33156e-13	6.80638e-10	7.95458	8.20862	7.85673	8.04611	8.31365	8.31	8.3271	8.62335	8.59318	3.32529	3.76164	3.72291
BQ171000	Ta.13657.1.S1_at	Transcribed sequences	-4.70031	6.74487	3.67059e-13	7.25712e-10	8.03625	7.94423	7.93739	7.78857	7.84632	7.96012	7.75041	7.74966	8.10856	3.33927	2.90038	3.57727
BJ318319	Ta.3590.2.S1_s_at	Transcribed sequence with weak similarity to protein ref:NP_565765.1 (A.thaliana) putative chloroplast 50S ribosomal protein L28 (Arabidopsis thaliana)	-4.44386	6.9171	3.93386e-13	7.53456e-10	7.9359	8.01336	8.25471	8.1822	8.11179	8.10483	7.88017	7.85583	7.79397	4.00091	3.5467	3.32477
CA609019	Ta.21069.1.S1_a_at	Transcribed sequence with weak similarity to protein pir:JN0118 (S. cerevisiae) JN0118 glucan 1,3-beta-glucosidase	-2.59315	9.78561	4.65383e-13	8.64343e-10	10.4289	10.4158	10.4939	10.5213	10.5486	10.5778	10.2049	10.2313	10.4455	7.832	7.84337	7.88381
CA746831	Ta.23352.1.S1_at	Transcribed sequences	5.79606	5.47309	5.78773e-13	1.03e-09	2.7909	2.75298	2.52954	2.70358	2.57697	2.91713	7.39557	8.26664	8.2821	8.52497	8.52954	8.40712
CA736348	Ta.20909.2.S1_x_at	Transcribed sequence with weak similarity to protein sp:Q9MA63 (A.thaliana) Y350_ARATH Hypothetical protein At3g05500	-3.1986	7.28559	5.85617e-13	1.0253e-09	8.1269	8.00423	8.00491	8.18922	8.22622	8.08149	8.02204	8.07101	8.16083	4.62296	4.86967	5.04763
BJ250712	Ta.10345.1.S1_at	Transcribed sequences	3.88513	3.47042	6.03559e-13	1.03e-09	2.37006	2.48656	2.35054	2.6092	2.61938	2.51622	2.56852	2.547	2.71496	6.5035	5.93007	6.42898
CA502418	TaAffx.31681.1.S1_at	sequence(s) not in UniGene	-3.61141	7.54724	6.1896e-13	1.0253e-09	8.636	8.4272	8.39879	8.23775	8.52159	8.21193	8.56321	8.57811	8.36457	4.71431	5.06849	4.84496
CA628906	Ta.21533.1.A1_at	Transcribed sequences	-3.91575	5.81294	1.04631e-12	1.68758e-09	6.78755	7.30022	6.9188	7.19835	7.28435	7.47541	6.02731	5.62784	5.87614	3.09851	3.10089	3.05991
BJ264278	Ta.30607.1.A1_at	Partial mRNA for putative MADS-box transcription factor (madsno. 11 gene)	-4.48355	6.87084	1.15778e-12	1.81949e-09	7.9473	8.29207	8.00821	7.91365	7.96407	8.2117	8.01333	7.94553	7.35724	3.66277	3.5668	3.56735
CA613795	TaAffx.86221.1.S1_at	sequence(s) not in UniGene	-4.28742	6.68075	1.65488e-12	2.53569e-09	7.92837	7.69523	7.73651	7.90848	7.81555	7.5396	7.59276	7.71457	7.74003	3.32468	3.26455	3.90862
CK199624	Ta.12659.1.S1_at	Transcribed sequence with weak similarity to protein ref:NP_188919.1 (A.thaliana) hypothetical protein (Arabidopsis thaliana)	-4.1857	5.86155	1.74251e-12	2.60484e-09	7.07341	6.89054	7.01152	7.03614	6.78248	6.63229	6.71485	6.94574	6.83328	2.97352	2.42028	3.02457
CN010436	Ta.30843.1.S1_at	Transcribed sequence	-3.75009	5.79677	1.81926e-12	2.62775e-09	7.09066	6.74924	6.74764	6.95967	6.61714	6.82838	6.60551	6.29203	6.33369	3.00926	3.32821	2.99978
CA598918	TaAffx.114088.1.S1_at	sequence(s) not in UniGene	3.8752	3.76157	1.84358e-12	2.63e-09	2.76165	2.78872	2.74012	3.00061	2.90465	2.64248	2.74614	2.67259	2.96573	6.3618	6.94996	6.60435
BT009341.1	Ta.27494.1.S1_at	Triticum aestivum clone wlm4.pk0016.h1:fis, full insert mRNA sequence.	-2.6539	8.29952	1.97585e-12	2.75227e-09	9.03639	9.07031	8.91166	8.95788	8.95916	8.82116	8.92295	8.99309	8.86497	6.27244	6.53745	6.24677
CA696483	Ta.28263.1.S1_at	Transcribed sequences	-6.61466	7.2266	2.26001e-12	3.07813e-09	8.99794	8.82557	9.00829	8.98305	9.00848	8.95337	9.01951	9.01139	7.92381	2.74214	2.09709	2.1486
CK199497	Ta.30399.1.A1_at	Transcribed sequences	-3.59837	6.60105	2.32599e-12	3.09912e-09	7.57095	7.51457	7.45363	7.414	7.40404	7.42338	7.61492	7.66164	7.41147	3.8514	4.26412	3.62852
CD454402	Ta.6952.1.S1_a_at	Transcribed sequence with weak similarity to protein ref:NP_196392.1 (A.thaliana) putative protein (Arabidopsis thaliana)	-5.52459	6.20194	3.353e-12	4.37245e-09	7.73002	7.61135	7.69552	7.45824	7.47676	7.67604	7.69697	7.79193	6.8234	2.34703	2.29401	1.82208
CA664699	Ta.20015.1.A1_x_at	Transcribed sequence with weak similarity to protein ref:NP_197141.1 (A.thaliana) AMP-binding protein (Arabidopsis thaliana)	-3.23299	8.13583	3.66761e-12	4.68307e-09	9.3239	9.05681	8.95371	8.74638	8.73175	8.67691	9.014	8.80386	8.68722	5.75903	5.77552	6.10091
BJ267259	Ta.4502.1.S1_at	Transcribed sequences	-3.80711	5.70131	4.1845e-12	5.23404e-09	6.82709	6.63922	6.72849	7.10264	6.85799	6.55508	6.41348	6.25759	6.26062	3.20155	2.65957	2.91236
CA630327	Ta.1688.1.S1_at	Transcribed sequence with weak similarity to protein pir:T47710 (A.thaliana) T47710 glucuronosyl transferase-like protein - Arabidopsis thaliana	4.42638	6.96424	4.58085e-12	5.62e-09	5.83296	5.6042	6.02411	5.98048	5.90611	6.4264	5.73684	5.62925	5.69006	10.0818	10.6434	10.0152
CA502040	Ta.15947.1.S1_at	Transcribed sequence	3.94635	3.16522	5.40085e-12	6.49e-09	2.06568	2.24024	2.06822	2.18172	2.16709	2.39484	2.26423	2.08686	2.30051	6.31483	6.27694	5.62143
AL830430	Ta.24309.1.S1_at	Transcribed sequence	2.15892	3.07691	6.86561e-12	8.09e-09	2.49414	2.60665	2.49047	2.31795	2.45741	2.50445	2.72737	2.63319	2.62328	4.7923	4.66534	4.61039
CK213941	TaAffx.16946.1.S1_at	sequence(s) not in UniGene	3.32856	3.70757	8.88794e-12	1.03e-08	2.90741	2.91658	2.85117	3.17207	2.95202	2.75608	2.55764	2.80956	2.90741	6.22204	6.46288	5.97593
CA736348	Ta.20909.2.S1_s_at	Transcribed sequence with weak similarity to protein sp:Q9MA63 (A.thaliana) Y350_ARATH Hypothetical protein At3g05500	-3.48725	4.99903	1.00861e-11	1.14477e-08	5.71636	5.69293	6.03374	5.8382	5.66532	6.23098	5.86096	6.08092	5.88764	2.33176	2.47991	2.16962
BQ170097	Ta.4990.1.A1_at	Transcribed sequences	-2.21735	5.60827	1.06714e-11	1.18919e-08	6.08971	6.08769	6.15063	6.23446	6.52163	6.24401	6.06868	6.0939	6.13254	3.9336	3.79677	3.94562
BJ321269	TaAffx.21383.1.S1_at	sequence(s) not in UniGene	-3.38471	5.52452	1.13742e-11	1.24486e-08	6.47704	6.47584	6.3569	6.25824	6.02578	6.20187	6.68014	6.31255	6.35022	2.79602	3.38261	2.97701
BJ291781	Ta.1584.2.S1_at	Transcribed sequence with moderate similarity to protein ref:NP_566673.1 (A.thaliana) expressed protein (Arabidopsis thaliana)	-3.26626	6.10159	1.33856e-11	1.43931e-08	6.8211	7.08664	6.97501	6.7243	6.75488	6.8335	6.97452	7.08705	6.87808	4.05526	3.62597	3.40275
CK193715	Ta.8726.1.S1_at	Transcribed sequence with moderate similarity to protein ref:NP_187464.1 (A.thaliana) phosphoinositide specific phospholipase	3.49433	3.63774	1.36591e-11	1.44e-08	2.92471	2.60528	2.82178	2.49904	3.07348	2.39864	2.8551	2.81103	2.82903	6.30966	6.16361	6.3615
CA672254	TaAffx.55074.1.S1_s_at	sequence(s) not in UniGene	-6.07034	7.51487	1.59784e-11	1.65986e-08	9.04658	9.28545	9.26461	8.83465	8.7942	9.16774	9.03835	9.24725	8.11397	3.53453	3.21329	2.63782
CA609019	Ta.21069.1.S1_x_at	Transcribed sequence with weak similarity to protein pir:JN0118 (S. cerevisiae) JN0118 glucan 1,3-beta-glucosidase	-2.4846	9.80426	1.6874e-11	1.72368e-08	10.3854	10.4587	10.5148	10.4995	10.5768	10.5761	10.164	10.1624	10.4083	8.13532	8.02119	7.74858
CD452391	Ta.26064.1.A1_at	Transcribed sequence	-2.439	4.60031	1.83562e-11	1.84435e-08	5.30325	5.36824	5.20241	4.9715	5.23373	5.13668	5.27016	5.23526	4.92559	2.86835	2.89254	2.79602
CA658969	Ta.19786.1.A1_at	Transcribed sequence with weak similarity to protein ref:NP_197401.1 (A.thaliana) putative protein (Arabidopsis thaliana)	-3.9526	5.63427	2.02897e-11	2.00574e-08	6.82117	6.71406	6.20027	6.15026	6.74542	6.48586	6.9897	6.99688	6.62987	2.66266	2.53049	2.68456
CK169368	Ta.3358.2.S1_at	Transcribed sequence with weak similarity to protein ref:NP_565931.1 (A.thaliana) expressed protein (Arabidopsis thaliana)	-3.00365	7.43077	2.07446e-11	2.01815e-08	8.29139	8.35486	8.18463	7.99297	8.03031	7.97139	8.21615	8.24004	8.06753	5.6271	4.98028	5.21255
BJ253495	Ta.13670.3.S1_at	Transcribed sequence with moderate similarity to protein ref:NP_563622.1 (A.thaliana) expressed protein (Arabidopsis thaliana)	2.86571	2.91813	2.56176e-11	2.42e-08	2.15851	2.18753	2.35018	2.205	2.06526	2.09639	2.25267	2.25549	2.15318	4.76993	5.38132	5.1421
BJ322185	TaAffx.14310.1.S1_at	sequence(s) not in UniGene	-2.26888	5.4999	2.56366e-11	2.41733e-08	6.18593	5.87838	6.07544	6.04476	6.04649	6.02195	6.13173	6.13484	6.14622	3.69109	3.66847	3.97354
CA745360	Ta.22428.1.S1_at	Transcribed sequence	-4.74994	7.14431	2.64684e-11	2.45795e-08	8.34002	8.89973	8.26622	8.05928	8.22701	8.45859	8.38444	8.24632	7.59392	3.56736	3.64892	4.03988
BJ311364	TaAffx.15261.1.S1_at	sequence(s) not in UniGene	-3.51012	7.29725	2.79157e-11	2.55366e-08	8.37383	8.18608	8.0086	8.12606	8.01424	8.02435	8.15377	8.18577	8.45623	4.63459	4.33669	5.06687
CA746306	TaAffx.22704.1.S1_at	sequence(s) not in UniGene	-3.39324	8.65666	3.43032e-11	3.09183e-08	9.82601	9.24911	9.63756	9.66722	9.6144	9.69992	9.15956	9.15218	9.34105	6.5162	6.08234	5.9344
CD490466	Ta.26285.1.S1_at	Transcribed sequences	-1.86865	6.88638	4.28334e-11	3.80473e-08	7.46791	7.37046	7.41329	7.05707	7.0173	7.22029	7.40518	7.53432	7.50501	5.63812	5.45906	5.54852
BQ171259	Ta.24806.2.S1_at	Transcribed sequence with weak similarity to protein pir:T48034 (A.thaliana) T48034 bZIP transcription factor-like protein - Arabidopsis thaliana	-3.05786	9.07525	4.68485e-11	4.10192e-08	9.83656	10.0541	9.92988	9.71005	9.63633	9.77853	9.94546	9.95102	9.41408	6.65815	7.07555	6.91326
BQ166252	Ta.10676.1.A1_at	Transcribed sequences	-2.69828	4.41559	6.4503e-11	5.56815e-08	5.32988	5.20484	5.14085	5.2191	5.1059	4.98372	4.95487	4.73434	4.73288	2.54199	2.23666	2.80208
AJ611533	TaAffx.109962.1.S1_at	sequence(s) not in UniGene	4.77034	6.34575	6.73487e-11	5.7e-08	3.76606	3.60681	2.99513	6.098	6.90619	6.86416	7.08173	7.36347	6.78849	8.06156	8.2323	8.38515
BQ170271	Ta.11519.1.A1_at	Transcribed sequence with weak similarity to protein pir:T04455 (A.thaliana) T04455 hypothetical protein F4D11.90 - Arabidopsis thaliana	-3.56968	6.38183	6.87672e-11	5.6984e-08	7.46115	7.09195	7.23748	7.65041	7.51976	7.57839	7.26804	7.20626	6.48704	3.77582	3.78191	3.52379
CA657518	TaAffx.50254.2.A1_at	sequence(s) not in UniGene	3.3253	3.92405	6.88011e-11	5.7e-08	3.11522	2.99275	3.01382	3.49505	3.01382	2.95822	3.17529	2.97675	3.25003	6.03391	6.40687	6.65692
BQ172455	Ta.12489.1.A1_at	Transcribed sequences	-4.19338	6.41368	8.57141e-11	7.00456e-08	7.89647	7.47089	7.3751	7.3861	7.53885	6.90715	7.63015	7.34174	7.25537	2.94198	3.67742	3.54291
BQ237823	Ta.5022.1.A1_at	Transcribed sequence with moderate similarity to protein ref:NP_565469.1 (A.thaliana) putative NADH-ubiquinone oxireductase (Arabidopsis thaliana)	2.15891	6.80331	9.61776e-11	7.76e-08	6.40629	6.17469	6.22537	6.34173	6.39448	6.24922	6.29716	6.09036	6.17732	8.56754	8.21453	8.501
CA640631	Ta.21069.3.S1_x_at	Transcribed sequence with weak similarity to protein pir:JN0118 (S. cerevisiae) JN0118 glucan 1,3-beta-glucosidase	-1.96378	9.48989	9.8351e-11	7.82849e-08	9.94525	9.9212	10.0815	10.1279	10.0906	10.1002	9.77934	9.70711	10.0689	8.00515	7.98097	8.07053
CA727504	TaAffx.4964.1.S1_at	sequence(s) not in UniGene	2.79176	3.32212	1.00059e-10	7.86e-08	2.64514	2.48865	2.54801	3.09728	2.46103	2.63958	2.80969	2.59797	2.521	5.43533	5.2521	5.36965
BQ171008	Ta.11896.1.A1_s_at	Transcribed sequence	-4.80508	5.79214	1.08613e-10	8.3211e-08	6.98523	7.09965	7.23815	7.01822	6.97836	6.95492	7.09521	7.23573	5.99244	2.277	2.08711	2.5437
BJ275807	Ta.28688.1.A1_at	Transcribed sequence with moderate similarity to protein ref:NP_568654.1 (A.thaliana) putative protein (Arabidopsis thaliana)	-3.21433	5.20906	1.2653e-10	9.57407e-08	6.34554	6.12578	5.63437	6.01476	6.02537	5.88682	5.93364	5.97649	6.10327	3.12748	2.70478	2.63044
CA742872	Ta.23191.1.S1_at	Transcribed sequences	4.47228	3.70045	1.44941e-10	1.08e-07	2.87008	2.23427	2.55551	2.76484	2.86217	2.51146	2.57278	2.24994	2.70773	7.473	7.17689	6.42681
CA747360	Ta.23365.1.A1_at	Transcribed sequence	-2.44112	10.2614	1.5646e-10	1.15535e-07	10.9361	10.8127	10.9334	11.1592	10.8908	10.6944	10.9545	10.64	10.7571	8.62403	8.43032	8.30448
BQ162734	TaAffx.41889.1.A1_at	sequence(s) not in UniGene	2.73745	3.26446	1.73459e-10	1.27e-07	2.42248	2.6052	2.50724	2.5053	2.87197	2.60487	2.70615	2.78053	2.42255	5.33943	4.9412	5.46665
CA721628	Ta.22094.1.S1_at	Transcribed sequence with weak similarity to protein ref:NP_188286.1 (A.thaliana) translationally controlled tumor protein-like protein (Arabidopsis thaliana)	-3.89151	7.7586	1.8699e-10	1.33327e-07	8.87813	8.96873	8.98432	8.68016	8.92222	8.425	8.71285	8.62702	7.74811	5.0097	4.94253	5.20443
BJ230475	Ta.9763.1.A1_at	Transcribed sequences	-2.14778	5.36609	2.19423e-10	1.5458e-07	6.05343	5.84741	6.03254	5.9221	5.66623	5.8361	5.93262	5.90959	5.70302	3.6795	4.04253	3.76801
CA596503	Ta.1422.2.S1_at	Transcribed sequence with moderate similarity to protein ref:NP_193486.1 (A.thaliana) ras-related small GTP-binding protein RAB1c (Arabidopsis thaliana)	-2.45401	6.80059	2.38995e-10	1.64655e-07	7.49855	7.27923	7.34633	7.40409	7.48864	7.21231	7.5297	7.37715	7.70902	5.16797	4.66349	4.93065
BJ227413	Ta.9608.1.A1_at	Transcribed sequences	-2.5275	6.07567	2.40875e-10	1.64655e-07	7.02184	6.63465	6.69532	6.68514	6.85602	6.59598	6.7015	6.69873	6.2495	4.31099	4.29221	4.1661
CA722367	Ta.28725.1.S1_a_at	Transcribed sequence	2.47553	3.18679	2.41783e-10	1.65e-07	2.58116	2.66967	2.48511	2.67562	2.74401	2.27168	2.51705	2.47939	2.65527	5.12983	4.81434	5.21837
CK167090	Ta.23848.1.S1_at	Transcribed sequence with moderate similarity to protein ref:NP_186854.1 (A.thaliana) putative potassium transporter (Arabidopsis thaliana)	-2.03126	6.81145	3.04658e-10	2.0078e-07	7.33289	7.28868	7.48483	7.52907	7.30859	7.47486	7.04781	7.1568	7.1013	5.36785	5.10578	5.53898
BJ278477	Ta.28187.2.S1_at	Transcribed sequences	3.45615	3.65292	3.19995e-10	2.09e-07	2.72467	2.75453	2.62726	3.16699	2.90081	2.64248	2.97687	2.983	2.58356	5.6723	6.3099	6.49271
BJ229895	Ta.9159.1.A1_at	Transcribed sequence with weak similarity to protein ref:NP_567248.1 (A.thaliana) expressed protein (Arabidopsis thaliana)	-2.50008	7.75364	4.74196e-10	3.05931e-07	8.55604	8.26867	8.33503	8.69761	8.41473	8.73288	8.07985	8.10438	8.19497	5.94848	5.55137	6.15967
BJ272801	Ta.24564.2.A1_at	Transcribed sequences	2.19165	4.03851	5.22985e-10	3.27e-07	3.52749	3.24617	3.51439	3.59872	3.33499	3.53869	3.48861	3.50243	3.84764	5.73394	5.67776	5.45129
BQ170271	Ta.11519.1.A1_x_at	Transcribed sequence with weak similarity to protein pir:T04455 (A.thaliana) T04455 hypothetical protein F4D11.90 - Arabidopsis thaliana	-3.45685	6.60251	5.60718e-10	3.47135e-07	7.64648	7.27652	7.39336	7.83988	7.62263	7.65984	7.58828	7.57713	6.68017	3.9652	3.83107	4.14955
BQ162489	Ta.13549.1.A1_at	Transcribed sequence	2.86294	2.85267	5.92769e-10	3.63e-07	2.1075	1.92089	2.18423	2.21986	2.37419	2.12354	2.19105	2.41521	1.89417	4.70032	4.76563	5.33547
CA640533	Ta.18681.1.S1_x_at	Transcribed sequence with weak similarity to protein pdb:1FSI (A.thaliana) A Chain A, Crystal Structure Of Cyclic Nucleotide Phosphodiesterase Of Appr>p From Arabidopsis Thaliana	-2.74267	6.60376	5.99391e-10	3.63729e-07	7.46884	7.37447	7.42349	7.28272	7.18778	7.26175	7.38183	7.25622	6.56925	4.60399	4.66916	4.76565
BJ286146	Ta.20895.1.S1_x_at	Transcribed sequence with weak similarity to protein ref:NP_177318.1 (A.thaliana) unknown protein (Arabidopsis thaliana)	-1.75201	4.0349	6.62496e-10	3.98082e-07	4.54285	4.32549	4.38965	4.43387	4.71318	4.43934	4.61137	4.52675	4.43429	2.77382	2.64688	2.58128
BQ171097	Ta.11935.1.A1_at	Transcribed sequences	-3.18226	6.33426	6.86259e-10	4.08357e-07	6.97236	7.18666	7.10319	6.9559	7.04784	7.17104	7.21035	7.27161	7.3767	3.50125	4.48758	3.7266
CA610031	TaAffx.128678.1.S1_s_at	sequence(s) not in UniGene	-1.98406	4.56214	8.38305e-10	4.89331e-07	5.20051	4.97717	4.99433	4.86897	5.1019	4.73643	5.04985	5.30323	5.2934	2.9101	3.15487	3.15487
CD919950	Ta.14886.1.S1_at	Transcribed sequences	-2.78012	7.70658	8.49332e-10	4.9109e-07	8.64608	8.52907	8.51925	8.40802	8.34269	8.30108	8.41885	8.35659	7.60333	5.66967	5.87639	5.80798
CD491658	Ta.8615.1.S1_at	Transcribed sequence with weak similarity to protein pir:T00716 (A.thaliana) T00716 L-allo-threonine aldolase homolog F22O13.11 - Arabidopsis thaliana	-1.44079	6.80889	9.78788e-10	5.60653e-07	7.21393	7.2336	7.14074	7.22332	7.11766	7.35956	7.10308	6.97405	7.07482	5.834	5.71545	5.71645
CA596849	Ta.16065.1.A1_at	Transcribed sequence with weak similarity to protein pir:T05410 (A.thaliana) T05410 hypothetical protein F10M6.180 - Arabidopsis thaliana	-1.97828	3.9041	1.01242e-09	5.74551e-07	4.4188	4.51736	4.3165	4.10053	4.40629	4.23436	4.41998	4.76198	4.35555	2.49717	2.31002	2.51062
CA661819	Ta.7694.1.S1_s_at	Transcribed sequences	-2.42097	6.30288	1.07373e-09	6.03751e-07	6.98459	6.74654	7.15442	6.75744	6.78084	6.88798	7.05807	7.06257	6.57945	4.70653	4.30771	4.60839
CA622338	Ta.21998.2.S1_at	Transcribed sequence with weak similarity to protein ref:NP_568984.1 (A.thaliana) putative protein (Arabidopsis thaliana)	-2.85274	4.85897	1.16496e-09	6.43248e-07	5.63905	5.44684	5.36856	5.50287	5.83622	5.79796	5.77314	5.7385	5.30828	2.79602	2.21056	2.88966
CK209199	Ta.29483.1.A1_at	Transcribed sequence with weak similarity to protein ref:NP_175221.1 (A.thaliana) hypothetical protein (Arabidopsis thaliana)	-2.09066	6.34138	1.24597e-09	6.81836e-07	7.02479	6.93138	6.96219	6.84033	6.88666	6.84662	6.90749	6.7545	6.29619	4.95518	4.75556	4.93565
CA612489	Ta.16779.1.S1_at	Transcribed sequences	-4.23826	7.2667	1.31251e-09	7.1189e-07	8.3534	8.5341	8.35288	7.67214	7.92359	7.78411	8.97167	9.11364	7.96933	4.68183	3.75581	4.08795
CA636674	Ta.13802.1.A1_at	Transcribed sequence with weak similarity to protein ref:NP_565027.1 (A.thaliana) expressed protein (Arabidopsis thaliana)	-2.68927	7.20941	1.41488e-09	7.55048e-07	7.95977	7.85561	7.83154	7.69183	7.88866	7.82618	8.02547	7.97927	7.87553	5.03482	5.70895	4.83533
BJ286243	TaAffx.12160.1.A1_at	sequence(s) not in UniGene	1.55044	4.99297	1.41672e-09	7.55e-07	4.75551	4.48199	4.67099	4.44495	4.39467	4.64348	4.69141	4.62663	4.64623	6.12679	6.16075	6.27228
CK159437	Ta.27982.1.S1_at	Transcribed sequence with weak similarity to protein pir:CGHU7L (H.sapiens) CGHU7L collagen alpha 1	-2.03098	4.60417	1.47498e-09	7.79323e-07	5.41424	5.25913	5.02376	5.1132	5.17579	4.71643	5.03127	4.87374	5.03823	3.19861	3.24739	3.15821
CA744265	TaAffx.22845.1.S1_at	sequence(s) not in UniGene	-1.88471	6.29393	1.58261e-09	8.29042e-07	6.64914	6.74654	6.80899	6.76389	6.75904	6.96361	6.79127	6.64963	6.84454	4.62677	4.81013	5.11365
BQ166651	Ta.10830.1.A1_at	Transcribed sequence with weak similarity to protein pir:T45869 (A.thaliana) T45869 hypothetical protein F3A4.240 - Arabidopsis thaliana	1.90301	5.21957	1.76699e-09	9.1e-07	4.83578	4.49406	4.72938	4.68298	4.60234	4.78343	5.00569	4.95208	4.78091	6.81397	6.55264	6.40163
BQ605670	TaAffx.121567.1.S1_at	sequence(s) not in UniGene	2.17748	2.85095	1.92217e-09	9.82e-07	2.30461	2.51146	2.35988	2.29236	2.2263	2.26907	2.05658	2.08207	2.40074	4.21486	4.74159	4.75194
CA666596	TaAffx.28007.1.S1_at	sequence(s) not in UniGene	2.459	2.58908	2.18898e-09	1.11e-06	1.85539	1.74393	2.00809	2.01855	1.87376	1.73343	2.07988	2.15145	2.62003	4.37203	4.02916	4.58322
CA702056	TaAffx.5700.1.S1_at	sequence(s) not in UniGene	-1.50111	6.5738	2.37535e-09	1.19332e-06	7.08303	6.92055	7.14549	7.04369	7.11739	6.89839	6.63778	6.73198	6.66157	5.5673	5.40762	5.67082
CD454587	Ta.25299.1.A1_at	Transcribed sequences	-2.13487	4.70759	2.46872e-09	1.21132e-06	5.43745	5.02928	5.19111	5.13243	5.09908	5.16545	5.54567	5.42401	5.21337	2.78094	3.2953	3.177
CA635174	Ta.20516.1.S1_x_at	Transcribed sequence with weak similarity to protein ref:NP_196304.1 (A.thaliana) AAF69827.1) (Arabidopsis thaliana)	-1.54708	8.23609	2.48559e-09	1.21132e-06	8.63847	8.5975	8.72637	8.64808	8.61646	8.93112	8.49247	8.50995	8.35161	7.10287	7.00592	7.21231
CA657703	Ta.12659.2.S1_a_at	Transcribed sequence with weak similarity to protein ref:NP_188919.1 (A.thaliana) hypothetical protein (Arabidopsis thaliana)	-2.3375	5.44751	2.49027e-09	1.21132e-06	6.1708	6.05977	6.0247	6.16819	5.808	5.97111	6.04049	6.13184	5.75246	3.98628	3.37793	3.87855
BQ166051	Ta.10587.1.A1_at	Transcribed sequence with weak similarity to protein ref:NP_195566.1 (A.thaliana) monooxygenase 2	1.53339	3.07161	2.51e-09	1.21e-06	2.68198	2.63595	2.83038	2.75992	2.56811	2.53332	2.73081	2.62497	2.74541	4.08325	4.30675	4.35846
BQ166330	Ta.10705.1.A1_x_at	Transcribed sequence with weak similarity to protein ref:NP_199285.1 (A.thaliana) putative protein (Arabidopsis thaliana)	-1.94028	4.12514	2.78648e-09	1.33424e-06	4.6174	4.73712	4.45562	4.55707	4.58925	4.44338	4.76537	4.63903	4.70814	2.86266	2.33062	2.79602
CD907927	Ta.24671.1.S1_at	Transcribed sequences	-2.26907	6.29772	2.89524e-09	1.37557e-06	7.16051	6.6586	6.88378	6.9129	6.82106	6.48482	7.00847	6.85913	6.88774	4.88369	4.59168	4.42031
CA643408	Ta.18879.1.S1_at	Transcribed sequences	-1.53568	5.89281	3.46641e-09	1.60952e-06	6.34318	6.07767	6.19772	6.09577	6.28603	6.04589	6.44229	6.72144	6.49221	4.6891	4.68707	4.63534
CA612489	Ta.16779.1.S1_x_at	Transcribed sequences	-3.86001	7.41757	3.53219e-09	1.62749e-06	8.43046	8.51807	8.40452	7.69426	8.02612	7.85234	9.04066	9.24832	8.02302	5.02909	4.24234	4.50158
BQ160675	Ta.7783.1.S1_at	Transcribed sequence with weak similarity to protein ref:NP_199353.1 (A.thaliana) replication protein A1-like (Arabidopsis thaliana)	-1.99577	6.17561	3.55822e-09	1.62749e-06	6.78943	6.49347	6.68827	6.34463	6.49713	6.48909	6.97882	6.79237	7.0503	4.83959	4.81498	4.32929
BF483725	Ta.325.1.A1_at	Transcribed sequences	-2.01641	6.16412	3.6885e-09	1.67458e-06	6.92979	6.65559	7.01996	6.50182	6.37349	6.22639	6.69487	6.30704	6.70443	4.80833	4.7079	5.03986
BJ272552	Ta.6128.1.S1_at	Transcribed sequences	-2.5524	4.85626	3.75553e-09	1.68012e-06	5.60807	5.54567	5.74017	5.5031	5.31527	5.10146	5.63599	5.58051	5.00816	2.84416	3.00926	3.3833
CA634594	Ta.2558.1.S1_at	Transcribed sequence with moderate similarity to protein pir:T51835 (A.thaliana) T51835 3-methyl-2-oxobutanoate dehydrogenase	-2.29533	8.81588	4.14837e-09	1.84242e-06	9.38706	9.68233	9.53052	9.15526	9.08952	9.29413	9.46323	9.46973	9.00482	7.09802	7.58411	7.03178
CA609514	Ta.16608.1.S1_at	Transcribed sequence	-2.45701	5.92496	4.25681e-09	1.85036e-06	6.69935	6.63823	6.74028	6.19889	6.28589	6.30316	6.42166	6.31353	6.79173	4.40108	4.53011	3.77563
CA647758	TaAffx.56616.1.S1_at	sequence(s) not in UniGene	-2.29412	4.91826	4.36637e-09	1.88461e-06	5.68995	5.62789	5.414	5.13366	5.59068	5.81255	5.41739	5.14806	5.33547	3.3693	3.41663	3.06355
CA640078	TaAffx.111464.1.S1_at	sequence(s) not in UniGene	-1.8096	7.35863	4.84218e-09	2.06983e-06	7.77721	7.56289	7.31325	7.77924	8.02561	7.80698	8.19164	8.36302	8.25922	5.9075	5.5795	5.73757
BJ228553	Ta.4388.1.A1_at	Transcribed sequences	-2.1659	6.45124	4.86303e-09	2.06983e-06	7.17724	6.73676	7.15398	6.73466	7.13302	6.87705	7.1133	7.21154	6.7071	4.85531	4.87218	4.84279
BJ284862	Ta.5529.1.A1_at	Transcribed sequence with weak similarity to protein ref:NP_199286.1 (A.thaliana) Dreg-2 like protein (Arabidopsis thaliana)	-1.25832	6.99858	5.11457e-09	2.16188e-06	7.52547	7.26422	7.38367	7.34314	7.19642	7.27481	7.22104	7.19099	7.18482	6.10837	6.20461	6.0854
BJ227494	Ta.7713.1.A1_at	Transcribed sequences	-1.70957	4.80381	5.24581e-09	2.20216e-06	5.00913	5.11963	5.34062	5.08429	5.25906	5.13559	5.38753	5.43996	5.52925	3.61724	3.52966	3.19376
BJ309684	Ta.28022.2.A1_at	Beta-tubulin 4 (Tubb4) mRNA, complete cds	1.32197	6.47741	5.5702e-09	2.32e-06	6.05774	6.02868	6.07446	6.3737	6.33394	6.44262	6.18759	6.1233	5.98011	7.53991	7.32299	7.2639
CA632594	Ta.1337.2.S1_x_at	Transcribed sequence with weak similarity to protein ref:NP_568904.1 (A.thaliana) nonspecific lipid-transfer protein precursor - like (Arabidopsis thaliana)	-3.31018	6.72789	5.71451e-09	2.3665e-06	7.69755	7.69553	7.58982	7	7.18148	7.39521	7.31396	7.73864	8.07006	3.88218	4.21787	4.95232
BJ234600	Ta.10151.1.S1_at	Transcribed sequence with weak similarity to protein ref:NP_200160.1 (A.thaliana) importin beta (Arabidopsis thaliana)	1.18139	7.07437	6.15683e-09	2.5e-06	6.79945	6.81997	6.79282	6.62328	6.70363	6.70796	6.95413	6.74307	6.79166	8.0418	8.0115	7.90312
CD864906	Ta.20421.1.S1_at	Transcribed sequence with weak similarity to protein pir:JN0118 (S. cerevisiae) JN0118 glucan 1,3-beta-glucosidase	-2.01123	10.3852	6.58324e-09	2.65452e-06	11.1053	10.7341	10.9196	10.9352	11.0933	10.599	10.9366	10.6951	10.8794	8.99772	8.68143	9.04617
CA672254	TaAffx.55074.1.S1_x_at	sequence(s) not in UniGene	-2.99673	6.23935	6.8174e-09	2.73097e-06	6.96918	7.27826	7.0476	6.88143	6.84297	7.15252	6.99745	7.17215	6.22578	4.24043	3.74838	4.31604
CN009837	TaAffx.120891.1.S1_at	sequence(s) not in UniGene	-1.77244	7.6462	7.89744e-09	3.11544e-06	8.36917	8.3768	8.26278	7.97447	8.12361	7.87164	7.77907	7.71419	7.5912	6.59695	6.25911	6.83538
CN011721	Ta.5539.3.A1_x_at	Partial mRNA for winv2 protein	-1.31745	11.6316	7.97247e-09	3.11544e-06	11.9187	12.0744	11.9983	11.751	11.8502	11.7609	12.0497	12.2396	11.8972	10.7322	10.6418	10.6651
BJ222654	Ta.3117.1.S1_at	Transcribed sequences	-2.32254	3.47924	7.99905e-09	3.11544e-06	4.39809	4.37395	4.07534	3.69546	3.93815	4.23335	3.42392	3.8552	3.87765	1.68822	2.16097	2.03057
CD490438	Ta.13818.1.S1_at	Transcribed sequence with weak similarity to protein ref:NP_563679.1 (A.thaliana) expressed protein (Arabidopsis thaliana)	3.00624	5.16762	8.03131e-09	3.12e-06	5.0165	4.2674	4.03831	4.08139	4.30756	4.46852	4.29999	4.46563	4.72517	7.5055	7.6833	7.15214
CA645783	Ta.9346.1.S1_x_at	Transcribed sequence with weak similarity to protein pir:S24169 (R.norvegicus) S24169 mucin - rat	-2.33129	9.40117	8.6293e-09	3.32635e-06	10.2617	9.81692	10.141	9.90795	9.94236	9.39226	9.97975	10.0614	10.085	8.02406	7.75906	7.44261
CA716365	TaAffx.106548.1.S1_at	sequence(s) not in UniGene	1.51276	8.21668	8.95101e-09	3.41e-06	7.89747	7.82122	7.96596	7.94467	7.59121	7.91883	7.82523	7.61279	7.79979	9.45821	9.49261	9.27214
BJ281382	Ta.5350.1.S1_at	Transcribed sequences	1.73868	6.05556	9.1243e-09	3.45e-06	5.61549	5.60369	5.5704	5.57983	5.71611	5.52232	5.8632	5.54567	5.64437	7.11544	7.25082	7.63936
BJ275889	Ta.28406.1.A1_s_at	Transcribed sequence with weak similarity to protein ref:NP_175645.1 (A.thaliana) coatomer complex subunit, putative (Arabidopsis thaliana)	-1.92994	7.67332	9.41199e-09	3.53902e-06	8.37987	8.15015	7.98171	8.08371	8.32214	8.11423	8.23295	8.28051	7.81266	6.37271	6.06141	6.28778
CA616360	Ta.16981.1.S1_at	Transcribed sequence with weak similarity to protein ref:NP_195566.1 (A.thaliana) monooxygenase 2	1.7505	2.91019	9.72436e-09	3.63e-06	2.47578	2.23114	2.34809	2.48216	3.00197	2.61836	2.42549	2.56862	2.46416	4.1066	3.95282	4.24711
CA735573	TaAffx.50700.1.S1_at	sequence(s) not in UniGene	-2.87629	5.06671	1.12809e-08	4.16511e-06	5.91806	5.83643	5.75184	5.62739	5.9075	5.68374	5.95545	6.1412	5.10151	2.68269	2.99296	3.2018
BQ905050	Ta.3501.1.S1_at	Transcribed sequence with moderate similarity to protein pir:T02610 (A.thaliana) T02610 YTA11 protein homolog T19L18.5 - Arabidopsis thaliana	-2.36136	6.89021	1.1639e-08	4.27157e-06	7.5243	7.41323	7.57039	7.5972	7.45361	7.41031	7.34251	7.57019	7.37698	5.40271	5.42995	4.59116
CA613721	TaAffx.86222.1.S1_x_at	sequence(s) not in UniGene	-1.42985	7.42246	1.2388e-08	4.46623e-06	7.86419	7.90569	7.92767	7.61501	7.38999	7.61785	7.87157	7.91325	7.55634	6.36232	6.51506	6.53064
CK215251	Ta.7275.1.S1_at	Transcribed sequences	2.56378	4.78559	1.24717e-08	4.47e-06	3.39078	3.7729	4.06733	4.36748	4.23505	3.79388	5.15345	4.949	4.77484	6.62003	6.09557	6.20675
BJ310497	TaAffx.36877.1.S1_at	sequence(s) not in UniGene	-2.4684	5.32986	1.29079e-08	4.59955e-06	6.12777	5.86432	5.99534	6.06329	6.10366	5.90314	6.0406	6.03345	5.24453	3.3904	3.79777	3.39405
BQ805221	Ta.24564.1.S1_a_at	Transcribed sequences	1.51663	7.28329	1.29905e-08	4.6e-06	6.86419	6.77638	6.71345	6.91478	7.17828	6.79815	7.14912	7.19108	6.91018	8.27546	8.42841	8.20003
BJ217120	TaAffx.38810.1.S1_at	sequence(s) not in UniGene	1.75263	4.51326	1.36882e-08	4.82e-06	3.90233	4.34763	4.14475	3.82007	4.18845	3.7883	4.1878	4.07659	4.05061	5.72248	5.93453	5.99559
CD919950	Ta.14886.1.S1_s_at	Transcribed sequences	-1.87829	6.17847	1.4322e-08	4.91818e-06	6.75484	6.87198	6.7678	6.72369	6.39217	6.57305	6.64931	6.58746	6.06162	4.79147	4.92007	5.04821
CA723183	TaAffx.79066.1.S1_s_at	sequence(s) not in UniGene	-1.97457	10.0303	1.65836e-08	5.61551e-06	10.3197	10.8172	10.7457	10.464	10.331	10.8523	10.1343	10.4144	10.3258	8.75336	8.67699	8.52851
BJ221644	Ta.19851.1.A1_at	Transcribed sequences	1.48775	5.60555	1.74114e-08	5.86e-06	5.11483	5.35438	5.20968	5.2993	4.94862	5.10487	5.3591	5.33393	5.39971	6.89655	6.72362	6.52196
BQ170166	Ta.13602.1.A1_at	Transcribed sequence	-1.64714	4.51836	1.92578e-08	6.41472e-06	4.874	4.9277	4.75749	5.18332	5.21767	4.9301	5.03907	4.86829	4.80493	2.90698	3.36133	3.34946
CA635174	Ta.20516.1.S1_at	Transcribed sequence with weak similarity to protein ref:NP_196304.1 (A.thaliana) AAF69827.1) (Arabidopsis thaliana)	-1.43034	8.33857	2.08263e-08	6.89353e-06	8.7828	8.64839	8.75888	8.76206	8.68081	8.92251	8.60053	8.60564	8.40219	7.14747	7.21946	7.53212
BJ218618	Ta.6210.1.S1_at	Transcribed sequences	6.09833	4.83281	2.09202e-08	6.89e-06	3.09793	3.22265	3.2069	3.1934	3.16686	2.89186	3.10839	2.79155	5.4917	9.3516	9.27521	9.19568
BJ236799	Ta.7605.2.A1_a_at	Transcribed sequence with weak similarity to protein ref:NP_567617.1 (A.thaliana) 3-hydroxyisobutyrate dehydrogenase -like protein (Arabidopsis thaliana)	-1.47336	7.55989	2.46132e-08	8.02417e-06	7.97331	8.19868	8.00007	7.7619	7.67099	7.88588	7.89861	8.01961	7.55759	6.5246	6.62649	6.60088
CA632206	TaAffx.39140.1.S1_at	sequence(s) not in UniGene	1.275	4.53178	2.51098e-08	8.14e-06	4.35676	4.35709	4.27185	4.37356	4.29825	4.14406	3.83526	3.96297	3.97085	5.40099	5.72769	5.68201
CA595659	Ta.28744.1.S1_at	Transcribed sequence with weak similarity to protein ref:NP_200263.1 (A.thaliana) putative protein (Arabidopsis thaliana)	-1.98045	4.33247	2.55909e-08	8.25509e-06	5.00975	4.71386	4.80653	4.45991	4.57367	4.72463	4.98345	4.79352	5.33547	2.7192	3.19315	2.67643
CA670336	TaAffx.55196.1.S1_at	sequence(s) not in UniGene	-1.24306	8.11814	2.83062e-08	9.08317e-06	8.33568	8.38004	8.53059	8.3085	8.38394	8.32999	8.50046	8.69034	8.44106	7.21025	7.29551	7.01137
CK199442	Ta.30500.1.S1_at	Transcribed sequence with weak similarity to protein ref:NP_563723.1 (A.thaliana) expressed protein (Arabidopsis thaliana)	-1.39777	8.02444	2.86886e-08	9.15793e-06	8.47506	8.40163	8.42078	8.25664	8.25605	8.33098	8.37706	8.36048	8.31043	7.05485	6.75658	7.29272
CK196726	TaAffx.128796.1.S1_at	sequence(s) not in UniGene	-1.37288	9.25855	2.92544e-08	9.29015e-06	9.91594	9.7188	9.65333	9.37332	9.4604	9.54714	9.50879	9.51985	9.23562	8.47672	8.22461	8.4681
CA604316	TaAffx.31542.1.S1_at	sequence(s) not in UniGene	-1.51977	7.78962	3.02479e-08	9.52112e-06	8.52233	8.79959	8.53626	7.99978	8.24257	8.23343	7.43879	7.2804	7.12339	6.94676	7.05276	7.29936
CA683227	TaAffx.29632.1.S1_at	sequence(s) not in UniGene	1.21749	8.28268	3.03973e-08	9.52e-06	7.98964	7.83358	7.81476	8.04946	8.21688	8.11376	8.0394	8.16775	7.87649	9.18408	9.11589	8.99048
CA731898	TaAffx.105614.1.S1_at	sequence(s) not in UniGene	1.64579	2.70566	3.04477e-08	9.52e-06	2.46155	2.20914	2.09614	2.13258	2.31763	2.37869	2.22191	2.39603	2.55006	4.07585	3.97493	3.65343
BQ170528	Ta.11651.1.A1_at	Transcribed sequence	1.5355	3.11293	3.09827e-08	9.64e-06	2.65294	2.72485	2.79462	2.68346	2.76026	2.87474	2.76602	2.53638	2.7829	4.0294	4.19676	4.55277
CA738706	Ta.18858.1.S1_x_at	Transcribed sequence with weak similarity to protein pir:T49263 (A.thaliana) T49263 hypothetical protein F12M12.190 - Arabidopsis thaliana	-1.10872	7.73287	3.11592e-08	9.64519e-06	8.06031	7.97823	8.07502	8.07177	7.89124	7.89761	7.90465	8.09599	8.03225	6.82316	6.99039	6.97385
CA612600	Ta.16787.1.A1_at	Transcribed sequence	1.77372	2.63803	3.29799e-08	1.02e-05	2.24493	2.10144	1.89558	2.41599	2.33652	2.01868	2.3222	2.59396	2.16396	4.00592	3.91555	3.64164
CA675512	Ta.24693.1.A1_at	Transcribed sequences	-1.90772	4.49352	3.37995e-08	1.03579e-05	4.87748	4.97552	5.06438	4.95477	5.10451	5.17842	4.92308	4.84952	4.80032	2.87474	2.7866	3.53287
AJ440792.1	Ta.14632.1.S1_at	Triticum aestivum mRNA for glutathione transferase F3 (gstf3 gene). /PROD=glutathione transferase F3	2.50826	6.2122	3.56071e-08	1.09e-05	5.41638	4.96219	5.71496	5.96679	5.84867	5.54165	5.78232	5.59982	6.09532	7.47867	8.06991	8.06972
BJ233806	Ta.4919.1.S1_at	Transcribed sequences	1.77601	3.00224	3.73836e-08	1.13e-05	2.71138	2.73882	2.44915	2.67971	2.63361	2.34173	2.62859	2.24987	2.36667	4.48657	4.12114	4.61966
CA688625	TaAffx.110208.1.S1_at	sequence(s) not in UniGene	-1.02474	8.29949	3.89571e-08	1.17043e-05	8.78668	8.79035	8.6804	8.52595	8.42631	8.4898	8.18251	8.18402	8.34466	7.65719	7.7052	7.82084
BJ304613	Ta.6785.1.S1_at	Transcribed sequences	-2.38692	5.70925	4.28759e-08	1.28189e-05	6.63812	6.23	6.3626	6.37387	6.36458	6.28069	5.50912	6.2215	6.46054	4.01227	4.25874	3.79894
CA684267	Ta.3087.2.A1_at	Transcribed sequence with moderate similarity to protein ref:NP_176371.1 (A.thaliana) postsynaptic protein CRIPT, putative (Arabidopsis thaliana)	3.17741	7.09794	4.60761e-08	1.37e-05	6.11595	6.07516	6.06368	5.34808	6.14086	6.22271	6.83296	6.72633	7.86254	9.44131	9.10872	9.23699
CA500222	TaAffx.9760.1.A1_at	sequence(s) not in UniGene	1.61381	4.38622	4.67499e-08	1.38e-05	4.249	3.90824	3.9973	3.64136	4.06497	3.54506	4.02049	4.12269	4.08954	5.834	5.61978	5.54219
CA606605	TaAffx.7973.1.S1_at	sequence(s) not in UniGene	-3.06555	7.59428	4.70423e-08	1.38617e-05	8.6807	7.88102	8.20315	8.4602	8.68396	7.6619	8.63648	8.74516	8.61054	5.64205	4.94637	4.97981
BQ169641	TaAffx.13704.2.A1_at	sequence(s) not in UniGene	-2.53762	7.86184	4.85574e-08	1.42396e-05	8.59604	8.19999	8.70233	8.6176	8.75285	8.14441	8.39001	8.51488	8.53845	5.41444	6.27454	6.19652
AJ440792.1	Ta.14632.1.S1_x_at	Triticum aestivum mRNA for glutathione transferase F3 (gstf3 gene). /PROD=glutathione transferase F3	2.2152	6.35932	4.90613e-08	1.43e-05	5.73992	5.46281	5.68285	6.35282	6.35901	5.65151	5.91382	5.6246	5.99333	7.53193	7.99625	8.00299
CA647938	TaAffx.29213.1.S1_at	sequence(s) not in UniGene	-2.09346	6.66047	5.15693e-08	1.49089e-05	7.0037	6.66353	6.75101	7.04356	7.39191	6.81405	7.96488	8.24971	7.90541	4.46685	4.57467	5.09633
CA699469	TaAffx.25472.1.S1_at	sequence(s) not in UniGene	-2.16814	7.25724	5.24466e-08	1.50359e-05	7.79178	7.81024	7.75485	7.86628	7.83272	7.977	7.82124	7.74609	7.63425	5.03354	5.78449	6.03441
CA646820	Ta.28366.1.S1_a_at	Transcribed sequence with moderate similarity to protein ref:NP_187207.1 (A.thaliana) putative 60S ribosomal protein L22 (Arabidopsis thaliana)	-3.26115	6.45946	5.24995e-08	1.50359e-05	7.3401	7.23345	7.08141	6.98879	7.40693	7.28063	7.44982	7.38826	7.47262	4.83082	3.79129	3.2494
CA613721	TaAffx.86222.1.S1_at	sequence(s) not in UniGene	-1.52762	7.36716	5.42403e-08	1.54623e-05	7.85563	7.76406	7.97938	7.74509	7.29778	7.67947	7.80837	7.82284	7.43708	6.3274	6.37057	6.31825
BG905239	Ta.21242.1.A1_at	Transcribed sequences	-1.15185	8.80552	5.81837e-08	1.65096e-05	9.13547	9.22642	9.27722	9.20227	9.30713	9.45909	8.54892	8.63059	8.69558	8.08016	7.91044	8.19296
CA634994	Ta.28135.1.S1_at	Transcribed sequences	-3.80232	8.11836	5.91859e-08	1.67166e-05	9.37698	9.08956	9.07478	8.9433	9.21041	9.06716	9.21341	9.1151	8.19523	5.79889	5.88213	4.45334
BQ161842	Ta.8399.1.S1_at	Transcribed sequence with weak similarity to protein ref:NP_188081.1 (A.thaliana) putative cytochrome P450 (Arabidopsis thaliana)	2.27923	8.28339	6.29602e-08	1.76e-05	7.87127	7.34081	7.53347	7.74693	7.88766	7.38695	8.09458	8.25108	7.70469	9.99855	10.1115	9.47322
CA496969	Ta.3725.2.S1_x_at	Transcribed sequences	1.28688	7.26053	6.30876e-08	1.76e-05	6.95127	7.08084	6.8097	6.50238	6.78574	6.8591	7.18619	7.23803	7.01067	8.19554	8.31606	8.19084
CA650490	Ta.1207.1.S1_s_at	Transcribed sequence with weak similarity to protein ref:NP_177794.1 (A.thaliana) 12-oxophytodienoate reductase	2.55028	3.86584	6.3254e-08	1.76e-05	2.90569	2.50438	3.09783	3.08161	3.7	3.31252	4.08517	3.49409	4.05	5.61787	4.96818	5.5727
CK205925	Ta.3228.1.S1_a_at	Transcribed sequence with weak similarity to protein ref:NP_172882.1 (A.thaliana) hypothetical protein (Arabidopsis thaliana)	-1.31526	9.5821	6.77705e-08	1.87102e-05	9.9525	9.91372	9.88843	9.77726	9.92745	9.88438	9.73363	9.86899	10.23	8.57834	8.69799	8.53254
BE444834	Ta.1767.1.A1_at	Transcribed sequences	3.8323	5.61066	7.20354e-08	1.97e-05	4.49844	4.27482	4.65275	4.74745	4.44603	4.38031	4.56439	4.57144	6.26934	8.20537	8.24811	8.46942
BF293654	Ta.3217.1.A1_at	Transcribed sequences	1.43891	5.27425	7.88151e-08	2.1e-05	4.96755	4.80793	4.91703	4.94609	4.85842	4.92647	4.73731	4.8745	5.24645	6.53279	6.28952	6.18693
CA728796	Ta.10531.2.S1_a_at	Transcribed sequences	1.42079	3.40709	8.10165e-08	2.15e-05	3.0414	3.26435	3.04796	2.91244	2.83373	3.21902	2.82841	2.92037	3.20134	4.66079	4.4716	4.48368
CD912476	Ta.5692.1.A1_at	Transcribed sequences	2.16883	6.49457	8.63882e-08	2.26e-05	5.81068	5.9561	5.85508	5.80203	5.83679	5.57623	5.8892	6.21026	6.8701	8.13616	7.80833	8.18385
BQ171480	Ta.12048.1.A1_at	Transcribed sequence with weak similarity to protein pir:T48981 (A.thaliana) T48981 hypothetical protein F14D17.120 - Arabidopsis thaliana	2.50095	4.03438	8.849e-08	2.31e-05	3.47004	3.16134	3.24553	3.48676	3.41457	3.43111	3.24128	3.23674	4.34539	5.74258	5.75933	5.87784
BJ265640	Ta.4155.1.S1_s_at	Transcribed sequence with weak similarity to protein ref:NP_194377.1 (A.thaliana) putative protein (Arabidopsis thaliana)	1.06814	8.50247	9.30114e-08	2.41e-05	8.18084	8.26381	8.14795	8.12507	8.07539	8.2648	8.34781	8.37921	8.44766	9.22404	9.44113	9.13186
CA624727	Ta.21264.1.S1_x_at	Transcribed sequence with moderate similarity to protein ref:NP_567639.1 (A.thaliana) Expressed protein (Arabidopsis thaliana)	3.25818	3.41751	9.82732e-08	2.52e-05	2.57305	2.49542	2.45741	2.29106	2.61048	2.18165	2.61562	2.52803	3.95698	6.1339	5.61976	5.54677
BQ172173	Ta.429.1.S1_at	Clone wlk8.pk0008.g5:fis, full insert mRNA sequence	-1.30904	8.90603	9.88143e-08	2.52347e-05	9.13863	9.20997	9.40255	9.56018	9.2585	9.66867	8.84537	8.97889	8.98564	7.81732	7.92545	8.08125
BQ170732	Ta.11754.1.A1_at	Transcribed sequence	-2.18164	6.56117	1.01398e-07	2.57871e-05	7.50771	7.3012	7.12082	6.85932	6.9896	7.13661	7.07607	6.885	6.47285	4.82793	4.94235	5.61453
BJ261546	Ta.3965.1.A1_at	Transcribed sequence with moderate similarity to protein ref:NP_564471.1 (A.thaliana) expressed protein (Arabidopsis thaliana)	-1.48004	6.64121	1.09467e-07	2.77242e-05	7.04137	6.9243	6.9034	7.04262	6.73485	7.00395	7.0166	7.37944	7.21899	5.23647	5.73425	5.45825
BQ608222	Ta.24729.1.S1_x_at	Transcribed sequence with moderate similarity to protein ref:NP_201219.1 (A.thaliana) P34789) (Arabidopsis thaliana)	1.1438	7.10204	1.15797e-07	2.9e-05	6.81683	6.88519	6.61089	6.66229	6.79251	6.73304	6.98385	6.87705	7.1185	8.06721	7.79878	7.87832
CA654413	TaAffx.28928.1.S1_at	sequence(s) not in UniGene	1.66877	4.45701	1.19424e-07	2.95e-05	4.00648	3.4773	3.91777	4.85225	4.46733	4.37842	4.11099	3.8332	4.03249	5.58566	5.49	5.3322
BJ225157	Ta.25171.2.S1_x_at	Transcribed sequence with strong similarity to protein ref:NP_188981.1 (A.thaliana) putative ribosomal protein (Arabidopsis thaliana)	-2.15922	6.21305	1.19555e-07	2.95459e-05	6.88021	6.79875	6.61571	6.54885	7.30521	6.88928	6.71174	6.42157	6.56825	4.23577	4.56693	5.0143
BJ239869	Ta.11922.1.S1_at	Transcribed sequence with moderate similarity to protein ref:NP_197746.1 (A.thaliana) putative protein (Arabidopsis thaliana)	-1.60247	7.00768	1.20035e-07	2.95459e-05	7.56877	7.36878	7.25799	7.39081	7.45097	7.40747	7.32928	7.33728	7.59267	6.10222	5.85373	5.4322
CD901134	TaAffx.31551.2.S1_at	sequence(s) not in UniGene	1.61998	2.8569	1.22764e-07	3.01e-05	2.36576	2.71845	2.23198	2.48026	2.57498	2.6076	2.22726	2.19589	2.70455	4.12842	3.89724	4.15046
BQ161923	Ta.8456.1.A1_at	Transcribed sequence	1.68373	2.74455	1.25553e-07	3.07e-05	2.50075	2.2473	2.3316	2.17723	2.51294	2.24109	2.3745	2.18975	2.22853	3.63973	4.32665	4.16446
CA658343	TaAffx.6606.1.S1_at	sequence(s) not in UniGene	5.74088	4.6962	1.30941e-07	3.18e-05	3.00672	3.30604	2.93606	3.01111	3.06055	3.01423	2.7787	3.05027	5.71928	8.6294	8.99175	8.85029
CA643232	TaAffx.111328.1.S1_s_at	sequence(s) not in UniGene	-1.59422	7.3241	1.38173e-07	3.30987e-05	7.80329	8.03542	7.90827	7.36506	7.3048	7.70123	7.69856	7.81464	7.29361	6.11768	6.45379	6.39285
CA640552	Ta.11922.3.S1_a_at	Transcribed sequence with moderate similarity to protein ref:NP_197746.1 (A.thaliana) putative protein (Arabidopsis thaliana)	-1.69561	5.65903	1.38249e-07	3.30987e-05	5.98035	6.45102	6.00697	5.73379	6.00942	6.22382	6.05328	6.16499	5.93329	4.66298	4.47366	4.21486
CA639951	Ta.18642.1.A1_at	Transcribed sequence with weak similarity to protein pir:T48204 (A.thaliana) T48204 hypothetical protein T20L15.100 - Arabidopsis thaliana	-1.12206	8.99399	1.53928e-07	3.64256e-05	9.78274	9.42766	9.45473	9.12605	9.22536	9.06492	8.91729	8.79137	8.8388	8.3284	8.44417	8.52638
BJ267252	Ta.9243.1.S1_at	Transcribed sequence with weak similarity to protein ref:NP_187122.1 (A.thaliana) ankyrin-like protein (Arabidopsis thaliana)	2.16883	8.25654	1.57994e-07	3.71e-05	7.30531	6.93892	7.25311	7.94038	7.60956	8.30243	8.33134	8.31069	9.083	9.24954	9.38592	9.36835
CK166642	Ta.10005.1.S1_at	Clone wlm96.pk030.m18:fis, full insert mRNA sequence	1.18571	8.80289	1.5912e-07	3.72e-05	8.35224	8.43216	8.43018	8.36002	8.63073	8.59246	8.53676	8.59523	8.93319	9.54961	9.56261	9.65948
BJ282385	Ta.2397.1.S1_at	Clone wle1n.pk0001.d6:fis, full insert mRNA sequence	1.26388	8.03657	1.69589e-07	3.94e-05	7.73628	7.33516	7.43929	7.31886	7.59465	7.34102	8.29176	8.54999	8.52954	8.69799	8.79244	8.81192
CK193812	Ta.28058.1.S1_at	Transcribed sequence with weak similarity to protein pir:S53363 (H.sapiens) S53363 mucin 5AC	-1.41426	11.7726	1.78781e-07	4.13489e-05	12.3871	12.3144	12.2678	11.9353	12.2397	11.7513	12.0564	11.9431	11.6496	11.0702	10.8347	10.8216
BG904007	TaAffx.46799.2.S1_at	sequence(s) not in UniGene	-1.48873	3.33067	1.8586e-07	4.2505e-05	4.015	4.2643	4.10491	3.22256	3.64623	3.68939	3.04491	3.16959	2.8931	2.47934	2.55275	2.88592
CN011925	Ta.30940.1.S1_at	Transcribed sequences	1.33491	4.2841	2.01399e-07	4.55e-05	4.15838	3.76442	4.08652	3.84771	3.71123	3.74835	4.10269	4.20475	3.77103	5.40362	5.21297	5.39748
CA685222	TaAffx.108690.1.S1_at	sequence(s) not in UniGene	1.86282	5.16365	2.029e-07	4.56e-05	4.46235	4.84716	4.78252	4.88809	4.50977	4.66909	4.52086	4.87337	4.73004	6.24999	6.42691	7.00359
CA499712	Ta.15881.1.S1_at	Transcribed sequence with weak similarity to protein ref:NP_568477.1 (A.thaliana) eukaryotic translation initiation factor - like protein (Arabidopsis thaliana)	1.7143	4.80389	2.0587e-07	4.59e-05	4.67307	4.47894	4.43835	4.52916	4.02322	4.20898	4.37356	4.38598	3.80218	6.07646	6.26366	6.39314
AJ612431	TaAffx.3058.1.S1_at	sequence(s) not in UniGene	1.457	5.3499	2.11843e-07	4.7e-05	4.71686	5.08146	4.82793	5.05379	5.19011	4.78158	5.17106	5.27785	5.10094	6.60393	6.25418	6.13915
BJ298316	Ta.5897.3.S1_x_at	Transcribed sequences	-2.84523	4.26249	2.16284e-07	4.78558e-05	6.2175	5.5392	6.27468	3.28161	3.00197	2.92492	4.17416	5.19362	5.04652	3.6432	2.80411	3.0484
CD900177	Ta.2200.1.S1_at	Transcribed sequence with moderate similarity to protein ref:NP_187837.1 (A.thaliana) 5,10-methylenetetrahydrofolate dehydrogenase:5,10-methenyltetrahydrofolate cyclohydrolase, putative (Arabidopsis thaliana)	-0.97224	8.97518	2.29622e-07	5.06243e-05	9.18147	9.11679	9.15152	9.21898	9.28689	9.23261	9.15573	9.37635	9.44881	8.29386	8.06738	8.17181
CA621495	TaAffx.112728.1.S1_at	sequence(s) not in UniGene	-2.15931	6.16342	2.36756e-07	5.17415e-05	6.73352	6.70626	6.99761	6.68833	6.57305	6.72462	6.69727	6.7821	6.09885	4.50738	4.28081	5.17127
CA687873	Ta.22582.1.S1_at	Transcribed sequences	-1.58771	9.1577	2.36953e-07	5.17415e-05	10.1011	9.50362	9.76301	9.30609	9.41011	9.08945	9.32435	9.3246	9.46551	8.1784	7.96387	8.46233
BF199779	Ta.29402.1.S1_at	Transcribed sequence with weak similarity to protein sp:P80723 (H.sapiens) BASP_HUMAN Brain acid soluble protein 1	1.13784	5.47831	2.37222e-07	5.17e-05	5.29782	5.045	5.14149	5.28899	5.03891	5.23843	5.11733	5.19211	5.48182	6.32278	6.27019	6.30486
CD492130	TaAffx.70439.1.A1_at	sequence(s) not in UniGene	-0.907481	7.29944	2.44623e-07	5.2792e-05	7.59347	7.63652	7.52586	7.28602	7.55728	7.42234	7.59456	7.48543	7.45842	6.641	6.67702	6.71538
CA593315	Ta.24564.3.S1_x_at	Transcribed sequences	1.11811	6.517	2.45793e-07	5.29e-05	6.25433	5.99064	6.05629	6.23694	6.48722	6.25821	6.53328	6.44251	6.28904	7.30832	7.26716	7.08012
BJ319071	TaAffx.64016.1.A1_at	sequence(s) not in UniGene	1.15247	3.87358	2.48583e-07	5.31e-05	3.54572	3.79517	3.70545	3.26514	3.59788	3.64349	3.60675	3.36797	3.4516	4.80954	4.89096	4.80324
BJ275225	TaAffx.119381.1.A1_at	sequence(s) not in UniGene	1.43283	3.28884	2.52677e-07	5.37e-05	3.09906	2.77455	2.75326	3.02015	2.92245	3.03953	3.24219	2.81478	2.87474	4.25663	4.55177	4.11698
CK193558	Ta.27564.1.S1_at	Clone wdk2c.pk013.l7:fis, full insert mRNA sequence	-1.99752	5.21846	2.55444e-07	5.38012e-05	5.79919	5.5943	5.76872	5.51569	5.81644	5.63456	6.05984	5.7165	5.54664	3.76931	4.17171	3.22861
CA596503	Ta.1422.2.S1_x_at	Transcribed sequence with moderate similarity to protein ref:NP_193486.1 (A.thaliana) ras-related small GTP-binding protein RAB1c (Arabidopsis thaliana)	-1.8164	7.20503	2.77143e-07	5.73854e-05	7.71411	7.53735	7.51889	7.67235	7.87112	7.35084	7.87732	7.86814	7.72903	5.87542	6.13717	5.30856
BG314265	TaAffx.11770.1.A1_at	sequence(s) not in UniGene	1.18531	4.97668	2.87136e-07	5.91e-05	4.38432	4.29966	4.73103	4.94529	5.0885	5.03997	4.72816	4.78508	4.74716	5.47151	5.7033	5.79614
CD933127	TaAffx.16501.1.S1_at	sequence(s) not in UniGene	-1.94697	6.43409	2.94519e-07	6.03715e-05	7.08485	6.97076	7.17869	6.85996	6.96965	6.82329	6.80367	6.62887	6.49596	5.13086	4.60457	5.65795
CA601941	Ta.16659.1.S1_at	MFP1 attachment factor 1 (maf1) mRNA, partial cds	0.85659	7.45383	2.99962e-07	6.11e-05	7.25692	7.29846	7.18473	7.20337	7.24506	7.28513	7.36268	7.13149	7.16822	8.09583	8.065	8.14904
CD862379	Ta.9272.1.S1_at	Transcribed sequence with moderate similarity to protein ref:NP_198317.1 (A.thaliana) phosphatephosphoenolpyruvate translocator precursor (Arabidopsis thaliana)	1.34517	7.79578	3.02408e-07	6.12e-05	7.0981	7.01094	7.02008	7.82568	8.27842	8.15167	7.51485	7.6321	7.85292	8.60639	8.20895	8.3493
CA713200	Ta.7249.1.S1_at	Transcribed sequence with moderate similarity to protein ref:NP_189339.1 (A.thaliana) hypothetical protein (Arabidopsis thaliana)	2.11323	4.84961	3.09632e-07	6.24e-05	4.75572	3.87133	4.18106	4.57894	4.39	4.17303	4.17628	4.26061	4.66052	6.56361	6.52221	6.062
BJ244216	Ta.10291.1.S1_at	Transcribed sequences	-1.60859	3.65169	3.21973e-07	6.44643e-05	4.31786	3.95819	4.06906	4.36489	4.49954	4.36978	4.00859	3.43581	3.27717	2.50238	2.64129	2.37569
BQ172004	Ta.28102.1.A1_at	Transcribed sequences	-1.28068	7.42125	3.229e-07	6.44643e-05	7.83657	7.80519	7.69107	7.47136	7.82171	7.64113	7.78961	7.73757	7.77004	6.2184	6.50612	6.76627
BJ266877	TaAffx.117361.3.S1_s_at	sequence(s) not in UniGene	-1.45053	5.38895	3.34311e-07	6.63104e-05	6.04103	5.70722	5.75172	5.55522	5.80527	5.36624	5.73927	5.79385	5.75921	4.33418	4.1325	4.6817
CK215294	Ta.26907.1.S1_at	Transcribed sequence with weak similarity to protein ref:NP_563941.1 (A.thaliana) ribonuclease (Arabidopsis thaliana)	6.93256	6.61309	3.42052e-07	6.76e-05	4.65942	4.54649	4.64851	3.86036	4.46721	7.02819	4.30189	4.59164	6.60129	11.0193	12.1596	11.4732
BJ301267	Ta.6283.1.S1_x_at	Transcribed sequences	0.797798	5.35923	3.53891e-07	6.89e-05	5.12594	5.21002	5.27063	5.03858	5.13302	5.06466	5.21452	5.14082	5.11254	6.07076	5.98589	5.94333
CA639850	Ta.18629.1.S1_at	Transcribed sequence	0.893443	5.08479	3.6042e-07	6.97e-05	4.91362	4.93459	4.96267	4.86123	4.96087	4.65968	4.74586	4.81532	4.67237	5.87021	5.78537	5.83563
BQ171474	Ta.12044.1.A1_at	Transcribed sequence	1.37308	2.75624	3.80048e-07	7.32e-05	2.37771	2.42511	2.29024	2.53541	2.54247	2.26018	2.42647	2.59625	2.40881	4.00337	3.38622	3.82269
CA722098	Ta.23970.1.A1_at	Transcribed sequence with weak similarity to protein pir:T48413 (A.thaliana) T48413 malate synthase-like protein - Arabidopsis thaliana	-2.61115	8.69073	4.06231e-07	7.78058e-05	9.59289	9.4091	9.74772	9.06774	9.19881	8.46957	9.75179	9.45453	8.68029	6.83133	6.65604	7.4289
CA651628	TaAffx.110922.1.S1_at	sequence(s) not in UniGene	-1.75372	5.05788	4.08016e-07	7.79043e-05	5.73966	5.51797	5.33188	5.46777	5.41536	5.39439	5.4035	5.54443	5.5512	4.19392	3.85975	3.27467
CA602830	Ta.23095.1.S1_at	Transcribed sequence with weak similarity to protein ref:NP_566159.1 (A.thaliana) expressed protein (Arabidopsis thaliana)	-1.32494	8.90988	4.13742e-07	7.87523e-05	9.3512	9.71518	9.17882	9.01366	9.32993	9.13604	9.0052	9.11099	8.80717	8.18775	8.05591	8.0267
CA610488	Ta.12226.3.S1_at	Transcribed sequence with weak similarity to protein ref:NP_566521.1 (A.thaliana) expressed protein (Arabidopsis thaliana)	-1.06774	6.84976	4.15392e-07	7.88216e-05	7.15149	7.17087	6.92664	6.82329	7.07328	6.96229	7.29795	7.39547	7.35007	6.13546	6.10007	5.81023
CD452594	Ta.26092.1.S1_at	Transcribed sequence with moderate similarity to protein ref:NP_175970.1 (A.thaliana) seed imbibition protein, putative (Arabidopsis thaliana)	-0.992476	7.55039	4.27197e-07	8.04903e-05	7.83296	7.97029	7.80839	7.71028	7.95574	7.91687	7.6442	7.62219	7.50954	6.88065	6.72629	7.02727
BQ170582	Ta.5616.1.A1_x_at	Transcribed sequence with weak similarity to protein ref:NP_187163.1 (A.thaliana) unknown protein (Arabidopsis thaliana)	1.42922	5.38455	4.28126e-07	8.05e-05	5.02187	4.8805	5.04753	5.11385	4.86695	4.8936	4.93729	5.00803	5.6075	6.40163	6.43429	6.40163
CA698863	TaAffx.107501.1.S1_at	sequence(s) not in UniGene	-1.64749	6.37138	4.32207e-07	8.1009e-05	7.10066	6.87296	6.91496	6.85146	6.72319	6.57751	6.72473	6.37354	6.37145	4.86362	5.47409	5.60839
CA610031	TaAffx.128678.1.S1_at	sequence(s) not in UniGene	-1.3355	3.61889	4.63219e-07	8.62938e-05	4.17316	3.76852	3.76159	3.71986	3.93436	3.86517	4.1375	4.07155	4.29816	2.43888	2.41662	2.84127
BJ209879	Ta.3300.1.S1_at	Transcribed sequences	-1.46764	5.69221	4.75951e-07	8.83971e-05	6.76768	6.7356	6.4767	5.54397	5.91097	5.62345	5.43894	5.32033	4.91178	5.33035	4.96612	5.28058
AJ614477	Ta.27445.1.S1_at	Clone wl1n.pk0059.g7:fis, full insert mRNA sequence	-1.94759	10.5521	4.93488e-07	9.13773e-05	11.111	10.8139	11.1841	11.3838	11.2059	11.2668	11.0608	11.1403	10.1923	9.29071	8.98654	8.98908
CA599447	Ta.13572.1.S1_at	Transcribed sequences	2.15712	2.98519	5.0652e-07	9.35e-05	2.26849	2.70331	2.50721	2.60532	2.41611	2.15255	2.24347	2.38283	2.59263	5.1424	4.03567	4.77229
CD866072	TaAffx.43412.1.S1_at	sequence(s) not in UniGene	0.822873	6.99609	5.12409e-07	9.43e-05	6.74854	6.54623	6.70967	6.65407	6.73078	6.66039	7.12505	7.24499	7.06027	7.52213	7.45262	7.49831
CA639106	Ta.23848.2.A1_a_at	Transcribed sequence with moderate similarity to protein ref:NP_186854.1 (A.thaliana) putative potassium transporter (Arabidopsis thaliana)	-0.855248	9.86912	5.23937e-07	9.58569e-05	10.1741	10.2458	10.2761	10.1261	9.8523	9.97736	9.8423	9.86291	9.94235	9.29917	9.44105	9.38995
CD883632	Ta.17683.1.S1_at	Transcribed sequence with weak similarity to protein ref:NP_195328.1 (A.thaliana) DnaJ-like protein (Arabidopsis thaliana)	-1.47812	8.81302	5.26609e-07	9.60591e-05	9.68588	9.3604	9.32353	9.25237	9.23133	9.39554	8.58074	8.44254	8.54849	7.88655	7.66891	8.37999
CD453420	Ta.27016.1.A1_s_at	Transcribed sequence with weak similarity to protein ref:NP_177795.1 (A.thaliana) 12-oxophytodienoate reductase	-1.17685	10.4174	5.32606e-07	9.63776e-05	10.8608	10.8178	10.9296	10.4827	10.6172	10.321	10.7083	10.8083	10.3851	9.7312	9.83088	9.5155
BG908334	TaAffx.128835.2.A1_x_at	sequence(s) not in UniGene	-1.66837	7.80411	5.33072e-07	9.63776e-05	8.47158	8.30784	8.3504	8.08878	8.45286	8.34278	7.88297	7.80569	7.82173	6.38144	6.51546	7.22781
CD937860	Ta.1388.1.S1_at	Transcribed sequence with weak similarity to protein ref:NP_180414.1 (A.thaliana) putative beta-galactosidase (Arabidopsis thaliana)	-0.966542	6.82468	5.43615e-07	9.74215e-05	7.40152	7.07039	7.21029	7.11599	7.11766	6.9346	6.80915	6.82177	6.63223	6.21811	6.2572	6.30727
AJ615974	TaAffx.70139.1.S1_at	sequence(s) not in UniGene	1.56479	5.74354	5.5685e-07	9.95e-05	5.18171	5.25573	5.36212	5.40664	5.36141	5.21686	5.44525	5.20257	5.99632	6.65005	6.82918	7.01469
CD865796	Ta.4283.1.S1_a_at	Transcribed sequence with weak similarity to protein ref:NP_194233.1 (A.thaliana) putative protein (Arabidopsis thaliana)	-1.14072	9.83865	5.74651e-07	0.000101793	10.1599	10.2792	10.1415	10.0566	9.83386	10.1789	10.1992	10.244	9.81213	9.05795	9.07035	9.03013
CD373905	Ta.25693.1.A1_at	Transcribed sequence with weak similarity to protein ref:NP_189291.1 (A.thaliana) integral membrane protein, putative (Arabidopsis thaliana)	-2.13925	5.54571	5.96114e-07	0.000104988	6.28444	6.03946	6.14374	5.99228	5.97191	5.9731	6.10054	6.09643	5.89679	3.26387	4.40015	4.38586
BQ172224	Ta.12383.1.A1_at	Transcribed sequence	1.32914	4.9519	6.00775e-07	0.000105	4.72103	4.67744	4.70135	4.44008	4.47865	4.43749	4.41869	4.43146	5.02936	6.18365	5.88334	6.02025
CA596525	TaAffx.32354.1.S1_at	sequence(s) not in UniGene	-1.18657	4.5032	6.00918e-07	0.000105229	5.08583	4.86527	5.02454	4.66066	4.73819	4.62471	4.69061	4.55869	4.37398	3.53043	3.85542	4.03007
AL829342	Ta.9373.1.S1_at	Transcribed sequence with weak similarity to protein ref:NP_568767.1 (A.thaliana) expressed protein (Arabidopsis thaliana)	-0.98987	7.03405	6.28475e-07	0.000109741	7.5497	7.14991	7.17457	7.23774	7.22924	7.15528	7.35914	7.39297	7.25544	6.33785	6.31953	6.2472
BJ320740	Ta.7530.1.A1_at	Transcribed sequences	-1.72902	5.99115	6.50424e-07	0.000112373	6.57112	6.29389	6.39165	6.12346	6.4862	6.30876	6.59794	6.65379	6.39734	4.28711	5.19488	4.58762
BQ171749	Ta.12181.1.A1_at	Transcribed sequence	-1.30103	5.90766	6.53591e-07	0.000112373	6.78438	6.84531	6.396	5.90314	6.14598	5.70874	5.7354	5.47933	5.77101	5.46996	5.30364	5.34901
CA689722	TaAffx.26346.1.S1_at	sequence(s) not in UniGene	-1.96641	6.55563	6.56379e-07	0.000112373	7.68089	7.65211	7.49824	6.8827	7.06484	6.71506	6.47239	6.35929	5.40998	5.61261	5.70357	5.61583
CA682678	Ta.14826.1.S1_at	Transcribed sequence	1.871	5.73321	6.58709e-07	0.000112	5.25064	5.07253	5.10353	5.0254	5.30435	5.19968	5.47007	5.18197	6.15063	7.30798	6.83133	6.90039
BJ254182	Ta.28669.2.S1_x_at	Transcribed sequence with weak similarity to protein ref:NP_564165.1 (A.thaliana) protein phosphatase type 2C, putative (Arabidopsis thaliana)	0.991021	8.98237	7.10103e-07	0.000118	8.60539	8.47354	8.47758	8.66288	8.72775	8.8841	8.93185	9.14681	9.34896	9.4908	9.51269	9.5261
BJ284862	Ta.5529.1.A1_x_at	Transcribed sequence with weak similarity to protein ref:NP_199286.1 (A.thaliana) Dreg-2 like protein (Arabidopsis thaliana)	-1.06003	6.21791	7.46057e-07	0.000123173	6.54506	6.42383	6.73672	6.69324	6.38416	6.35716	6.41234	6.30472	6.23215	5.63285	5.45046	5.44224
BJ229428	Ta.9623.1.S1_x_at	Transcribed sequences	-0.942461	8.75054	7.55699e-07	0.000123842	9.05067	9.0442	9.10873	8.8962	8.84952	9.16774	8.85371	8.94596	8.71354	8.09149	8.22913	8.0556
AJ440795.1	Ta.23704.1.S1_x_at	Triticum aestivum mRNA for glutathione transferase F6 (gstf6 gene). /PROD=glutathione transferase F6	1.51008	7.91813	7.74946e-07	0.000126	7.3553	6.90475	7.12338	8.07196	8.56076	7.84188	7.70712	7.7574	7.78127	8.5283	8.55923	8.82616
CA688132	TaAffx.26508.1.S1_at	sequence(s) not in UniGene	-1.35852	3.62099	7.88285e-07	0.000127477	3.79965	3.93706	3.8692	3.81814	3.7838	3.87379	4.16511	4.52062	4.15417	2.32971	2.30084	2.8998
CD919511	Ta.22830.1.S1_at	Transcribed sequence with weak similarity to protein ref:NP_005830.1 (H.sapiens) SerArg-related nuclear matrix protein	1.54597	8.32559	8.14471e-07	0.000131	7.74116	7.67803	7.66234	7.68598	7.99283	8.32036	8.12199	8.27608	8.70892	9.07264	9.43744	9.20936
CD876924	Ta.12472.1.S1_x_at	Transcribed sequence with weak similarity to protein ref:NP_196291.1 (A.thaliana) peroxidase (Arabidopsis thaliana)	-2.16688	9.89292	8.16261e-07	0.000131309	10.4974	10.4839	10.4199	10.8409	10.4364	10.5782	10.2378	10.1837	10.1362	9.01522	8.20227	7.68305
CA634302	Ta.5930.1.S1_s_at	Transcribed sequence with weak similarity to protein ref:NP_172706.1 (A.thaliana) hypothetical protein (Arabidopsis thaliana)	-1.12496	6.90285	8.27443e-07	0.000132727	7.34616	7.26705	7.19333	6.91027	7.13991	7.16711	7.22645	7.20691	6.94537	5.93475	6.12434	6.37257
BQ166632	Ta.10818.1.S1_at	Transcribed sequence with weak similarity to protein ref:NP_005457.1 (H.sapiens) RNA polymerase II transcriptional regulation mediator	1.65346	3.01469	8.29409e-07	0.000133	2.44176	2.49792	2.74274	2.52567	2.40763	2.412	2.70238	2.64948	3.15386	3.83064	4.63563	4.17653
BJ229428	Ta.9623.1.S1_at	Transcribed sequences	-0.998869	8.7036	8.38728e-07	0.000133521	9.04549	9.01888	9.08361	8.74548	8.86252	9.13868	8.86581	8.89998	8.63135	8.00374	8.12672	8.02093
CK194200	Ta.1968.1.S1_at	Transcribed sequence with weak similarity to protein pir:T45938 (A.thaliana) T45938 hypothetical protein F5K20.280 - Arabidopsis thaliana	1.33422	8.86431	8.56342e-07	0.000136	8.22225	8.59426	8.18739	8.58146	9.10297	8.85897	8.64368	8.53896	8.63527	9.71725	9.45536	9.83394
CD454106	Ta.25563.1.S1_at	Transcribed sequence with moderate similarity to protein ref:NP_190267.1 (A.thaliana) GTP-binding protein Rab11 (Arabidopsis thaliana)	1.00164	4.56961	8.5648e-07	0.000136	4.02652	4.2406	4.32113	4.25413	4.63535	4.39328	4.49283	4.36845	4.50982	5.20509	5.24245	5.14564
CD883155	Ta.10909.1.S1_s_at	Transcribed sequence with weak similarity to protein pir:T06752 (A.thaliana) T06752 carboxy-terminal proteinase homolog F15B8.130 - Arabidopsis thaliana	-1.37418	7.19921	9.1367e-07	0.000143587	7.70261	7.25628	7.60145	8.35121	8.07964	8.35063	6.7568	7.09386	6.76028	5.92668	6.10581	6.40532
AL822598	Ta.3035.1.S1_x_at	Transcribed sequence with weak similarity to protein ref:NP_173554.1 (A.thaliana) hypothetical protein (Arabidopsis thaliana)	-0.726355	7.37609	9.40441e-07	0.000147416	7.62214	7.66325	7.57813	7.30722	7.40282	7.50005	7.61948	7.57161	7.564	6.84654	6.93352	6.90439
BJ219629	Ta.7378.30.S1_x_at	mRNA for protein H2B-8, complete cds	1.79002	4.89113	9.59147e-07	0.000149	4.53936	4.51844	4.63259	4.05879	4.36117	3.98661	4.45467	4.19811	4.88332	5.8952	6.70261	6.46266
CK207555	Ta.8320.1.S1_at	Transcribed sequence with moderate similarity to protein ref:NP_563881.1 (A.thaliana) endomembrane protein EMP70 precusor isolog (Arabidopsis thaliana)	1.22876	3.87354	9.66432e-07	0.000149	3.43092	3.45768	3.38016	3.51795	3.61576	3.706	3.70187	3.6496	4.06756	4.9193	4.64509	4.39064
BJ211165	Ta.3396.1.A1_at	Transcribed sequences	1.31035	5.81882	9.84228e-07	0.000152	5.52075	5.65289	5.19438	5.39618	5.42383	5.3963	5.58839	5.3691	5.98492	6.77133	6.69826	6.8295
BQ171650	Ta.10174.1.A1_at	Transcribed sequences	1.34851	6.22988	1.00132e-06	0.000153	6.1498	5.72093	5.7582	5.86485	5.89991	5.72697	6.0496	5.9973	5.91659	7.32745	7.47915	6.86784
BQ170582	Ta.5616.1.A1_at	Transcribed sequence with weak similarity to protein ref:NP_187163.1 (A.thaliana) unknown protein (Arabidopsis thaliana)	2.65998	3.80397	1.00216e-06	0.000153	3.18893	2.91181	2.91497	2.69519	3.34433	3.18576	3.15277	2.87346	4.38477	5.5659	5.8236	5.60616
CD454075	Ta.26993.1.A1_at	Transcribed sequence with weak similarity to protein ref:NP_199327.1 (A.thaliana) DNA-directed RNA polymerase subunit (Arabidopsis thaliana)	1.89087	4.45798	1.00708e-06	0.000154	4.42468	3.79013	4.24345	3.94227	4.12059	4.22025	3.82513	3.69416	3.1042	6.19862	5.66429	6.26795
CD879465	Ta.19664.1.A1_at	Transcribed sequence with moderate similarity to protein ref:NP_564699.1 (A.thaliana) expressed protein (Arabidopsis thaliana)	-0.91114	6.89874	1.01894e-06	0.000154965	7.3185	7.34284	7.1111	7.03239	7.00447	7.14812	6.94887	6.8931	6.94644	6.30326	6.20306	6.5327
BJ263394	Ta.18936.1.A1_at	Transcribed sequences	1.0308	6.77821	1.03609e-06	0.000157	6.42782	6.43225	6.36018	6.41578	6.58796	6.45713	6.57945	6.68523	7.08003	7.45547	7.40486	7.45233
CN008413	Ta.30816.1.S1_at	Transcribed sequence	1.16606	7.53059	1.08232e-06	0.000163	7.47214	7.11719	7.13147	7.12951	7.12543	7.20299	7.5382	7.03003	7.40108	8.32588	8.48276	8.41033
CA678846	Ta.11919.2.S1_a_at	Transcribed sequence with weak similarity to protein ref:NP_200466.1 (A.thaliana) putative protein (Arabidopsis thaliana)	-1.43258	7.96876	1.08585e-06	0.000163117	8.58821	8.90124	8.61442	7.71279	7.62089	8.22816	8.1275	8.04784	7.97794	7.06557	7.20078	7.53978
CA746040	Ta.22455.1.S1_at	Transcribed sequence	-1.32342	7.8239	1.09647e-06	0.000163654	8.30844	7.91823	8.20355	8.32764	8.12272	8.53879	8.12515	8.11924	7.76314	6.87507	6.98416	6.60073
CA616671	Ta.13368.1.S1_x_at	Transcribed sequence with weak similarity to protein ref:NP_565366.1 (A.thaliana) expressed protein (Arabidopsis thaliana)	1.20768	6.44499	1.10594e-06	0.000164	5.91792	6.07674	5.97906	6.19947	6.41638	6.52496	6.14797	5.98326	6.49736	7.20904	7.02801	7.35971
BJ283947	Ta.4061.1.S1_at	Transcribed sequence with weak similarity to protein pir:T45608 (A.thaliana) T45608 hypothetical protein F13G24.30 - Arabidopsis thaliana	-0.837988	9.15845	1.10646e-06	0.000163985	9.5926	9.37627	9.36536	9.53321	9.50573	9.40529	9.06171	9.05201	9.18892	8.59374	8.51108	8.71544
BJ278477	Ta.28187.2.S1_x_at	Transcribed sequences	1.31997	5.88439	1.10974e-06	0.000164	5.4815	5.6566	5.36953	5.81324	5.62414	5.57623	5.36078	5.62684	5.63627	6.54028	6.75247	7.17479
CA670448	TaAffx.31162.1.S1_at	sequence(s) not in UniGene	-1.04089	9.86992	1.11036e-06	0.000163985	10.1834	9.96338	10.0938	10.4285	10.3839	10.1081	10.1036	10.2024	9.85421	9.13681	8.93883	9.04218
CK214945	Ta.24424.1.A1_at	Transcribed sequences	-2.22161	8.5017	1.13097e-06	0.000166628	8.97184	9.2035	8.80454	8.82677	8.84106	8.65196	9.08469	9.49642	9.82457	7.34986	6.13445	6.83075
BQ169867	Ta.28997.1.A1_at	Transcribed sequences	0.852457	7.97192	1.13808e-06	0.000167	7.6321	7.86381	7.88121	7.54963	7.54466	7.60609	7.77163	7.86512	8.01428	8.56315	8.70434	8.66701
CA655589	Ta.28669.1.S1_a_at	Transcribed sequence with weak similarity to protein ref:NP_564165.1 (A.thaliana) protein phosphatase type 2C, putative (Arabidopsis thaliana)	0.875297	9.53585	1.19568e-06	0.000174	9.14553	8.972	9.07635	9.3321	9.31253	9.57327	9.62284	9.82158	9.75424	9.91879	9.86499	10.036
CA623221	Ta.12813.2.S1_x_at	Transcribed sequence with weak similarity to protein ref:NP_193652.1 (A.thaliana) neoxanthin cleavage enzyme-like protein (Arabidopsis thaliana)	-1.01043	9.70911	1.25268e-06	0.000181505	9.92476	10.0933	10.1709	9.93737	9.67018	9.85086	9.77483	9.82423	10.1052	9.18527	8.97616	8.99624
CA610314	TaAffx.9147.1.S1_at	sequence(s) not in UniGene	-1.9741	4.25482	1.25761e-06	0.00018179	5.23342	4.86178	4.56421	4.32267	4.82088	4.32633	4.84017	4.726	4.62531	2.98401	2.39502	3.35807
CA735628	Ta.25199.1.S1_at	Transcribed sequence with weak similarity to protein ref:NP_566635.1 (A.thaliana) expressed protein (Arabidopsis thaliana)	0.931403	6.88841	1.26265e-06	0.000182	6.53595	6.6668	6.5702	6.58547	6.54471	6.57561	6.66432	7.01089	6.93983	7.64658	7.56123	7.35935
BJ314387	Ta.7214.1.A1_at	Histone acetyltransferase mRNA, partial cds	0.841956	6.87751	1.31507e-06	0.000189	6.83188	6.59966	6.68961	6.61239	6.69582	6.42193	6.68239	6.61643	6.733	7.48443	7.54902	7.61358
BQ805221	Ta.24564.1.S1_x_at	Transcribed sequences	1.56847	6.99946	1.324e-06	0.000189	6.89869	6.44486	6.22466	6.55425	7.05102	6.54757	6.74419	6.82332	6.43139	8.07558	8.23738	7.96066
CD373856	Ta.11088.1.A1_at	Transcribed sequences	-1.65391	3.73529	1.37991e-06	0.000194873	4.61946	4.21054	3.99307	3.82097	4.3119	3.74161	4.16752	4.28609	3.81097	2.59021	2.84307	2.42806
CA684196	Ta.22541.1.A1_x_at	Transcribed sequences	0.843612	8.49788	1.4753e-06	0.000206	8.31662	8.18195	8.37944	8.27946	8.42155	8.30646	8.13783	8.24655	8.2959	9.25496	8.97535	9.17853
CF133387	Ta.28458.2.S1_at	Transcribed sequence	-2.06317	3.74744	1.52738e-06	0.000211794	4.6638	4.20222	3.99356	4.39289	4.69978	4.35517	4.33884	4.16302	3.48987	2.65938	1.90543	2.10527
CK165915	Ta.4321.1.A1_at	Transcribed sequence with moderate similarity to protein ref:NP_567564.1 (A.thaliana) cellulose synthase - like protein (Arabidopsis thaliana)	1.27694	7.07892	1.53233e-06	0.000212	6.6425	6.62736	6.51562	7.23004	6.80091	6.62414	6.92476	7.18752	6.7779	7.8997	7.99421	7.7224
CK152863	Ta.5589.2.S1_a_at	Transcribed sequence with weak similarity to protein ref:NP_173978.1 (A.thaliana) beta-glucosidase, putative (Arabidopsis thaliana)	0.950101	5.79254	1.5741e-06	0.000216	5.48571	5.35351	5.32006	5.57378	5.63202	5.52232	5.72635	5.74743	6.13972	6.28173	6.41244	6.31541
CD933841	Ta.5716.1.S1_at	Transcribed sequence with weak similarity to protein ref:NP_565878.1 (A.thaliana) expressed protein (Arabidopsis thaliana)	-1.77169	7.58859	1.57677e-06	0.000216198	8.04736	8.16734	7.90372	7.59662	8.01072	8.024	8.2896	7.93137	8.28899	5.73438	6.70957	6.35941
BJ263863	Ta.14168.1.S1_at	T.aestivum mRNA for a proline-rich protein	1.19915	9.96781	1.59059e-06	0.000218	9.24797	9.49561	9.14003	10.0288	9.77286	10.1329	9.89818	10.029	10.3874	10.5922	10.4103	10.4786
CA638102	TaAffx.111546.1.S1_s_at	sequence(s) not in UniGene	-1.62763	6.11312	1.60702e-06	0.000219363	6.85599	6.82682	6.44284	6.383	6.62829	6.36872	6.30557	6.41359	5.88984	4.74839	4.98974	5.50463
CA486524	Ta.15725.1.S1_s_at	Transcribed sequence	0.978561	6.41815	1.64364e-06	0.000224	6.23139	6.06913	6.03022	6.08322	6.00286	5.97396	6.32875	6.33662	6.69524	7.24913	7.0051	7.01219
BQ162733	Ta.8986.1.A1_at	Transcribed sequence	-1.69994	5.79999	1.65899e-06	0.000224955	6.50258	6.38244	6.15999	6.12031	6.29019	5.82234	5.97269	6.05984	6.34428	5.09534	4.17954	4.67032
AJ440795.1	Ta.23704.1.S1_s_at	Triticum aestivum mRNA for glutathione transferase F6 (gstf6 gene). /PROD=glutathione transferase F6	1.27476	8.79988	1.68389e-06	0.000228	8.29581	7.76018	8.14148	9.12574	9.40153	8.85293	8.70057	8.64688	8.65164	9.2789	9.26181	9.48106
BJ322812	TaAffx.91379.1.A1_at	sequence(s) not in UniGene	-1.74466	3.28071	1.74578e-06	0.000234647	4.06163	3.90299	4.10055	3.92466	3.49064	3.49564	2.70839	3.71537	3.13743	2.47541	2.15586	2.19992
AJ612466	Ta.21717.1.A1_at	Transcribed sequences	-0.837269	6.27284	1.75028e-06	0.000234737	6.44864	6.52689	6.47658	6.93244	6.71227	6.84721	6.1304	6.22131	6.03805	5.5278	5.59698	5.81552
BJ287182	TaAffx.43838.1.S1_at	sequence(s) not in UniGene	-1.09726	5.67271	1.76163e-06	0.00023523	6.30779	5.82351	5.91522	5.75545	5.89647	5.81876	6.08082	5.9417	5.77813	5.0442	4.93509	4.77545
BJ217783	TaAffx.12907.1.A1_at	sequence(s) not in UniGene	5.83204	4.20057	1.7784e-06	0.000236	2.52574	2.45165	2.4631	2.52156	2.37494	2.43413	2.24347	2.4395	6.01613	8.32648	8.33946	8.27068
CK216470	Ta.20366.2.S1_x_at	Transcribed sequence with weak similarity to protein ref:NP_193179.1 (A.thaliana) carnitine racemase like protein (Arabidopsis thaliana)	1.22098	8.21843	1.81928e-06	0.000241	7.91751	7.52205	7.83334	7.99978	7.88377	7.92562	8.01916	8.03546	8.54867	8.88308	8.93875	9.114
CK163877	Ta.9332.2.A1_at	Transcribed sequence with weak similarity to protein pir:T45624 (A.thaliana) T45624 flavonoid 3-hydroxylase-like protein (imported) - Arabidopsis thaliana	2.09291	6.1227	1.83323e-06	0.000243	5.42794	4.74146	4.29429	5.87681	6.5067	6.35321	6.19889	6.73731	6.59336	7.03879	6.99071	6.71291
BJ291498	Ta.5890.1.A1_at	Transcribed sequences	-0.918428	9.31732	1.8901e-06	0.000248593	9.77813	9.53474	9.68309	9.41369	9.41252	9.32515	9.57712	9.48546	9.35728	8.52995	8.8763	8.83442
CA676673	Ta.28290.1.S1_x_at	Transcribed sequence with weak similarity to protein ref:NP_569030.1 (A.thaliana) senescence-associated protein (Arabidopsis thaliana)	-0.920315	6.76124	1.90338e-06	0.000249803	7.24698	7.30587	7.00356	6.93813	6.90749	7.0865	6.72103	6.45878	6.67105	6.13902	6.33021	6.32624
CK213911	Ta.9332.3.S1_x_at	Transcribed sequence with weak similarity to protein pir:T45624 (A.thaliana) T45624 flavonoid 3-hydroxylase-like protein (imported) - Arabidopsis thaliana	1.46124	4.96323	1.93835e-06	0.000253	4.41526	4.09985	4.04959	4.6336	5.0274	5.20148	4.85915	4.92885	5.39514	5.68539	5.81195	5.45109
CK156520	Ta.14062.1.S1_a_at	Transcribed sequence with weak similarity to protein ref:NP_564848.1 (A.thaliana) Expressed protein (Arabidopsis thaliana)	0.912577	6.73461	1.99948e-06	0.00026	6.55637	6.34714	6.19026	6.46342	6.75685	6.59245	6.65055	6.63404	6.79279	7.23001	7.27544	7.32605
CA707977	Ta.9795.1.A1_at	Transcribed sequence with weak similarity to protein ref:NP_178547.1 (A.thaliana) putative ferredoxin-thioredoxin reductase (Arabidopsis thaliana)	0.75692	8.56109	2.01404e-06	0.000261	8.43566	8.19454	8.37862	8.4741	8.3496	8.50928	8.39022	8.39563	8.32588	9.10187	9.01642	9.16129
BJ237569	Ta.9424.1.A1_at	Transcribed sequence with moderate similarity to protein ref:NP_566349.1 (A.thaliana) expressed protein (Arabidopsis thaliana)	1.68185	5.81335	2.01618e-06	0.000261	5.3338	5.56398	5.40208	5.56232	5.41009	5.33547	5.47114	5.21608	5.11985	7.05879	6.61683	7.66979
CD914660	Ta.27386.1.S1_x_at	Wheat mRNA fragment for high Mr-gluten pc256	-2.20373	3.38761	2.05211e-06	0.000263676	4.76278	4.24635	4.56389	3.10136	3.54373	3.97163	3.17304	3.72303	2.60365	2.57955	2.19917	2.18311
CA629051	TaAffx.8262.1.S1_x_at	sequence(s) not in UniGene	-2.56842	7.35683	2.07884e-06	0.000265442	8.10463	8.18734	8.24196	8.6134	7.89722	8.65241	7.32874	7.42106	7.0065	5.09634	6.5239	5.20843
U76384.1	Ta.211.1.S1_at	Triticum aestivum o-methyltransferase mRNA, complete cds. /PROD=o-methyltransferase /FL=gb:U76384.1	1.58732	2.55105	2.14433e-06	0.000273	2.36952	2.02254	1.95428	2.24422	2.33007	2.24065	2.11702	1.96552	2.26044	4.16957	3.21627	3.72245
CA731241	TaAffx.107343.1.S1_at	sequence(s) not in UniGene	-3.40634	4.83213	2.17149e-06	0.00027555	5.80405	5.99538	5.83637	5.51596	5.85451	3.81568	6.04857	6.31466	5.38365	2.25808	2.89539	2.26331
CA742283	TaAffx.22984.1.S1_at	sequence(s) not in UniGene	-1.77988	5.93712	2.17794e-06	0.000275797	6.47169	6.45527	5.94286	6.03165	6.08266	6.33244	6.67991	6.85587	6.86295	4.93897	4.65306	3.93814
CN008413	Ta.30816.1.S1_s_at	Transcribed sequence	0.921788	9.66887	2.21042e-06	0.000278	9.60693	9.38433	9.469	9.48125	9.37966	9.13897	9.59743	9.30132	9.44195	10.3612	10.4839	10.3805
CA646536	Ta.1177.1.S1_at	Transcribed sequence with weak similarity to protein pir:T48509 (A.thaliana) T48509 hypothetical protein F15N18.90 - Arabidopsis thaliana	-1.48685	9.17167	2.23566e-06	0.000280746	9.86368	10.1596	9.57412	9.46976	9.54243	9.5605	9.27309	8.74824	8.73178	8.27498	8.1665	8.69538
CA644125	TaAffx.29373.1.S1_s_at	sequence(s) not in UniGene	-0.890437	4.64734	2.23992e-06	0.000280746	5.04385	4.72695	4.69675	4.9079	4.90944	5.07317	4.76557	4.87673	4.97149	3.98716	3.96164	3.84744
BJ207732	Ta.2943.1.S1_at	Transcribed sequence with moderate similarity to protein ref:NP_173610.1 (A.thaliana) phosphatidylinositol-4-phosphate 5-kinase, putative (Arabidopsis thaliana)	1.98384	3.08895	2.3059e-06	0.000287	2.46236	2.16028	2.55558	2.2351	2.42707	2.88043	3.01818	2.96337	3.23527	4.936	3.78397	4.40975
BQ171660	Ta.12135.1.A1_s_at	Transcribed sequence with weak similarity to protein ref:NP_194974.1 (A.thaliana) putative protein (Arabidopsis thaliana)	-1.45598	8.33129	2.34913e-06	0.000290885	9.06785	9.15853	8.8753	8.31906	8.40872	8.62636	8.45403	8.30587	8.02599	7.23556	7.48484	8.01333
BJ263274	Ta.721.1.S1_x_at	Transcribed sequence with moderate similarity to protein ref:NP_187157.1 (A.thaliana) putative SAR DNA-binding protein-1 (Arabidopsis thaliana)	1.10737	8.97344	2.34929e-06	0.000291	8.5066	8.68931	8.36429	8.36031	8.73227	8.50965	9.14243	9.09309	9.40099	9.84325	9.54396	9.49511
CA681238	Ta.11919.1.S1_at	Transcribed sequence with weak similarity to protein ref:NP_200466.1 (A.thaliana) putative protein (Arabidopsis thaliana)	-1.03826	9.2833	2.3869e-06	0.000294225	9.685	9.96534	9.72544	9.26101	9.09275	9.51646	9.33232	9.21857	9.3417	8.63029	8.67628	8.95442
BJ238984	Ta.14564.1.S1_at	Transcribed sequence with moderate similarity to protein ref:NP_186905.1 (A.thaliana) putative 40S ribosomal protein (Arabidopsis thaliana)	-0.975371	8.50047	2.40781e-06	0.000295149	8.62979	8.67236	8.62593	8.38964	8.68006	8.676	9.01114	8.98003	9.33868	7.72878	7.51217	7.76101
CD862365	Ta.27117.2.S1_a_at	Transcribed sequence with moderate similarity to protein ref:NP_567115.1 (A.thaliana) putative protein (Arabidopsis thaliana)	0.802622	12.1811	2.44286e-06	0.000298	11.9961	11.8586	11.8654	11.7394	11.9472	11.8823	12.1783	12.1456	12.4328	12.7333	12.7155	12.6791
BJ267354	Ta.2288.2.S1_a_at	Transcribed sequence with weak similarity to protein pir:T06001 (A.thaliana) T06001 hypothetical protein F17M5.260 - Arabidopsis thaliana	-0.851083	8.92658	2.48505e-06	0.000301005	9.40941	9.34877	9.13049	9.03898	9.08956	8.90982	8.95906	8.97683	8.92061	8.27074	8.56036	8.50433
CD453420	Ta.27016.1.A1_x_at	Transcribed sequence with weak similarity to protein ref:NP_177795.1 (A.thaliana) 12-oxophytodienoate reductase	-1.02185	10.5116	2.55743e-06	0.000308553	10.847	10.7465	11.0227	10.7149	10.633	10.2764	10.805	10.9273	10.616	9.90466	9.84143	9.80459
CA615470	Ta.16936.1.S1_at	Transcribed sequence	1.33317	2.97335	2.5772e-06	0.00031	2.79602	2.57305	2.62304	2.66806	2.681	2.71166	2.4745	2.56345	2.59781	3.95067	4.45286	3.58809
BQ171660	Ta.12135.1.A1_at	Transcribed sequence with weak similarity to protein ref:NP_194974.1 (A.thaliana) putative protein (Arabidopsis thaliana)	-1.42807	8.94187	2.80793e-06	0.000335474	9.6494	9.73052	9.46249	8.94059	9.09803	9.25928	9.04881	8.86484	8.69024	7.82275	8.0959	8.63955
BQ162448	Ta.24269.1.A1_at	Transcribed sequences	0.908905	9.74408	2.86371e-06	0.000341	9.32961	9.17358	9.18717	9.5472	9.61368	9.70649	10.0724	9.99015	9.8916	10.1478	10.3586	9.91069
BJ294115	Ta.2663.2.A1_a_at	Transcribed sequence with strong similarity to protein ref:NP_171913.1 (A.thaliana) putative translation initiation factor eIF-2, gamma subunit (Arabidopsis thaliana)	0.962731	7.82172	3.03085e-06	0.000358	7.67965	7.50554	7.43345	7.52377	7.82131	7.55335	7.66386	7.44144	7.7315	8.53368	8.33867	8.63449
CD453956	Ta.20366.1.S1_a_at	Transcribed sequence with weak similarity to protein ref:NP_193179.1 (A.thaliana) carnitine racemase like protein (Arabidopsis thaliana)	1.1243	8.37245	3.06028e-06	0.00036	8.15133	7.80566	8.03445	8.06702	8.05663	8.06223	8.10786	8.165	8.65486	9.07178	9.27166	9.02089
CA683741	Ta.5047.1.S1_a_at	Transcribed sequence with moderate similarity to protein ref:NP_187100.1 (A.thaliana) unknown protein (Arabidopsis thaliana)	1.03373	7.75794	3.0818e-06	0.000362	7.37903	7.58822	7.51277	7.10918	7.3928	7.43063	7.51277	7.60395	7.98467	8.44297	8.56482	8.57342
BQ171831	Ta.13241.2.S1_at	Transcribed sequence with weak similarity to protein ref:NP_564560.1 (A.thaliana) ATP-dependent Clp protease proteolytic subunit	-1.04932	7.08338	3.12389e-06	0.000366087	7.30524	7.3262	7.27241	7.1815	7.21654	7.45226	7.42947	7.33527	7.72582	6.50809	6.07732	6.17048
BJ253093	TaAffx.38048.1.A1_at	sequence(s) not in UniGene	-1.51475	6.16876	3.15308e-06	0.000366702	6.55843	6.61778	6.46967	6.70053	6.58687	6.6242	6.66818	6.69642	6.00137	5.4425	4.7577	4.90145
BQ160851	Ta.7499.2.S1_at	Transcribed sequence with weak similarity to protein pir:T45732 (A.thaliana) T45732 hypothetical protein F24M12.50 - Arabidopsis thaliana	-1.09071	6.58278	3.24517e-06	0.000373953	6.83519	6.8118	6.88928	6.62768	6.93509	6.60742	6.95288	7.07593	6.9939	6.03059	5.7999	5.43366
AY525640.1	Ta.1082.3.S1_at	Triticum aestivum delta tonoplast intrinsic protein TIP2;2 mRNA, complete cds. /PROD=delta tonoplast intrinsic protein TIP2;2 /FL=gb:AY525640.1 gb:U86763.1	-1.35002	9.18088	3.24593e-06	0.000373953	9.18543	9.9263	9.57268	8.99971	9.3671	9.2491	9.80667	9.88438	9.54484	8.36015	8.20241	8.0718
AJ612154	Ta.5731.1.S1_at	Transcribed sequences	0.839096	8.81175	3.30131e-06	0.000378	8.90143	8.66908	8.54711	8.30342	8.47924	8.33089	8.68053	8.49695	8.69744	9.4869	9.60456	9.54345
CK195682	Ta.30564.1.A1_at	Transcribed sequences	0.789902	7.24749	3.33238e-06	0.00038	7.13257	6.93091	6.93321	7.00331	7.18575	7.24458	7.08053	7.04585	7.04673	7.80728	7.65555	7.90357
AB036772.1	Ta.174.1.S1_at	Triticum aestivum N-1 mRNA for cytochrome P450, complete cds. /PROD=cytochrome P450 /FL=gb:AB036772.1	3.20721	5.09778	3.3534e-06	0.000382	3.86357	4.3626	4.1234	3.75889	4.08654	4.06906	4.2978	4.31309	6.32721	7.32747	7.54144	7.1023
CK213321	Ta.3553.1.S1_x_at	Transcribed sequences	1.11118	10.8455	3.36902e-06	0.000383	10.3464	10.0586	9.99104	10.8127	10.9876	10.9399	10.908	11.1002	11.2723	11.4709	11.2778	10.9809
BJ227883	Ta.9635.1.A1_at	Transcribed sequence with moderate similarity to protein pir:B71415 (A.thaliana) B71415 probable phosphocholine cytidylyltransferase - Arabidopsis thaliana	0.977387	6.63283	3.4016e-06	0.000386	6.52873	6.31061	6.27316	6.33642	6.49522	6.24401	6.32272	6.55411	6.48434	7.59714	7.21231	7.23521
BJ307062	Ta.20029.2.A1_at	Transcribed sequences	-0.747968	7.41804	3.4451e-06	0.000389576	7.81224	7.48992	7.59479	7.65598	7.55533	7.54559	7.56473	7.60391	7.54097	6.88999	6.94669	6.81636
BJ255152	Ta.3910.1.A1_at	Transcribed sequence with weak similarity to protein pir:T47556 (A.thaliana) T47556 pyruvate kinase-like protein - Arabidopsis thaliana	-0.986845	10.057	3.6111e-06	0.000405356	10.41	10.415	10.4184	10.4026	10.4217	10.5571	10.0206	10.1191	9.63641	9.24308	9.57164	9.46807
CD887139	Ta.1942.1.S1_at	Transcribed sequence with weak similarity to protein ref:NP_564495.1 (A.thaliana) expressed protein (Arabidopsis thaliana)	1.12298	8.48305	3.67588e-06	0.00041	8.10234	7.97575	7.99556	8.46938	8.66169	8.79495	8.32588	8.2338	7.7947	9.04454	9.04043	9.3576
CA613392	Ta.9499.1.S1_s_at	Transcribed sequence with weak similarity to protein ref:NP_567166.1 (A.thaliana) contains weak similarity to S. cerevisiae BOB1 protein	1.0235	9.08118	3.70153e-06	0.000412	8.94118	8.58774	8.60146	8.7508	8.94832	8.81047	8.89482	8.91876	9.31977	9.74764	9.79699	9.65623
BJ275469	TaAffx.92223.1.A1_at	sequence(s) not in UniGene	1.72875	4.65423	3.76556e-06	0.000418	5.11035	3.96904	4.24018	4.09121	4.1845	3.94713	3.96258	3.85426	3.98569	6.34158	5.95593	6.20831
BG262705	Ta.14167.1.S1_at	Transcribed sequences	2.2158	4.42413	3.80372e-06	0.000421	3.58132	3.54701	3.85614	4.25227	4.17306	3.93922	3.77615	3.45499	4.8775	6.05463	5.51241	6.06481
CD865280	Ta.3823.1.S1_at	Transcribed sequence with weak similarity to protein pir:T49089 (A.thaliana) T49089 hypothetical protein F4F15.210 - Arabidopsis thaliana	-0.78987	7.56858	3.80376e-06	0.000420817	8.02815	8.04306	7.82129	7.48845	7.66234	7.71636	7.57485	7.5433	7.42231	7.06496	7.17753	7.2804
CA711127	TaAffx.52213.1.A1_x_at	sequence(s) not in UniGene	-0.667842	6.84415	3.81929e-06	0.000421773	7.01658	6.97575	7.10106	6.76627	6.85437	6.84636	7.08863	7.27431	7.11655	6.39988	6.29352	6.39647
CK212345	Ta.23371.1.S1_a_at	Transcribed sequence with moderate similarity to protein ref:NP_196884.1 (A.thaliana) putative protein (Arabidopsis thaliana)	-1.08312	9.84822	3.83347e-06	0.000422396	10.1429	10.0338	10.3059	10.1482	10.2474	9.82936	10.0751	10.1812	9.9814	9.15546	9.26702	8.8108
CA689820	Ta.15092.1.S1_at	Transcribed sequence	0.865421	3.82791	3.83871e-06	0.000422	3.70092	3.62846	3.6927	3.64615	3.62592	3.556	3.51792	3.57215	3.37639	4.37402	4.44141	4.80291
BJ265640	Ta.4155.1.S1_x_at	Transcribed sequence with weak similarity to protein ref:NP_194377.1 (A.thaliana) putative protein (Arabidopsis thaliana)	0.778545	7.57309	3.91567e-06	0.000429	7.29579	7.45505	7.33331	7.29579	7.17588	7.40968	7.47837	7.47423	7.53919	8.04608	8.31678	8.05692
BJ308556	Ta.14528.1.S1_at	Transcribed sequence with weak similarity to protein ref:NP_197657.1 (A.thaliana) histone deacetylase-like protein (Arabidopsis thaliana)	0.782233	9.05873	3.92992e-06	0.000429	8.72487	8.89847	8.77285	8.52598	8.66691	8.84911	9.06947	9.22024	9.23397	9.64784	9.5677	9.52735
BJ273448	Ta.4593.1.A1_at	Transcribed sequence with weak similarity to protein ref:NP_176497.1 (A.thaliana) unknown protein (Arabidopsis thaliana)	-1.19416	10.0151	3.94349e-06	0.000429301	10.7321	10.713	10.6168	10.2746	10.3168	9.84736	9.70231	9.60533	9.89337	9.17358	9.5887	9.7171
BQ171526	Ta.12075.1.S1_at	Transcribed sequences	1.47905	3.14601	3.96389e-06	0.000431	2.57305	2.68524	3.17744	2.86549	2.81405	2.85211	2.68016	2.67475	2.55695	4.33345	3.84272	4.69669
CA634037	Ta.1965.1.S1_x_at	Transcribed sequences	-0.965518	7.31343	3.99842e-06	0.000432973	7.82458	7.55771	7.54813	7.60413	7.50934	7.21462	7.63331	7.44719	7.38825	6.80224	6.67025	6.56137
CK195754	Ta.3452.1.S1_at	Transcribed sequence with weak similarity to protein pir:T45652 (A.thaliana) T45652 RNA binding-like protein - Arabidopsis thaliana	-0.793213	8.27272	4.14101e-06	0.000445267	8.8235	8.72168	8.58308	8.40324	8.26385	8.33307	8.26467	8.10504	8.02594	7.85825	7.82976	8.06061
BQ170197	Ta.13245.1.S1_x_at	Transcribed sequence with moderate similarity to protein pir:T47544 (A.thaliana) T47544 hypothetical protein F8J2.40 - Arabidopsis thaliana	1.04821	6.54142	4.2016e-06	0.00045	5.9746	6.03926	5.8295	5.87148	6.33985	6.36844	6.95479	6.9328	7.1983	6.90661	7.12652	6.95486
AJ615628	Ta.19609.1.S1_at	Transcribed sequence with weak similarity to protein ref:NP_188080.1 (A.thaliana) putative cytochrome P450 (Arabidopsis thaliana)	1.52489	4.21361	4.51209e-06	0.00048	4.11411	3.46219	3.19149	4.29217	3.96194	4.00448	4.11912	3.87067	4.20477	5.00806	5.00159	5.33281
AY217753.1	Ta.13731.1.S1_at	Triticum aestivum cyclophilin-like protein (Cyp-26b) mRNA, complete cds. /PROD=cyclophilin-like protein /FL=gb:AY217753.1	-0.953405	8.13669	4.54383e-06	0.000482654	8.19465	8.36109	8.24411	8.43097	8.27329	8.57223	8.6344	8.56704	8.42286	7.31613	7.07657	7.54694
AJ611802	Ta.14016.1.S1_x_at	Transcribed sequences	-0.772362	7.72765	4.56275e-06	0.000483825	7.96892	7.88087	7.94	7.92792	7.80445	7.92431	7.8174	7.93279	8.06235	7.03954	7.33596	7.09721
BQ801732	Ta.7536.1.S1_at	Transcribed sequence with weak similarity to protein ref:NP_195538.1 (A.thaliana) putative amino acid transport protein (Arabidopsis thaliana)	0.632163	8.83145	4.64435e-06	0.000492	8.41411	8.42651	8.34457	8.88372	8.86261	8.99055	8.93779	9.09601	8.93989	9.04881	9.02406	9.0088
CK213060	TaAffx.103486.1.A1_x_at	sequence(s) not in UniGene	-0.85647	7.60008	4.7752e-06	0.000502873	7.96129	7.86916	7.90476	7.88963	8.20612	7.82283	7.45855	7.52778	7.39502	6.98137	7.22292	6.96151
BT009093.1	Ta.9320.1.S1_at	Clone wkm2c.pk005.b15:fis, full insert mRNA sequence /DEF=Triticum aestivum clone wkm2c.pk005.b15:fis, full insert mRNA sequence.	-1.34879	9.60989	4.84173e-06	0.000509005	10.2677	9.86016	10.0907	9.78084	10.1377	9.62426	9.87256	9.71826	9.79421	8.37381	8.70645	9.09196
BQ802325	TaAffx.70539.1.A1_at	sequence(s) not in UniGene	0.839612	7.15117	4.95583e-06	0.00052	6.85601	6.95376	7.12123	7.04953	7.24458	6.91179	6.62827	6.82411	6.77495	7.74351	7.77889	7.92744
BQ166724	Ta.12858.1.S1_at	Transcribed sequences	2.24854	3.61614	4.98192e-06	0.000522	3.02827	2.95946	2.77313	2.94214	3.07336	3.31252	2.80278	2.96609	4.0295	4.78463	4.95029	5.77154
BQ160748	Ta.7822.1.S1_at	Transcribed sequences	-0.927279	8.66284	5.02872e-06	0.000525956	9.12966	8.87971	8.92593	8.69351	8.72842	8.75951	8.91573	8.82866	8.93951	7.81176	8.00859	8.33311
BQ162334	Ta.8758.1.A1_at	Transcribed sequence	3.76586	4.40167	5.17632e-06	0.00054	2.96146	3.06989	3.62259	3.39534	3.39094	3.26327	3.43912	3.01646	5.7094	6.78662	6.92928	7.23563
BE604215	Ta.1733.1.S1_at	Transcribed sequence with moderate similarity to protein ref:NP_567400.1 (A.thaliana) putative protein (Arabidopsis thaliana)	-0.764311	9.81806	5.1851e-06	0.000540283	9.92643	10.164	10.1286	10.0692	10.1347	10.0173	9.88561	9.8821	9.6827	9.19735	9.29852	9.43017
CA687224	TaAffx.54099.1.S1_s_at	sequence(s) not in UniGene	-0.986437	9.77632	5.20096e-06	0.000540283	10.1615	10.0668	10.0727	9.95989	10.2849	9.6908	9.98981	9.89993	9.84785	9.22299	8.98428	9.13443
BQ161799	Ta.8367.2.S1_a_at	Transcribed sequences	-1.16879	5.84774	5.28575e-06	0.000547235	6.42168	6.22057	6.25873	6.04121	5.93963	5.91054	5.97448	6.07368	5.93771	5.26074	4.68907	5.4448
CA627615	Ta.2294.1.S1_at	Transcribed sequence with weak similarity to protein ref:NP_173768.1 (A.thaliana) Pto kinase interactor, putative (Arabidopsis thaliana)	0.772081	10.2238	5.39989e-06	0.000555	10.0609	9.93958	9.9136	9.94189	10.1197	10.0946	10.093	9.99235	10.2997	10.8517	10.7201	10.6586
BJ261539	Ta.734.1.S1_at	Transcribed sequence with moderate similarity to protein ref:NP_189052.1 (A.thaliana) unknown protein (Arabidopsis thaliana)	-0.795451	6.38829	5.4018e-06	0.000555443	6.75354	6.65287	6.62314	6.48063	6.69879	6.45741	6.51542	6.29741	6.53711	5.7404	5.98289	5.9199
BQ807193	Ta.9402.1.S1_at	19 kDa globulin mRNA, partial cds	-1.02103	7.16687	5.41034e-06	0.000555443	7.76642	7.85991	7.50043	7.01563	6.99996	7.35396	7.22647	7.24711	6.96884	6.86979	6.5867	6.60719
CA693044	TaAffx.107943.1.S1_at	sequence(s) not in UniGene	-1.87826	6.12209	5.44197e-06	0.000557279	6.72097	7.20075	6.98136	6.06091	6.16954	6.98855	6.22977	6.1615	5.68337	4.72508	5.08931	5.4539
CA651413	TaAffx.7745.1.S1_x_at	sequence(s) not in UniGene	0.960202	4.03882	5.45349e-06	0.000557	3.81763	3.9384	3.62263	3.6176	3.95928	4.05202	3.89844	3.67657	3.62405	4.80793	4.77867	4.67266
BJ286969	Ta.20421.2.A1_at	Transcribed sequence with weak similarity to protein pir:JN0118 (S. cerevisiae) JN0118 glucan 1,3-beta-glucosidase	2.02867	4.47793	5.51646e-06	0.000563	4.03079	3.83205	3.96477	3.82776	3.64904	4.00091	3.61912	3.8814	5.01568	6.14555	5.7404	6.02766
CD452821	Ta.25438.1.S1_at	Transcribed sequences	-1.02521	9.16532	5.57963e-06	0.000567124	9.63503	9.58913	9.53227	9.31098	9.36182	9.44673	9.3518	9.24411	8.83113	8.42328	8.45779	8.79974
BQ753194	Ta.13981.1.S1_at	Transcribed sequence	-1.23613	3.51302	5.63255e-06	0.000571555	4.0752	3.84523	3.58214	3.69259	3.46101	3.70443	3.91995	4.00255	4.0789	2.23131	2.92029	2.64258
CA691187	TaAffx.26191.1.S1_at	sequence(s) not in UniGene	1.43984	4.73779	5.65119e-06	0.000572	4.3983	3.6857	3.74957	4.81067	5.33906	4.82123	4.71324	4.74071	4.44197	5.50033	5.44213	5.21062
BJ265183	Ta.27482.1.S1_at	Transcribed sequence with weak similarity to protein ref:NP_198633.1 (A.thaliana) lipid transfer - like protein (Arabidopsis thaliana)	1.44698	8.2563	5.66951e-06	0.000573	7.63194	8.24972	8.04127	7.32082	7.73091	7.53128	8.45461	7.92851	7.9227	9.12243	9.56872	9.57273
BJ294115	Ta.2663.2.A1_x_at	Transcribed sequence with strong similarity to protein ref:NP_171913.1 (A.thaliana) putative translation initiation factor eIF-2, gamma subunit (Arabidopsis thaliana)	1.11068	6.69081	6.06046e-06	0.000607	6.53816	6.34369	6.36782	6.19388	6.55248	6.31284	6.3176	6.22867	6.85283	7.55276	7.54379	7.48515
BJ268492	TaAffx.37027.1.S1_at	sequence(s) not in UniGene	1.56062	4.33037	6.24674e-06	0.000623	3.88715	4.18998	3.63878	3.71415	4.00469	3.89701	3.9209	3.71386	4.60018	5.54342	5.20651	5.64782
CA731793	Ta.9104.1.A1_at	Transcribed sequence with weak similarity to protein ref:NP_565982.1 (A.thaliana) expressed protein (Arabidopsis thaliana)	-0.90403	9.80862	6.29389e-06	0.000625206	10.0941	9.75274	10.1548	10.3285	10.1172	10.3439	9.77908	10.0354	9.80832	9.13315	9.16009	8.99624
BQ162221	Ta.1102.1.A1_at	Transcribed sequence with weak similarity to protein pir:T45563 (A.thaliana) T45563 hypothetical protein F11C1.10 - Arabidopsis thaliana	-0.932395	8.01876	6.3077e-06	0.000625564	8.32184	8.42391	8.30974	8.36041	8.17779	8.24468	8.14388	8.24455	7.74008	7.42216	7.54306	7.29308
BQ161668	Ta.8733.2.S1_a_at	Transcribed sequence with weak similarity to protein ref:NP_568680.1 (A.thaliana) mutT domain protein-like (Arabidopsis thaliana)	-1.22511	8.4438	6.4003e-06	0.000632701	9.03813	9.09713	8.9061	8.92179	8.7086	9.26906	7.88944	7.82462	8.30476	7.70257	7.61988	8.04357
CA641556	Ta.14507.3.S1_a_at	Transcribed sequence with moderate similarity to protein ref:NP_568748.1 (A.thaliana) nucleotide-binding protein (Arabidopsis thaliana)	-0.914564	8.59317	6.66149e-06	0.000656403	8.63735	9.03931	8.91582	8.57983	8.47789	8.74268	8.81879	9.15473	8.90283	7.9717	8.00266	7.87442
BG908976	Ta.894.1.S1_at	Transcribed sequence with moderate similarity to protein ref:NP_199088.1 (A.thaliana) P34795) (Arabidopsis thaliana)	-0.788454	9.48111	6.87881e-06	0.000672412	9.94357	9.67406	9.66602	9.63595	9.78027	9.49023	9.59919	9.62975	9.43601	8.92255	8.9852	9.01054
BQ172150	Ta.12773.1.S1_at	Transcribed sequence with weak similarity to protein ref:NP_179378.1 (A.thaliana) putative DnaJ protein (Arabidopsis thaliana)	-1.2554	8.94675	6.95717e-06	0.000678157	9.60041	9.53545	9.48281	9.2779	9.21676	9.39963	8.74824	8.68666	8.5607	7.91465	8.15036	8.78747
CK157489	Ta.23813.1.S1_at	Transcribed sequence with moderate similarity to protein ref:NP_176896.1 (A.thaliana) glyoxalase I, putative (Arabidopsis thaliana)	-0.650048	9.08043	6.96324e-06	0.000678157	9.19497	9.39991	9.2463	9.15677	9.20271	9.3431	9.15788	9.23488	9.13759	8.60043	8.66532	8.62529
CD891820	Ta.3624.2.A1_at	Transcribed sequence with moderate similarity to protein pir:T01303 (A.thaliana) T01303 hypothetical protein T14P8.7 - Arabidopsis thaliana	-1.85205	6.61182	7.06506e-06	0.000685155	7.21393	6.95429	7.10287	6.96286	7.39937	7.00665	7.0442	7.00879	6.93397	6.02195	4.74159	4.95141
CD452895	Ta.26132.1.A1_at	Transcribed sequence with weak similarity to protein ref:NP_005830.1 (H.sapiens) SerArg-related nuclear matrix protein	0.840408	5.49237	7.32154e-06	0.000708	5.35183	5.34802	5.47546	5.28166	5.163	5.14403	4.91651	5.2226	5.3088	6.40163	6.13278	6.16213
BJ214370	Ta.3330.2.A1_at	Transcribed sequences	1.25243	4.59544	7.70392e-06	0.000739	4.21513	3.82569	4.1583	4.60153	4.40076	4.56389	4.26845	4.22562	4.92943	5.39953	5.39292	5.16397
BJ220646	TaAffx.93379.1.S1_at	sequence(s) not in UniGene	1.66054	5.65192	7.71726e-06	0.000739	5.09325	5.24565	5.43242	5.08308	5.1215	5.57198	4.98575	4.76966	5.76682	6.86421	6.69873	7.19002
CA645141	Ta.28419.1.S1_at	Transcribed sequence with weak similarity to protein ref:NP_199792.1 (A.thaliana) AAD49574.1) (Arabidopsis thaliana)	-1.56652	7.56712	7.74833e-06	0.000738961	8.06698	7.88075	8.04992	8.13562	8.13024	7.27266	8.10731	8.21083	7.65302	6.62265	6.21722	6.45821
BJ265183	Ta.27482.1.S1_x_at	Transcribed sequence with weak similarity to protein ref:NP_198633.1 (A.thaliana) lipid transfer - like protein (Arabidopsis thaliana)	1.26072	8.57386	7.79354e-06	0.000741	7.95784	8.67542	8.46406	7.71461	8.01235	8.02116	8.57002	8.31346	8.27794	9.40416	9.66876	9.80656
BQ162579	Ta.13551.1.S1_a_at	Transcribed sequence with weak similarity to protein ref:NP_567449.1 (A.thaliana) expressed protein (Arabidopsis thaliana)	0.972133	8.1523	8.12306e-06	0.000766	7.97467	7.83415	7.7817	7.78433	7.97152	7.8949	8.0803	8.03195	7.96721	8.91775	9.10007	8.4891
BJ231542	Ta.2127.1.S1_at	Transcribed sequence with moderate similarity to protein pir:T51343 (A.thaliana) T51343 RNA helicase RH15 (imported) - Arabidopsis thaliana	0.563843	8.16914	8.25064e-06	0.000773	8.07466	8.02647	8.01658	7.95785	7.89285	7.96127	8.1196	8.01832	8.15288	8.58158	8.5929	8.63476
BJ264144	Ta.9499.3.S1_x_at	Transcribed sequence with weak similarity to protein ref:NP_567166.1 (A.thaliana) contains weak similarity to S. cerevisiae BOB1 protein	0.938055	9.06656	8.26713e-06	0.000774	8.93585	8.68086	8.58374	8.72054	9.08661	8.88137	8.90452	8.80854	9.1821	9.70413	9.59113	9.71934
CA622487	TaAffx.122919.1.S1_at	sequence(s) not in UniGene	-0.766103	7.50367	8.42249e-06	0.000780415	7.84384	8.04317	7.79486	7.70173	7.49736	7.44788	7.46353	7.30722	7.56089	7.06862	7.20778	7.10716
CD373727	Ta.25611.1.S1_at	Transcribed sequence with weak similarity to protein ref:NP_198777.1 (A.thaliana) NAM CUC2 - like protein (Arabidopsis thaliana)	-0.782576	8.59104	8.42398e-06	0.000780415	8.90725	8.72287	8.90872	8.81034	8.92761	8.70952	8.59084	8.74933	8.57488	7.91482	8.24903	8.02727
BG905457	Ta.2460.1.S1_x_at	Transcribed sequence with weak similarity to protein ref:NP_197683.1 (A.thaliana) PGPD14 protein (Arabidopsis thaliana)	-1.10806	8.61986	8.44381e-06	0.000780415	9.1266	9.33251	8.91218	8.81018	8.83316	8.99229	8.38434	8.36663	8.63337	7.83075	7.842	8.37437
CK205280	Ta.30416.1.S1_at	Transcribed sequence with weak similarity to protein ref:NP_172129.1 (A.thaliana) trehalose-6-phosphate synthase, putative (Arabidopsis thaliana)	-0.652368	9.19218	8.90745e-06	0.00081605	9.4517	9.33148	9.35662	9.43521	9.58515	9.34793	9.24678	9.27836	9.09023	8.71797	8.72703	8.73769
CA496969	Ta.3725.2.S1_at	Transcribed sequences	0.960973	8.0595	8.96596e-06	0.00082	7.79857	7.9741	7.79619	7.32709	7.71137	7.73317	8.01367	8.10418	7.80388	8.86485	8.97164	8.61529
CA653276	Ta.21098.1.S1_a_at	Transcribed sequences	0.890946	6.7946	9.13854e-06	0.00083	6.90039	6.90131	6.50528	6.22909	6.49995	6.54396	6.3061	6.28736	6.38199	7.70288	7.74559	7.53136
CA678697	TaAffx.108612.1.S1_at	sequence(s) not in UniGene	3.36071	3.73775	9.23368e-06	0.000836	2.6079	2.80612	2.77277	2.72795	2.64966	2.45409	2.81506	2.61427	5.13623	5.89067	6.14929	6.22895
CD452587	Ta.1607.1.S1_at	Transcribed sequence with weak similarity to protein ref:NP_176151.1 (A.thaliana) viral resistance protein, putative (Arabidopsis thaliana)	0.823641	7.25551	9.47609e-06	0.00085	6.98185	7.016	6.9804	6.96339	7.27778	6.92038	7.09242	7.13586	7.24886	7.7076	8.02059	7.72098
CA657749	TaAffx.7500.1.S1_at	sequence(s) not in UniGene	1.68118	5.49175	9.6223e-06	0.000862	5.14213	5.64991	4.67894	4.77811	5.21498	5.42285	4.73702	5.20919	4.55337	6.84185	6.9633	6.70938
BQ161457	Ta.15913.1.A1_at	Transcribed sequence with weak similarity to protein pir:T00444 (A.thaliana) T00444 hypothetical protein T14N5.1 - Arabidopsis thaliana	-1.23882	5.0998	9.82886e-06	0.000874992	5.67816	5.55766	5.53305	5.27069	5.42048	4.78268	5.5336	5.32483	5.04409	4.60696	4.12397	4.32149
CK207280	Ta.7158.1.S1_at	Transcribed sequence with weak similarity to protein ref:NP_189083.1 (A.thaliana) protein kinase, putative (Arabidopsis thaliana)	6.58503	5.89772	9.8777e-06	0.000877	3.87079	4.22946	3.61353	4.45235	3.58933	3.52865	3.63923	3.846	8.53447	10.4641	10.5197	10.4851
CA691333	Ta.1707.1.S1_at	Transcribed sequence with weak similarity to protein ref:NP_199517.1 (A.thaliana) putative protein (Arabidopsis thaliana)	0.907864	9.50994	1.03989e-05	0.000912	9.04433	9.00949	8.87739	9.13066	9.49505	9.51377	9.80924	9.75992	9.8246	9.83644	10.13	9.68839
BE416616	Ta.10329.12.S1_x_at	Transcribed sequence with weak similarity to protein ref:NP_563720.1 (A.thaliana) expressed protein (Arabidopsis thaliana)	0.942729	9.97385	1.04476e-05	0.000915	9.73822	9.68858	9.72312	9.71143	9.56432	9.62439	9.68355	9.74781	10.2266	10.7097	10.7835	10.4849
CK165286	Ta.29320.1.A1_at	Transcribed sequence with weak similarity to protein pir:T49225 (A.thaliana) T49225 hypothetical protein F27H5.90 - Arabidopsis thaliana	1.23013	5.61749	1.07191e-05	0.000933	5.53622	5.51497	5.23717	4.45299	5.03328	5.15662	5.6341	5.47389	5.39192	6.91441	6.465	6.59932
CA688227	TaAffx.93984.1.S1_at	sequence(s) not in UniGene	1.15461	4.96509	1.11304e-05	0.000958	4.8042	4.69341	4.86851	4.93475	4.57378	4.20913	4.47283	4.50944	4.68508	5.88653	5.74715	6.19625
CD492047	Ta.17948.1.A1_s_at	Transcribed sequence with moderate similarity to protein ref:NP_195325.1 (A.thaliana) thaumatin-like protein (Arabidopsis thaliana)	0.569088	4.68351	1.12909e-05	0.000967	4.26651	4.36336	4.28779	4.81521	4.92291	4.92603	4.60046	4.73069	4.66426	4.92603	4.83755	4.86134
CD895035	Ta.6607.1.S1_at	Transcribed sequence with moderate similarity to protein prf:2210340A (A.thaliana) 2210340A calmodulin-binding protein (Arabidopsis thaliana)	0.877095	2.89333	1.14992e-05	0.000979	2.4455	2.62304	2.73835	2.76268	2.71863	2.71863	2.78	2.59715	2.89776	3.73433	3.41919	3.28467
CA617853	Ta.23301.1.S1_at	Transcribed sequences	-1.44262	5.98729	1.16554e-05	0.000985719	6.54228	6.32704	6.43495	6.86887	6.48865	6.64212	6.17786	5.54893	5.8403	4.7927	4.67427	5.50946
BT009536.1	Ta.25919.1.S1_at	Triticum aestivum clone wr1.pk0139.g11:fis, full insert mRNA sequence.	1.24106	6.59333	1.16965e-05	0.000986	6.41346	5.79749	6.22032	6.51964	6.62956	6.1829	6.13231	6.3738	6.69602	7.31882	7.3134	7.52222
BJ271986	TaAffx.117361.2.S1_at	sequence(s) not in UniGene	-0.820031	4.35544	1.1851e-05	0.000990924	4.66156	4.56276	4.55039	4.71	4.46563	4.59391	4.4552	4.49597	4.4552	3.56351	4.04625	3.70485
CD453603	Ta.25449.1.S1_s_at	Transcribed sequence with weak similarity to protein ref:NP_196218.1 (A.thaliana) putative protein (Arabidopsis thaliana)	0.898663	7.20998	1.22234e-05	0.001017	6.90855	7.03377	6.62705	6.67911	6.85076	6.6379	7.40124	7.59254	7.52349	7.97037	7.73458	7.56042
CA694306	Ta.3894.2.S1_x_at	Transcribed sequence with weak similarity to protein ref:NP_201151.1 (A.thaliana) unknown protein (Arabidopsis thaliana)	0.652249	5.4033	1.23442e-05	0.001024	5.32173	5.25588	5.12429	5.00358	5.16913	5.22343	5.27377	5.4006	5.4086	5.85755	5.96551	5.83558
BG908448	TaAffx.121872.2.S1_at	sequence(s) not in UniGene	-1.15533	4.58438	1.24148e-05	0.00102822	5.34889	4.75929	4.82196	5.02602	4.81299	4.56389	4.79852	4.7824	4.63442	3.94624	3.5778	3.9401
CA603925	Ta.16273.1.S1_at	Transcribed sequence with moderate similarity to protein ref:NP_200626.1 (A.thaliana) ATGP1-like protein (Arabidopsis thaliana)	0.82148	9.39556	1.24312e-05	0.001028	9.08008	8.75879	9.0498	9.30297	9.08007	9.02872	9.7038	9.77289	9.61653	9.6081	9.85435	9.89065
CK212904	Ta.8156.1.S1_at	Transcribed sequence with weak similarity to protein ref:NP_564358.1 (A.thaliana) expressed protein (Arabidopsis thaliana)	-0.787595	8.84674	1.25043e-05	0.00103029	9.15277	9.05636	9.02554	8.67733	9.06201	9.02362	9.16339	9.12649	9.00149	8.31099	8.40376	8.15714
BT009093.1	Ta.9320.1.S1_x_at	Clone wkm2c.pk005.b15:fis, full insert mRNA sequence /DEF=Triticum aestivum clone wkm2c.pk005.b15:fis, full insert mRNA sequence.	-1.13366	9.67698	1.25253e-05	0.00103044	10.231	9.86591	10.0356	9.89466	10.1087	9.68606	9.91725	9.74138	9.91168	8.59743	8.86635	9.26776
CA742133	TaAffx.104966.1.S1_at	sequence(s) not in UniGene	1.14811	3.8143	1.29879e-05	0.001061	3.61448	3.21771	3.58813	3.48779	3.51542	3.46868	3.28863	3.79385	3.93219	4.37501	4.74358	4.74608
BJ307500	Ta.6373.1.S1_at	Transcribed sequence with weak similarity to protein ref:NP_568968.1 (A.thaliana) topoisomerase-like protein (Arabidopsis thaliana)	-0.602243	9.6094	1.30097e-05	0.00106107	9.90461	9.93053	9.9238	9.57014	9.70017	9.76258	9.49919	9.55193	9.51768	9.19431	9.39906	9.35884
BQ170194	Ta.11486.1.A1_at	Transcribed sequences	1.97534	5.67993	1.30188e-05	0.001061	5.74002	5.1035	4.27964	5.52443	5.62587	5.47698	4.92928	4.86527	5.565	7.10422	7.11785	6.82711
CD453722	Ta.23069.1.S1_at	Transcribed sequence with weak similarity to protein sp:Q38822 (A.thaliana) AXI3_ARATH Auxin-responsive protein IAA3	1.50148	4.9124	1.30509e-05	0.001062	4.35631	4.66624	4.27193	4.43756	4.71086	4.21256	4.55791	4.52019	5.41625	5.7733	5.89763	6.128
BJ231272	Ta.214.2.A1_x_at	Beta-tubulin 5 (Tubb5) mRNA, complete cds	0.899041	6.66641	1.34848e-05	0.001093	6.39126	6.37883	6.31138	6.4654	6.51969	6.63912	6.38837	6.427	6.69732	7.54724	7.01127	7.22008
BJ274005	Ta.4536.1.A1_at	Transcribed sequence with moderate similarity to protein ref:NP_194941.1 (A.thaliana) putative protein (Arabidopsis thaliana)	1.13795	5.43304	1.36419e-05	0.001103	5.28408	5.14872	4.9265	5.08351	5.3547	4.9265	5.2209	5.58691	4.89153	6.16579	6.26924	6.33812
CD453803	Ta.25392.1.A1_at	Transcribed sequences	1.30904	7.04796	1.37836e-05	0.001113	6.88035	6.84558	6.69293	6.75081	6.75144	6.71717	6.37484	6.12322	7.09318	8.21645	7.92157	8.20796
CA688423	Ta.6167.1.S1_at	Transcribed sequence with weak similarity to protein ref:NP_176303.1 (A.thaliana) hypothetical protein (Arabidopsis thaliana)	-0.806162	9.52972	1.39549e-05	0.00112244	9.95419	10.0303	9.67723	9.42031	9.67511	9.54103	9.70435	9.54189	9.56912	8.90981	9.15109	9.18229
CK215840	Ta.20468.1.S1_at	Transcribed sequence with weak similarity to protein pir:T48519 (A.thaliana) T48519 hypothetical protein F15N18.190 - Arabidopsis thaliana	-0.694417	6.95853	1.45509e-05	0.00115671	7.18723	7.21231	7.25465	6.99645	7.07147	6.79457	7.16305	7.1744	7.07734	6.46301	6.69783	6.4101
BJ250929	TaAffx.38089.1.A1_at	sequence(s) not in UniGene	1.14188	3.98817	1.48124e-05	0.001166	3.38388	3.4148	3.89896	3.50299	3.91372	3.79658	4.24121	3.84692	3.73574	4.84425	4.67629	4.60273
CK156188	Ta.29350.2.S1_a_at	Transcribed sequence with weak similarity to protein ref:NP_181853.1 (A.thaliana) unknown protein (Arabidopsis thaliana)	0.721269	6.31	1.48712e-05	0.001169	6.01044	6.08459	6.05725	6.01149	6.00286	6.21936	6.3877	6.21355	6.41667	6.63449	6.95633	6.72527
CA650542	Ta.5623.2.S1_a_at	Transcribed sequence with moderate similarity to protein sp:Q42524 (A.thaliana) 4CL1_ARATH 4-coumarate--CoA ligase 1	0.820568	7.38626	1.50161e-05	0.001175	6.95078	6.64775	6.69721	7.27341	7.67716	7.52705	7.57873	7.78428	7.74132	7.62284	7.64708	7.48752
CD871690	Ta.1683.1.S1_at	Transcribed sequence with moderate similarity to protein ref:NP_186885.1 (A.thaliana) 6-phosphogluconate dehydrogenase, putative (Arabidopsis thaliana)	0.778574	9.56014	1.5069e-05	0.001178	9.30945	9.16637	9.22299	9.46636	9.52363	9.47278	9.5861	9.61949	9.32001	10.1199	10.1357	9.77901
AL822598	Ta.3035.1.S1_at	Transcribed sequence with weak similarity to protein ref:NP_173554.1 (A.thaliana) hypothetical protein (Arabidopsis thaliana)	-0.827747	8.07837	1.55131e-05	0.00120659	8.20425	8.52551	8.30355	8.0464	8.09402	8.21547	8.30584	8.37056	8.32479	7.49399	7.76121	7.29487
BJ231566	TaAffx.16626.2.S1_s_at	sequence(s) not in UniGene	2.4748	8.11305	1.58219e-05	0.001223	7.45911	7.4612	7.38193	7.24744	7.3616	7.03072	7.41246	7.14199	9.13358	9.96933	9.93564	9.82167
CD877796	Ta.28325.1.S1_x_at	Formate dehydrogenase mRNA, partial cds	0.752213	7.97607	1.59767e-05	0.001233	7.65856	7.65655	7.6222	8.20967	7.92014	8.11006	7.84674	7.89835	7.59665	8.27888	8.36719	8.54788
CD919037	TaAffx.124207.1.S1_at	sequence(s) not in UniGene	0.899387	7.0036	1.60993e-05	0.001238	6.97825	6.91978	6.83734	6.6435	6.79587	6.22335	6.71252	6.67675	6.8223	7.86356	7.65772	7.91226
BE516305	Ta.1112.1.S1_at	Transcribed sequences	2.1592	7.00878	1.62692e-05	0.001248	6.38445	6.60549	6.23617	5.96532	6.33313	6.13547	6.33508	6.44922	7.9573	8.68891	8.60893	8.40586
CA593620	TaAffx.99992.1.S1_at	sequence(s) not in UniGene	-2.14698	5.28307	1.64696e-05	0.0012555	5.58029	6.22889	6.40464	5.10452	5.20351	4.6834	6.40258	6.7233	5.29282	3.87065	4.2169	3.68532
CA651241	Ta.30752.1.S1_at	Transcribed sequence with weak similarity to protein ref:NP_568984.1 (A.thaliana) putative protein (Arabidopsis thaliana)	0.915655	4.30847	1.65242e-05	0.001257	4.27925	3.86987	4.06178	3.86874	4.34735	3.93562	4.10427	4.15582	4.12105	5.04932	4.84907	5.05948
BJ306698	Ta.7124.1.A1_at	Transcribed sequences	3.81577	3.68461	1.66561e-05	0.001263	2.52044	2.63684	2.43994	2.36973	2.53753	2.46763	2.56859	2.34156	5.28853	6.1071	6.01133	6.9261
BJ317928	Ta.10774.2.A1_at	Transcribed sequence	-1.42013	7.28285	1.6769e-05	0.00127042	8.26704	7.84309	7.784	7.69746	7.54922	7.9879	7.22909	6.79364	6.60897	6.10572	6.70839	6.81966
CA673160	Ta.22284.1.S1_at	Transcribed sequences	-0.87199	9.56009	1.71249e-05	0.00128626	9.93251	10.026	9.82317	9.37415	9.49149	9.71186	9.7595	9.86441	9.5723	8.85785	9.01934	9.28849
CA684267	Ta.3087.2.A1_x_at	Transcribed sequence with moderate similarity to protein ref:NP_176371.1 (A.thaliana) postsynaptic protein CRIPT, putative (Arabidopsis thaliana)	0.648016	8.50328	1.7404e-05	0.001301	8.44945	8.23126	8.25383	8.04152	8.21332	8.06817	8.60722	8.60558	8.69036	9.07063	8.96672	8.84124
CA735074	Ta.22272.1.S1_at	Transcribed sequences	-1.35636	5.75558	1.76216e-05	0.0013139	6.46151	6.28093	5.98656	5.42546	5.88186	5.58763	6.08678	6.21541	6.48097	4.44881	5.30592	4.90518
CD907598	Ta.6510.1.S1_at	Transcribed sequences	1.80475	3.43572	1.77244e-05	0.00132	2.67843	2.90273	3.02197	2.96687	2.8904	2.76309	2.95467	2.84814	4.18497	4.46759	4.68697	4.8628
BQ162015	Ta.8526.1.A1_at	Transcribed sequences	0.795018	7.89848	1.86897e-05	0.001374	7.77633	7.35929	7.32858	7.60125	7.84502	7.70215	8.03749	8.17828	8.10417	8.24292	8.33257	8.27377
BJ255915	Ta.7378.6.S1_at	mRNA for protein H2B-8, complete cds	1.04058	4.96106	1.91104e-05	0.001398	4.81409	4.52377	4.80023	4.91587	4.86527	4.71651	4.75259	4.72389	4.16064	5.86198	5.85084	5.54702
CD454920	Ta.5298.1.A1_at	Transcribed sequences	-0.67045	8.07585	1.94447e-05	0.00141205	8.33408	8.52182	8.4255	8.09406	8.19589	8.09169	8.11548	7.92957	7.93213	7.58216	7.82972	7.85816
BQ801772	TaAffx.131520.1.S1_s_at	sequence(s) not in UniGene	-1.61507	5.42072	1.98954e-05	0.00143289	6.49389	6.22554	5.70308	5.31417	4.81532	5.28213	6.3231	5.87349	5.44058	4.79536	4.24794	4.53399
CA643759	Ta.3894.1.S1_at	Transcribed sequence with weak similarity to protein ref:NP_201151.1 (A.thaliana) unknown protein (Arabidopsis thaliana)	0.648664	7.66527	2.03805e-05	0.001463	7.48215	7.5799	7.38264	7.34468	7.5558	7.47674	7.50849	7.53784	7.72425	8.18419	8.1704	8.0361
CA705537	Ta.10217.3.S1_at	Transcribed sequences	-2.81168	4.21874	2.11925e-05	0.00150858	5.4797	5.97758	6.09796	5.46911	5.53178	3.35483	3.10497	3.35625	3.1325	3.00926	3.1043	3.00666
CK208205	Ta.9255.1.S1_a_at	Transcribed sequence with moderate similarity to protein ref:NP_563980.1 (A.thaliana) expressed protein (Arabidopsis thaliana)	-0.534048	11.0141	2.17816e-05	0.00153728	11.2631	11.2729	11.1966	11.0854	11.0109	10.9316	11.1069	11.0713	11.0993	10.6385	10.7823	10.7098
CD866350	Ta.5118.1.S1_s_at	Transcribed sequence with weak similarity to protein pir:D29149 (M.musculus) D29149 proline-rich protein - mouse	-0.849137	10.0793	2.19637e-05	0.00154553	10.5461	10.5211	10.5795	9.99842	10.2512	10.2975	9.91102	9.66655	10.081	9.48525	9.74589	9.86827
CD491668	Ta.5452.2.S1_x_at	Transcribed sequence with weak similarity to protein ref:NP_566194.1 (A.thaliana) expressed protein (Arabidopsis thaliana)	1.63288	10.5984	2.24469e-05	0.001572	10.2885	10.4668	9.77993	9.53657	9.4197	10.3011	10.8104	10.9386	10.2051	11.9897	11.7701	11.674
CD490855	Ta.10252.1.S1_at	Transcribed sequences	0.61208	7.20286	2.24676e-05	0.001572	7.14118	7.12206	7.15095	7.11655	6.87078	6.84871	6.96821	6.96535	7.00012	7.78053	7.63602	7.8339
BQ171493	Ta.12055.1.S1_s_at	Transcribed sequences	-0.842424	9.7047	2.25173e-05	0.00157364	9.87122	9.72399	10.1493	10.157	10.1714	9.98193	9.5919	9.80368	9.78869	8.96531	9.28846	8.96347
CA638693	Ta.900.2.S1_s_at	Transcribed sequences	3.33521	3.97403	2.39119e-05	0.001646	2.8412	2.87474	2.95351	3.13238	3.27372	3.25632	2.5396	2.80157	5.34022	6.1242	6.16225	6.38865
CA640126	Ta.2460.3.S1_s_at	Transcribed sequence with weak similarity to protein ref:NP_197683.1 (A.thaliana) PGPD14 protein (Arabidopsis thaliana)	-1.01486	8.71511	2.39488e-05	0.00164554	8.94869	9.50682	9.1727	8.87369	8.78474	9.1792	8.38019	8.5474	8.60426	7.98988	8.18193	8.41181
CK201715	Ta.12252.1.S1_s_at	Transcribed sequence with moderate similarity to protein ref:NP_187341.1 (A.thaliana) branched chain alpha-keto acid dehydrogenase E2 subunit (Arabidopsis thaliana)	-0.667504	10.0797	2.49447e-05	0.00169241	10.336	10.3737	10.3021	10.1771	10.1683	10.227	10.2875	10.1707	9.90522	9.55935	9.69302	9.75691
CA684465	Ta.21258.2.S1_at	Transcribed sequences	-0.760779	9.72019	2.52544e-05	0.00171032	10.1464	9.83064	9.85199	10.3912	10.4415	10.4635	9.46108	9.2685	9.24072	8.97787	9.23179	9.33705
CA610189	Ta.2270.3.S1_a_at	Transcribed sequence with weak similarity to protein ref:NP_177607.1 (A.thaliana) hypothetical protein (Arabidopsis thaliana)	0.700174	7.43341	2.55351e-05	0.001726	7.04091	7.268	7.35791	7.19488	7.20469	7.33766	7.43107	7.41265	7.18583	7.83475	8.02868	7.90391
CA650139	Ta.19312.1.S1_at	Transcribed sequences	2.8444	3.61862	2.5835e-05	0.001734	2.66802	2.83674	3.05747	2.19973	2.95467	2.86866	2.44844	2.62559	4.66861	5.7581	5.46108	5.87626
CA627906	Ta.2358.3.S1_x_at	Transcribed sequence with moderate similarity to protein ref:NP_194580.1 (A.thaliana) prohibitin-like protein (Arabidopsis thaliana)	0.507983	9.4405	2.61943e-05	0.001746	9.29229	9.17939	9.24127	9.16719	9.25109	9.24328	9.54529	9.51746	9.61187	9.77132	9.76732	9.69826
CD918278	Ta.2243.1.S1_x_at	Transcribed sequence with weak similarity to protein ref:NP_172500.1 (A.thaliana) putative phragmoplastin (Arabidopsis thaliana)	-0.54992	8.73765	2.67816e-05	0.00177453	8.94237	8.82695	8.92108	8.81819	8.89028	8.78844	8.89892	8.94574	8.77923	8.30415	8.43517	8.30132
CK215425	Ta.24763.1.S1_at	Transcribed sequence with moderate similarity to protein ref:NP_564616.1 (A.thaliana) unknown protein; supported by full length cDNA: Ceres:126586 (Arabidopsis thaliana)	-0.566483	10.7397	2.68465e-05	0.00177692	10.9264	10.8117	10.9614	11.0474	11.0009	10.9469	10.669	10.8603	10.6522	10.3286	10.2918	10.3796
BQ483505	Ta.13288.1.A1_at	Transcribed sequence with moderate similarity to protein ref:NP_568096.1 (A.thaliana) expressed protein (Arabidopsis thaliana)	0.743997	8.07987	2.74012e-05	0.001804	7.89417	8.07776	7.82141	7.59415	7.75225	7.72975	8.07036	7.98272	8.01054	8.85466	8.74804	8.42263
CK154963	Ta.6901.1.S1_at	Transcribed sequence with weak similarity to protein ref:NP_182281.1 (A.thaliana) photolyaseblue-light receptor	0.613481	8.67726	2.75307e-05	0.00181	8.41283	8.31923	8.3903	8.53234	8.81807	8.63424	8.62996	8.66377	8.76355	9.09497	8.94831	8.91952
CK217217	Ta.22952.1.S1_at	Transcribed sequence with moderate similarity to protein ref:NP_193139.1 (A.thaliana) selenium-binding protein like (Arabidopsis thaliana)	0.597148	10.5734	2.77632e-05	0.00182	10.492	10.3095	10.3415	10.2966	10.3629	10.3404	10.591	10.5372	10.6754	11.0303	11.0751	10.8291
CD871690	Ta.1683.1.S1_x_at	Transcribed sequence with moderate similarity to protein ref:NP_186885.1 (A.thaliana) 6-phosphogluconate dehydrogenase, putative (Arabidopsis thaliana)	0.675563	9.49393	2.78373e-05	0.001823	9.23879	9.12703	9.24308	9.32864	9.48901	9.47011	9.39616	9.58525	9.41349	9.97857	9.98703	9.67
BE493051	TaAffx.43779.1.S1_at	sequence(s) not in UniGene	-1.16913	6.15221	2.82448e-05	0.00184752	6.87402	6.60497	6.70911	6.46077	6.83839	6.69545	5.74148	5.51703	5.70456	5.27197	5.33885	6.06988
BQ162543	Ta.8871.1.A1_at	Transcribed sequence with weak similarity to protein sp:P93834 (A.thaliana) HXK2_ARATH Hexokinase 2	-0.795394	8.1813	2.85169e-05	0.00185148	8.45961	8.20007	8.22099	8.64589	8.50317	8.59964	8.46692	8.36735	8.21749	7.61626	7.64974	7.22849
BJ250263	TaAffx.119961.1.A1_at	sequence(s) not in UniGene	1.52496	5.36412	2.87039e-05	0.001858	5.2211	5.02803	4.87412	4.56389	4.98006	4.63099	4.75924	4.78915	5.82472	6.64667	6.34092	6.71053
CD875153	Ta.1151.1.S1_at	Transcribed sequence with weak similarity to protein ref:NP_568651.1 (A.thaliana) senescence-specific cysteine protease SAG12 (Arabidopsis thaliana)	0.987302	10.2751	2.884e-05	0.001863	9.81557	10.2255	9.77397	9.80045	9.95291	10.1462	10.2842	10.2803	10.2448	11.0952	11.0892	10.5926
CA713200	Ta.7249.1.S1_x_at	Transcribed sequence with moderate similarity to protein ref:NP_189339.1 (A.thaliana) hypothetical protein (Arabidopsis thaliana)	1.29334	4.94758	2.94429e-05	0.001898	5.01666	4.2694	4.60301	5.05504	4.80339	4.49506	4.37919	4.24242	4.73772	5.65356	6.06567	6.04984
BQ295477	Ta.7378.12.S1_x_at	mRNA for protein H2B-8, complete cds	0.697019	7.13043	2.95142e-05	0.0019	6.88875	6.84657	7.04645	6.93304	6.96654	6.94479	6.95502	6.86218	7.24899	7.56917	7.74783	7.55584
CA627906	Ta.2358.3.S1_at	Transcribed sequence with moderate similarity to protein ref:NP_194580.1 (A.thaliana) prohibitin-like protein (Arabidopsis thaliana)	0.566396	8.79756	3.01625e-05	0.001926	8.6607	8.46302	8.60247	8.41826	8.62347	8.57856	8.88244	8.93914	8.97731	9.16604	9.1619	9.09745
CK208634	Ta.6723.2.S1_at	Transcribed sequence with moderate similarity to protein ref:NP_568064.1 (A.thaliana) putative protein (Arabidopsis thaliana)	-0.668464	9.56526	3.03725e-05	0.00193099	9.94715	9.85086	9.76922	9.70364	9.54922	9.5817	9.69805	9.5827	9.53877	9.11352	9.05148	9.39684
CA640777	TaAffx.11983.1.S1_s_at	sequence(s) not in UniGene	1.16999	4.88308	3.07916e-05	0.001942	4.51554	4.78419	4.08153	4.62733	4.57298	4.48789	4.93374	5.02436	4.67823	5.72793	5.89981	5.26347
CD863459	Ta.5490.1.S1_s_at	Transcribed sequence with weak similarity to protein ref:NP_182296.1 (A.thaliana) putative auxin-responsive protein (Arabidopsis thaliana)	0.616444	9.03936	3.10433e-05	0.001951	9.07766	8.91057	8.8665	8.95323	8.89621	8.71566	8.75928	8.69096	8.89817	9.59643	9.53177	9.57587
CA497604	Ta.3305.2.S1_a_at	Transcribed sequence with moderate similarity to protein sp:Q9LV11 (A.thaliana) PMAB_ARATH ATPase 11, plasma membrane-type	-0.819235	6.73914	3.17244e-05	0.0019861	6.96027	6.98874	7.00485	7.05604	6.91835	6.86064	6.89143	7.01649	6.67669	5.89379	6.18492	6.41744
CD887139	Ta.1942.1.S1_x_at	Transcribed sequence with weak similarity to protein ref:NP_564495.1 (A.thaliana) expressed protein (Arabidopsis thaliana)	0.995889	7.78454	3.21005e-05	0.002003	7.47571	7.25075	7.54183	7.66294	7.92989	8.0415	7.50472	7.65341	7.09773	8.31398	8.28957	8.6524
CA680811	TaAffx.6654.1.S1_x_at	sequence(s) not in UniGene	1.22158	6.50068	3.24098e-05	0.002017	6.45512	6.26971	6.26971	5.75838	6.01035	5.80684	5.96551	5.95507	6.8582	7.47741	7.5537	7.62818
BG907881	Ta.27671.1.A1_at	Transcribed sequence with weak similarity to protein ref:NP_172740.1 (A.thaliana) heat shock factor protein hsf8, putative (Arabidopsis thaliana)	0.609719	5.93119	3.34869e-05	0.002061	5.65003	5.81003	5.73108	5.77174	5.69446	5.67096	5.85263	5.96269	6.01034	6.51499	6.28099	6.22432
CD873934	Ta.3139.1.S1_at	Transcribed sequence with weak similarity to protein ref:NP_180145.1 (A.thaliana) hypothetical protein (Arabidopsis thaliana)	-0.899223	7.22683	3.3604e-05	0.00206371	7.54001	7.44424	7.13785	7.48532	7.43927	7.51202	7.70824	7.69785	7.33277	6.56544	6.64447	6.21452
BT009094.1	Ta.3201.1.S1_at	Clone wkm2c.pk005.c12:fis, full insert mRNA sequence /DEF=Triticum aestivum clone wkm2c.pk005.c12:fis, full insert mRNA sequence.	0.767499	6.40257	3.36866e-05	0.002065	6.01491	6.39243	6.19487	5.75774	6.17286	5.79713	6.52344	6.48521	6.58749	6.95567	6.99475	6.95428
CA615906	Ta.16959.1.S1_at	Transcribed sequence	-0.600604	5.61424	3.56311e-05	0.00215485	5.91521	5.72019	5.93351	5.50538	5.54727	5.718	5.70019	5.85705	5.70705	5.24283	5.31958	5.20468
BJ262049	Ta.27117.6.S1_x_at	Transcribed sequence with moderate similarity to protein ref:NP_567115.1 (A.thaliana) putative protein (Arabidopsis thaliana)	0.65675	11.4276	3.57139e-05	0.002157	11.2277	11.1984	11.1102	11.1191	11.2836	11.1625	11.4874	11.3808	11.6545	11.9463	11.9058	11.6545
CK216436	Ta.5600.1.S1_s_at	Transcribed sequence with weak similarity to protein ref:NP_172094.1 (A.thaliana) salt-tolerance protein (Arabidopsis thaliana)	-0.730712	9.75438	3.65387e-05	0.00218911	10.1184	9.88802	9.97182	10.3541	10.1937	10.5438	9.29261	9.33221	9.57186	9.13206	9.35088	9.30317
CK156904	Ta.12748.1.S1_a_at	Transcribed sequence with moderate similarity to protein ref:NP_172964.1 (A.thaliana) putative ubiquinol--cytochrome-c reductase (Arabidopsis thaliana)	0.578429	9.19498	3.74757e-05	0.002229	8.93907	9.0819	8.94591	8.91111	9.12457	9.16762	9.16666	9.11932	9.18147	9.61426	9.61051	9.4774
BJ234133	TaAffx.93058.2.S1_at	sequence(s) not in UniGene	-0.789366	6.6399	3.78312e-05	0.00224243	6.64354	6.96383	6.75992	6.60744	6.63772	6.67439	7.0104	7.30861	7.07379	5.77054	6.222	6.00665
CA649317	Ta.20705.1.S1_at	Transcribed sequence with weak similarity to protein ref:NP_565892.1 (A.thaliana) putative non-green plastid inner envelope membrane protein (Arabidopsis thaliana)	0.712683	7.72712	3.78795e-05	0.002243	7.54082	7.19588	7.37496	7.40052	7.65196	7.71318	7.80664	7.82685	7.96493	8.172	8.10555	7.97216
BJ312502	Ta.7284.1.S1_at	Transcribed sequences	0.851421	3.29876	3.81551e-05	0.002253	2.97749	3.07285	3.29293	3.14741	3.10386	2.78095	3.17617	3.01988	3.11604	3.79988	3.86142	4.23624
BJ262362	TaAffx.49827.1.A1_at	sequence(s) not in UniGene	-1.3996	5.24138	4.06077e-05	0.00237259	5.85394	5.71206	5.48772	5.50432	5.70508	5.42189	5.67139	5.72416	4.96112	4.16193	3.91292	4.78006
BJ231662	Ta.19155.1.S1_s_at	Transcribed sequence with weak similarity to protein pir:T51611 (A.thaliana) T51611 phosphoprotein phosphatase	0.594558	6.20421	4.12702e-05	0.002398	6.03122	6.05276	6.01185	5.90125	5.93021	6.14833	6.06866	6.14289	6.28379	6.69394	6.66226	6.52331
BJ217946	Ta.3000.1.A1_at	Transcribed sequences	0.911026	5.02232	4.14699e-05	0.002407	5.17664	4.56882	4.92044	4.79217	4.69604	4.57866	4.91021	4.72341	4.50244	5.89236	5.68394	5.82269
CD937739	Ta.27765.1.S1_x_at	Ribosomal protein L39-like mRNA, partial sequence	0.520827	10.0874	4.23838e-05	0.002441	9.86017	9.95144	9.88201	9.70969	9.81435	9.8592	10.2465	10.1697	10.2996	10.4745	10.4541	10.3274
BJ284170	Ta.2870.2.S1_at	Transcribed sequence with moderate similarity to protein ref:NP_568335.1 (A.thaliana) Expressed protein (Arabidopsis thaliana)	0.866645	6.40466	4.41246e-05	0.00251	6.40621	5.94407	6.26335	6.38876	6.3243	6.51376	6.15905	5.94113	5.70175	6.91602	7.08067	7.21687
BJ250717	Ta.5677.1.S1_at	Transcribed sequence with moderate similarity to protein pir:T02390 (A.thaliana) T02390 citrate	0.546737	7.84069	4.41465e-05	0.00251	7.65196	7.6051	7.72183	7.71688	7.61503	7.73025	7.73358	7.83995	7.85459	8.31354	8.22976	8.07579
CK206212	Ta.3346.1.S1_at	Transcribed sequence with weak similarity to protein ref:NP_178341.1 (A.thaliana) putative phloem-specific lectin (Arabidopsis thaliana)	-0.723103	7.05468	4.42296e-05	0.00251235	7.31817	7.07072	7.22368	7.15741	7.37124	7.21893	7.17379	7.27279	7.40622	6.67211	6.50452	6.26663
CA601491	Ta.3493.1.S1_at	Transcribed sequence with weak similarity to protein ref:NP_564316.1 (A.thaliana) Expressed protein (Arabidopsis thaliana)	0.548793	7.05681	4.65855e-05	0.002608	6.97128	6.89863	6.81151	6.83693	6.8082	6.95793	6.91323	7.01744	7.13877	7.46847	7.38729	7.47203
CA698831	Ta.20654.1.S1_x_at	Transcribed sequence with weak similarity to protein ref:NP_568280.1 (A.thaliana) putative protein (Arabidopsis thaliana)	0.851592	8.25813	4.66483e-05	0.002609	7.96845	7.46833	7.7736	8.32148	8.52021	8.32762	8.24141	8.40262	8.30868	8.72324	8.71941	8.3225
CK203255	Ta.2631.1.S1_at	Transcribed sequence with weak similarity to protein pir:T06010 (A.thaliana) T06010 hypothetical protein T25K17.70 - Arabidopsis thaliana	-0.586731	12.6658	4.79391e-05	0.00266382	12.9084	13.0312	12.7729	12.4157	12.6409	12.6503	12.8866	12.9282	12.8035	12.2833	12.3307	12.3384
CK205433	Ta.17023.1.A1_at	Transcribed sequence with weak similarity to protein ref:NP_192894.1 (A.thaliana) putative protein (Arabidopsis thaliana)	-0.627439	8.39035	4.83872e-05	0.00267665	8.53893	8.39679	8.72894	8.72087	8.58674	8.47539	8.46867	8.51303	8.47246	7.84277	8.02698	7.91259
CA607224	TaAffx.59129.1.S1_at	sequence(s) not in UniGene	-1.03256	8.03898	4.93564e-05	0.00270819	8.5974	8.24304	8.39163	8.60597	8.55213	8.05009	8.18112	8.00526	7.70674	7.21116	7.31328	7.60994
BJ321046	Ta.6817.1.A1_s_at	Transcribed sequences	0.829184	4.8308	5.00509e-05	0.002737	4.6143	4.97192	4.48552	4.24568	4.31967	4.47609	4.5595	4.79432	4.9433	5.63298	5.39607	5.53024
CK197541	Ta.6096.1.S1_at	Transcribed sequence with moderate similarity to protein ref:NP_174485.1 (A.thaliana) secretory carrier membrane protein, putative (Arabidopsis thaliana)	0.718823	8.75988	5.02538e-05	0.002745	8.42438	8.45533	8.45773	8.2426	8.64672	8.74246	8.915	8.98319	8.75726	9.13669	9.18602	9.1712
CK197632	Ta.5623.1.S1_x_at	Transcribed sequence with moderate similarity to protein sp:Q42524 (A.thaliana) 4CL1_ARATH 4-coumarate--CoA ligase 1	0.61028	8.2929	5.0455e-05	0.002754	7.99757	7.7829	7.76084	8.21258	8.43651	8.47943	8.44657	8.53997	8.48626	8.55661	8.42522	8.39031
CA729626	Ta.19311.2.S1_at	Transcribed sequence with weak similarity to protein ref:NP_175238.1 (A.thaliana) protein phosphatase-2C, putative (Arabidopsis thaliana)	-0.516984	6.96601	5.08287e-05	0.00276669	7.25687	7.24844	7.16456	7.06309	6.84165	6.97999	6.99995	6.95332	6.96533	6.64917	6.78193	6.68782
BJ214487	Ta.2344.1.S1_s_at	Clone wdk3c.pk021.e13:fis, full insert mRNA sequence	0.757703	8.92949	5.08927e-05	0.002768	8.71906	8.85	8.87412	8.85898	8.9812	8.77993	8.67266	8.40106	8.30055	9.42408	9.47481	9.81739
CD934365	Ta.12788.1.S1_x_at	Transcribed sequence with moderate similarity to protein ref:NP_178547.1 (A.thaliana) putative ferredoxin-thioredoxin reductase (Arabidopsis thaliana)	0.649012	10.2881	5.17417e-05	0.002806	10.1076	10.1788	10.2181	10.1418	9.80612	10.2125	10.0363	10.1009	10.2032	10.8001	10.8821	10.7693
CA664790	TaAffx.82926.1.S1_s_at	sequence(s) not in UniGene	-0.833857	10.2049	5.26308e-05	0.00284457	10.6324	10.5174	10.3453	10.4344	10.4375	10.0689	10.4882	10.4353	10.1054	9.79975	9.69832	9.49552
CA686559	Ta.14993.1.S1_at	Transcribed sequence	-0.533391	8.40362	5.33977e-05	0.00287587	8.5334	8.48668	8.53332	8.4724	8.64573	8.49433	8.65121	8.57135	8.5018	8.07675	7.87505	8.00143
BE399396	Ta.819.1.A1_at	Transcribed sequences	1.14196	5.48979	5.45612e-05	0.002926	4.90535	5.16171	5.30382	5.11567	4.81122	5.64718	5.4396	5.16082	5.53534	6.3061	6.05623	6.43442
CA616376	Ta.24988.1.S1_s_at	Transcribed sequence with weak similarity to protein ref:NP_200670.1 (A.thaliana) putative protein (Arabidopsis thaliana)	0.774617	10.2508	5.48034e-05	0.002934	10.0001	9.87594	9.84864	9.84561	9.89602	9.90335	10.387	10.5754	10.6295	10.9439	10.3668	10.7378
BQ172012	Ta.12284.1.A1_at	Transcribed sequences	0.796708	5.85561	5.48979e-05	0.002935	5.7821	5.48071	5.60952	5.13799	5.60031	5.48071	6.02313	6.09618	5.79419	6.46689	6.2901	6.50546
CA655942	Ta.5268.1.A1_at	Transcribed sequence with moderate similarity to protein ref:NP_200456.1 (A.thaliana) ADPATP translocase-like protein (Arabidopsis thaliana)	-0.592872	8.46003	5.54979e-05	0.00296037	8.85607	8.70266	8.84986	8.36077	8.54929	8.56733	8.46251	8.2741	8.26777	8.12003	8.18429	8.32565
BQ803592	Ta.8313.1.S1_at	Transcribed sequence with weak similarity to protein ref:NP_175862.1 (A.thaliana) CRK1 protein, putative (Arabidopsis thaliana)	0.589762	7.21317	5.58056e-05	0.00297	7.10112	6.90744	6.8239	7.16367	7.08084	7.19489	7.26096	7.30286	7.12059	7.56132	7.61871	7.42173
CA647415	Ta.19117.1.S1_at	Transcribed sequence	0.771378	4.47245	5.67187e-05	0.002999	4.11577	4.23164	4.18067	4.58618	4.50607	4.08219	4.23164	4.32505	4.56794	4.90078	4.94663	4.9948
BQ161025	Ta.7960.1.S1_at	Transcribed sequences	-1.58071	3.89619	5.71265e-05	0.00301056	4.26397	4.46173	4.44865	4.14406	4.37875	4.60145	3.91325	4.35374	3.75646	3.27967	3.11525	2.0373
BJ231286	Ta.9780.1.A1_at	Transcribed sequence	0.908919	4.33274	5.81591e-05	0.003041	3.95092	4.49874	4.23601	3.93397	4.16659	3.81473	3.85622	3.99935	4.12393	4.89869	5.31885	5.19488
BJ236595	Ta.10008.1.A1_at	sequence with weak similarity to protein pir:T51712 (A.thaliana) T51712 threonine dehydratasedeaminase (imported) - Arabidopsis thaliana	0.645516	7.39468	5.95226e-05	0.003096	7.17974	7.22313	7.19879	7.67896	7.36396	7.25229	7.12406	7.0711	7.10595	7.84724	7.73293	7.95804
CA716133	TaAffx.87362.1.S1_at	sequence(s) not in UniGene	-0.744575	8.2695	6.12037e-05	0.0031496	8.34338	8.75861	8.62478	8.23391	8.22301	8.5829	8.31558	8.38521	8.27361	7.79265	7.75242	7.94798
BJ306896	Ta.7717.1.S1_x_at	Transcribed sequence with moderate similarity to protein ref:NP_190750.1 (A.thaliana) chlorophyll synthetase (Arabidopsis thaliana)	0.536418	8.39812	6.1925e-05	0.003171	8.24853	8.12148	8.30404	8.27361	8.0799	8.26521	8.34043	8.40554	8.45533	8.83844	8.74006	8.70481
CD373844	Ta.2381.1.S1_at	Transcribed sequence with weak similarity to protein ref:NP_197697.1 (A.thaliana) putative protein (Arabidopsis thaliana)	-0.708781	8.00034	6.35652e-05	0.00323581	8.18167	8.13733	8.30949	8.37235	8.33361	8.4021	7.79632	7.93296	8.03607	7.76563	7.26126	7.47527
BJ253245	Ta.11892.1.A1_at	Transcribed sequences	0.987622	3.69726	6.3949e-05	0.003247	3.17721	3.3092	3.5642	3.58643	3.49552	3.32507	3.48448	3.49305	3.91843	4.46908	4.56549	3.9789
CA498740	Ta.14513.1.S1_at	Transcribed sequence with weak similarity to protein pir:T50527 (A.thaliana) T50527 hypothetical protein T27I15_150 - Arabidopsis thaliana	-0.634123	9.78709	6.41305e-05	0.00325377	9.92479	10.1146	10.0426	10.2602	10.2353	10.5408	9.42623	9.34878	9.37223	9.39144	9.24889	9.53928
CA623851	TaAffx.112444.1.S1_at	sequence(s) not in UniGene	0.631527	7.34107	6.52155e-05	0.00329	7.2515	6.91484	7.07762	7.23176	7.39198	7.23818	7.25738	7.16306	7.42802	7.74776	7.62755	7.76322
CK211229	TaAffx.44371.1.A1_at	sequence(s) not in UniGene	1.17235	4.01173	6.53392e-05	0.003293	3.63445	3.79612	3.65586	3.69108	3.55446	4.4193	3.55547	3.64904	3.58151	4.84867	4.55992	5.19488
BG907518	Ta.2460.2.A1_at	Transcribed sequence with weak similarity to protein ref:NP_197683.1 (A.thaliana) PGPD14 protein (Arabidopsis thaliana)	-0.776634	7.77025	6.88675e-05	0.00339573	8.19465	8.2618	8.11944	7.99636	7.86194	8.07081	7.40429	7.31432	7.77343	7.3406	7.25694	7.64844
CK153846	Ta.11095.1.A1_at	Transcribed sequence with weak similarity to protein pir:T48222 (A.thaliana) T48222 hypothetical protein T7H20.60 - Arabidopsis thaliana	1.11735	3.82393	7.01567e-05	0.00344	3.41315	3.67395	3.18265	3.82321	3.15708	3.43214	3.73425	3.62981	4.21907	4.51383	4.39232	4.71565
BJ213408	Ta.3603.1.S1_s_at	Transcribed sequence with weak similarity to protein ref:NP_195385.1 (A.thaliana) sugar transporter like protein (Arabidopsis thaliana)	1.26518	6.49439	7.14149e-05	0.003481	6.05872	5.99246	6.03797	6.11292	6.38313	5.97672	6.36651	6.28396	6.83557	7.8358	7.23827	6.81062
BQ161966	Ta.8486.1.S1_at	Transcribed sequence with weak similarity to protein ref:NP_189427.1 (A.thaliana) NADPH:quinone oxidoreductase	1.00442	5.26297	7.1439e-05	0.003481	4.6316	4.69808	5.11574	5.12017	4.86527	5.2633	5.05824	5.59683	5.34769	5.65301	5.73105	6.07463
CA699960	Ta.21745.1.S1_at	Transcribed sequence	-0.623235	7.82899	7.1685e-05	0.00348764	8.03552	8.06394	8.06911	7.76185	7.98335	7.87948	7.96081	7.94633	7.9486	7.35964	7.26287	7.67636
BE470990	Ta.1937.1.S1_s_at	Transcribed sequences	0.752297	6.48628	7.20464e-05	0.003502	6.17261	6.29938	5.94419	6.26508	6.27541	6.18574	6.54707	6.58301	6.88983	7.06315	6.9341	6.67583
BQ237896	Ta.16341.1.S1_s_at	Transcribed sequence with moderate similarity to protein pir:T47665 (A.thaliana) T47665 beta-N-acetylhexosaminidase-like protein - Arabidopsis thaliana	0.590694	7.79684	7.53144e-05	0.003632	7.68574	7.47757	7.56432	7.66502	7.55628	7.57199	8.00399	7.69956	7.83792	8.22574	8.04106	8.23292
BF293386	TaAffx.15485.1.A1_at	sequence(s) not in UniGene	0.54376	7.44942	7.72792e-05	0.00371	7.1621	7.31829	7.19177	7.36097	7.55752	7.2605	7.43239	7.37622	7.42981	7.7638	7.83434	7.7053
BJ228090	TaAffx.12950.1.S1_at	sequence(s) not in UniGene	0.886581	5.40358	7.72923e-05	0.00371	5.24678	4.99367	5.09414	4.56389	5.04139	5.13702	5.60369	5.3961	5.7719	6.18767	5.86939	5.93728
CK212376	Ta.807.1.S1_a_at	Transcribed sequence with moderate similarity to protein ref:NP_199687.1 (A.thaliana) 60S ribosomal protein L13a (Arabidopsis thaliana)	0.657085	8.71503	7.78183e-05	0.003726	8.44546	8.62124	8.4686	8.32457	8.37626	8.58231	8.60688	8.65724	8.99127	9.22442	9.13763	9.14451
CA678405	TaAffx.54678.1.S1_at	sequence(s) not in UniGene	-0.624285	7.75212	7.82957e-05	0.00374317	7.92905	8.08768	7.96381	7.93956	8.04645	8.20597	7.73021	7.63267	7.38231	7.39197	7.29174	7.42396
CN008546	Ta.11001.2.S1_a_at	Transcribed sequence with moderate similarity to protein ref:NP_566217.1 (A.thaliana) putative GAR1 protein (Arabidopsis thaliana)	0.823153	7.03228	7.94382e-05	0.003774	6.6338	6.98634	6.54084	6.50159	6.60232	6.61882	7.25032	7.19927	7.42361	7.76111	7.62387	7.24546
CK195339	Ta.7378.4.S1_at	mRNA for protein H2B-8, complete cds	0.75388	7.10539	7.97201e-05	0.00378	6.87435	6.60467	6.78792	6.94465	6.99617	6.87134	7.11673	7.01988	7.52039	7.66056	7.48755	7.38048
CD888399	Ta.10542.1.S1_a_at	Transcribed sequence with moderate similarity to protein ref:NP_188147.1 (A.thaliana) putative 3-hydroxybutyryl-CoA dehydrogenase (Arabidopsis thaliana)	-0.491663	8.86332	8.07725e-05	0.00381987	8.95565	9.06552	9.06052	8.84065	8.88578	8.86255	8.96905	9.04996	9.0635	8.48353	8.66758	8.45558
BQ171825	Ta.12210.1.A1_at	Transcribed sequence	0.644518	6.76351	8.51373e-05	0.003974	6.67979	6.77735	6.43997	6.46151	6.35488	6.49465	6.69357	6.58958	6.84013	7.19096	7.19948	7.44022
CK214726	Ta.16407.1.S1_at	Transcribed sequences	-0.633812	10.9496	8.54601e-05	0.00398337	11.2474	11.2364	11.1297	11.0086	11.148	11.154	10.9978	10.8958	10.865	10.312	10.6617	10.7384
CA737897	TaAffx.50270.1.S1_at	sequence(s) not in UniGene	-1.46775	5.15432	8.54681e-05	0.00398337	6.31242	5.93867	5.88167	6.15341	5.82257	5.66736	3.79383	3.98853	4.56389	5.04348	3.97493	4.71112
CA633488	Ta.20691.1.A1_at	Transcribed sequences	-0.525908	7.26557	8.59519e-05	0.00399393	7.42867	7.29272	7.36305	7.42613	7.54987	7.71993	7.3707	7.23909	7.28997	6.84152	6.85437	6.81083
BJ272411	TaAffx.64856.1.A1_at	sequence(s) not in UniGene	1.59491	3.5506	8.60369e-05	0.003995	2.95676	3.36389	3.46658	3.01702	3.01702	3.1719	2.82298	3.02258	3.19649	4.16285	4.74367	5.66542
BJ270957	Ta.4746.1.A1_at	Transcribed sequences	1.4171	4.5234	9.02696e-05	0.004135	4.23509	3.82845	4.26351	4.12121	4.38573	4.24619	4.27944	3.77158	4.57128	6.01342	4.93364	5.6313
CK208205	Ta.9255.1.S1_at	Transcribed sequence with moderate similarity to protein ref:NP_563980.1 (A.thaliana) expressed protein (Arabidopsis thaliana)	-0.445867	11.0242	9.29168e-05	0.00422138	11.1859	11.3035	11.1938	11.0433	11.0513	10.9499	11.0402	11.115	11.0615	10.7527	10.8044	10.7885
BQ801471	Ta.24405.1.S1_at	Transcribed sequence with weak similarity to protein ref:NP_566588.1 (A.thaliana) expressed protein (Arabidopsis thaliana)	0.448063	10.2369	9.31566e-05	0.004223	10.1637	10.1486	10.1098	9.89991	10.033	9.92845	10.2873	10.2671	10.2385	10.6141	10.5167	10.6355
CA731654	Ta.22237.1.S1_at	Transcribed sequence with weak similarity to protein ref:NP_178476.1 (A.thaliana) putative nonsense-mediated mRNA decay protein (Arabidopsis thaliana)	0.501038	8.72943	9.62608e-05	0.004325	8.49531	8.57196	8.59666	8.76018	8.82061	8.75424	8.55783	8.50269	8.52665	9.16428	8.89216	9.1106
CD914926	TaAffx.35018.1.S1_at	sequence(s) not in UniGene	0.550122	7.35739	9.7112e-05	0.004355	7.20067	7.30704	7.28745	7.26405	7.23498	7.16398	7.09743	6.99407	7.29352	7.94252	7.75905	7.74396
BQ166482	Ta.3629.1.S1_a_at	Transcribed sequences	-0.440549	7.30873	9.93969e-05	0.00443535	7.61297	7.51407	7.52796	7.30475	7.21231	7.29413	7.35062	7.23536	7.31923	7.1095	7.09934	7.12451
BJ249735	Ta.628.1.S1_x_at	Transcribed sequence with weak similarity to protein ref:NP_563794.1 (A.thaliana) Expressed protein (Arabidopsis thaliana)	-0.527898	9.46417	9.95878e-05	0.00443535	9.54471	9.57502	9.69256	9.8621	9.80809	10.0631	9.32858	9.3118	9.15544	9.1151	9.06723	9.04628
BQ743523	Ta.9549.2.S1_s_at	Transcribed sequence with weak similarity to protein pir:T47775 (A.thaliana) T47775 hypothetical protein F24I3.230 - Arabidopsis thaliana	0.880458	7.25855	9.99834e-05	0.004442	7.06207	7.05929	6.79535	6.56813	7.20564	6.68177	7.46533	7.22844	7.47854	8.03359	7.75095	7.77354
CK214819	Ta.30191.1.A1_s_at	Transcribed sequence with weak similarity to protein ref:NP_172078.1 (A.thaliana) unknown protein (Arabidopsis thaliana)	-0.658539	10.6569	9.999e-05	0.00444162	10.8922	10.9916	11.0787	11.147	10.9026	11.269	10.0914	10.2023	10.3209	10.1554	10.3732	10.4583
BJ282387	Ta.3437.1.S1_a_at	Transcribed sequence with weak similarity to protein pir:T48351 (A.thaliana) T48351 adenosine kinase-like protein - Arabidopsis thaliana	0.518842	9.75832	0.000100789	0.004459	9.42118	9.54932	9.57732	9.54806	9.6542	9.75687	9.80536	9.90099	9.78215	10.081	10.1039	9.91954
BT009414.1	Ta.27272.1.S1_at	Triticum aestivum clone wlmk1.pk0004.g10:fis, full insert mRNA sequence.	0.533175	8.68391	0.00010101	0.00446	8.55266	8.52976	8.55303	8.42149	8.50804	8.6271	8.58279	8.7209	8.47615	9.14119	9.13411	8.95967
BJ224514	Ta.7339.3.S1_a_at	Transcribed sequence with weak similarity to protein sp:Q9FVC1 (A.thaliana) SVP_ARATH SHORT VEGETATIVE PHASE protein	-0.86748	7.03211	0.000101487	0.00447815	7.17136	7.42076	7.35775	7.27288	6.89547	7.17041	7.29839	7.21418	7.23668	6.3614	6.83202	6.15402
CA502533	Ta.2358.1.S1_x_at	Transcribed sequence with moderate similarity to protein ref:NP_194580.1 (A.thaliana) prohibitin-like protein (Arabidopsis thaliana)	0.477839	9.43215	0.000106849	0.004664	9.21148	9.30407	9.27531	9.09792	9.18498	9.28474	9.49194	9.46953	9.64149	9.73896	9.77027	9.71515
AY093953.1	Ta.9453.1.S1_at	Biostress-resistance-related protein mRNA, partial cds /DEF=Triticum aestivum biostress-resistance-related protein mRNA, partial cds.	0.470264	10.6417	0.000111194	0.00478	10.4355	10.6137	10.4834	10.4078	10.3544	10.5074	10.6588	10.6192	10.6765	10.999	11.0292	10.9152
BJ320776	TaAffx.36669.1.A1_s_at	sequence(s) not in UniGene	0.871741	4.74062	0.000111209	0.00478	4.33356	4.47575	4.66781	4.38581	4.78179	4.43937	4.80259	4.68222	4.22621	5.51737	5.2901	5.28488
BJ220855	Ta.11269.1.S1_at	Transcribed sequences	0.732939	6.72014	0.000111547	0.004784	6.45562	6.27269	6.7049	6.33271	6.56345	6.65942	6.63596	6.76662	6.61825	7.14178	7.06999	7.42025
BJ309786	Ta.14519.1.S1_x_at	Transcribed sequence with moderate similarity to protein pir:T51387 (A.thaliana) T51387 UVB-resistance protein-like - Arabidopsis thaliana	0.476183	8.15502	0.000114679	0.004889	8.02468	7.90452	7.89602	7.94162	8.06533	8.16764	8.20556	8.16764	8.23347	8.37215	8.41996	8.46166
BQ166632	Ta.10818.1.S1_x_at	Transcribed sequence with weak similarity to protein ref:NP_005457.1 (H.sapiens) RNA polymerase II transcriptional regulation mediator	0.458263	5.75114	0.000114715	0.004889	5.6291	5.51227	5.54629	5.54893	5.59477	5.634	5.78673	5.80597	5.89321	5.92687	6.09327	6.04231
AY162186.1	Ta.5539.1.S1_at	Triticum monococcum extracellular invertase (exin1) mRNA, complete cds. /PROD=extracellular invertase /FL=gb:AY162186.1	-0.513011	9.25828	0.000119451	0.00503173	9.37327	9.51016	9.52356	9.21968	9.19407	9.22785	9.44689	9.50586	9.23005	9.031	8.89532	8.94164
CA646820	Ta.28366.1.S1_at	Transcribed sequence with moderate similarity to protein ref:NP_187207.1 (A.thaliana) putative 60S ribosomal protein L22 (Arabidopsis thaliana)	1.27253	4.14174	0.000122277	0.005109	3.71131	4.03133	3.0688	3.96703	3.95065	4.07757	4.08524	4.0343	4.14561	5.31138	4.92089	4.39678
CA604535	Ta.3122.1.S1_a_at	Transcribed sequence with weak similarity to protein ref:NP_172943.1 (A.thaliana) linker histone protein, putative (Arabidopsis thaliana)	0.630815	9.1754	0.000127549	0.005271	9.14374	9.03609	9.11789	8.83426	8.74309	9.16069	8.93452	8.87287	9.07148	9.75349	9.59662	9.84005
CA641985	TaAffx.29477.1.S1_at	sequence(s) not in UniGene	0.591156	8.66784	0.000131107	0.005378	8.49736	8.43655	8.39567	8.2963	8.65351	8.40218	8.71954	8.64971	8.86022	9.1644	9.01172	8.92692
BJ260861	Ta.4447.1.S1_x_at	Transcribed sequence with moderate similarity to protein ref:NP_194967.1 (A.thaliana) cellulose synthase catalytic subunit	0.52928	6.34113	0.000133006	0.005409	6.13425	6.23094	6.3156	6.13957	6.20409	6.40772	6.06097	6.07199	6.25978	6.76986	6.74474	6.75402
CA698145	TaAffx.131873.1.S1_at	sequence(s) not in UniGene	-0.490073	9.08	0.000135841	0.00549916	9.21467	9.27415	9.22012	8.99378	9.02763	9.051	9.25798	9.47101	9.21087	8.68301	8.84065	8.71506
BJ289759	Ta.2464.1.S1_a_at	Transcribed sequence with moderate similarity to protein pir:T48625 (A.thaliana) T48625 pescadillo-like protein - Arabidopsis thaliana	0.593727	7.59773	0.00014105	0.005643	7.4973	7.55619	7.29647	7.31777	7.3109	7.30503	7.397	7.5543	7.80669	8.06048	8.09497	7.97568
BG908408	Ta.1142.1.S1_x_at	Transcribed sequences	-0.52376	10.0382	0.000153542	0.00602087	10.1663	10.2242	10.2899	10.2355	10.1577	10.4171	10.0134	9.98628	9.85808	9.57228	9.75426	9.78269
BT009499.1	Ta.25573.1.S1_at	Clone wr1.pk0081.a8:fis, full insert mRNA sequence /DEF=Triticum aestivum clone wr1.pk0081.a8:fis, full insert mRNA sequence.	0.609296	6.01342	0.000156729	0.006118	6.11555	5.92239	5.67761	5.66551	5.48972	5.5447	6.08807	5.94615	6.16786	6.53527	6.57335	6.43482
BE445451	Ta.6936.3.S1_x_at	Transcribed sequence with moderate similarity to protein sp:Q9SYA6 (A.thaliana) RPBX_ARATH DNA-directed RNA polymerase II 8.2 kDa polypeptide	0.4943	9.40425	0.000162338	0.006266	9.34113	9.32952	9.19897	9.14594	9.35268	9.20957	9.43257	9.3012	9.18686	9.78592	9.7797	9.7869
AJ614757	TaAffx.123979.1.S1_x_at	sequence(s) not in UniGene	0.447463	7.56291	0.000163086	0.00629	7.4647	7.37009	7.44028	7.46203	7.41907	7.54209	7.48994	7.48369	7.4656	7.99249	7.83787	7.7871
CD863459	Ta.5490.1.S1_x_at	Transcribed sequence with weak similarity to protein ref:NP_182296.1 (A.thaliana) putative auxin-responsive protein (Arabidopsis thaliana)	0.608517	9.22661	0.000168653	0.006436	9.29597	9.0629	8.94501	9.0835	9.21043	8.84666	9.14246	9.02566	8.97728	9.73622	9.65205	9.74116
BQ483970	Ta.966.1.S1_s_at	Transcribed sequence with weak similarity to protein sp:Q9SKZ3 (A.thaliana) R12C_ARATH 40S ribosomal protein S12-2	0.619507	8.83045	0.000171504	0.006505	8.46343	8.77137	8.32176	8.41319	8.67716	8.66994	9.05071	9.08152	9.10122	9.19407	9.15862	9.06239
CA720683	Ta.28731.2.S1_x_at	Transcribed sequence with moderate similarity to protein pir:T45700 (A.thaliana) T45700 hypothetical protein F18L15.150 - Arabidopsis thaliana	-0.429286	9.26246	0.000175743	0.00661863	9.38796	9.22815	9.37829	9.37506	9.39766	9.39354	9.37698	9.41512	9.49021	8.95218	8.89342	8.86094
BQ168154	Ta.2270.1.S1_at	Transcribed sequence with weak similarity to protein ref:NP_177607.1 (A.thaliana) hypothetical protein (Arabidopsis thaliana)	0.491133	7.86955	0.000176581	0.006638	7.73829	7.75293	7.71048	7.81367	7.85842	7.63835	7.83068	7.81367	7.60298	8.17284	8.22033	8.28193
CK209102	Ta.20466.1.S1_at	Transcribed sequence with weak similarity to protein ref:NP_188491.1 (A.thaliana) unknown protein (Arabidopsis thaliana)	0.472132	9.69438	0.000177122	0.006648	9.54119	9.6974	9.44826	9.28475	9.4016	9.30815	9.82961	9.7918	9.92651	10.0904	9.99961	10.0133
CK192982	Ta.7488.1.S1_a_at	Transcribed sequence with moderate similarity to protein pir:T00580 (A.thaliana) T00580 probable (acyl-carrier-protein) S-malonyltransferase	0.682195	5.42932	0.00018555	0.006884	5.31485	5.11525	5.10544	4.98345	5.4336	5.38779	5.21041	5.53599	5.48289	5.91653	5.77833	5.88726
AL829386	Ta.8125.1.S1_at	Transcribed sequence with moderate similarity to protein ref:NP_188498.1 (A.thaliana) uridylate kinase, putative (Arabidopsis thaliana)	-0.456652	9.279	0.000195509	0.00711564	9.48403	9.32746	9.46584	9.39151	9.22765	9.25965	9.4179	9.36496	9.50165	8.96713	8.90708	9.03317
CA658460	Ta.4302.1.S1_at	Transcribed sequence with moderate similarity to protein ref:NP_181006.1 (A.thaliana) putative pyruvate dehydrogenase E1 beta subunit (Arabidopsis thaliana)	0.542457	9.01445	0.000197857	0.007181	8.94118	8.8349	8.7772	8.58118	8.9565	8.74982	8.99618	9.02979	9.12598	9.48889	9.33466	9.35709
BJ263147	Ta.9050.2.A1_at	Transcribed sequence with moderate similarity to protein pir:T47800 (A.thaliana) T47800 cysteine synthase - Arabidopsis thaliana	0.686452	7.85213	0.000198121	0.007181	7.69699	7.42219	7.67106	7.74698	7.77269	8.18414	7.49287	7.65111	7.73802	8.42796	8.17586	8.24576
CD861747	Ta.30640.1.S1_at	Partial mRNA for putative PEBP protein (hd3A gene)	0.648363	2.43516	0.000205678	0.007372	2.34532	2.38681	2.29346	2.32811	2.29018	2.11357	2.01458	2.2438	2.23544	3.05884	2.70422	3.20762
CD865801	Ta.27835.1.A1_at	Transcribed sequences	0.56982	7.62223	0.000209167	0.007462	7.49996	7.24755	7.30756	7.67134	7.93895	7.60113	7.44771	7.59897	7.38905	7.93765	7.98212	7.84476
BJ228834	Ta.4443.1.S1_s_at	Transcribed sequence with weak similarity to protein ref:NP_563668.1 (A.thaliana) expressed protein (Arabidopsis thaliana)	0.562211	7.37193	0.000210602	0.007505	7.11927	7.20923	7.1323	6.87398	7.20438	7.28541	7.48451	7.44999	7.55667	7.64662	7.83116	7.66966
AJ614130	Ta.3522.2.S1_a_at	Transcribed sequence with strong similarity to protein ref:NP_190826.1 (A.thaliana) putative ribosomal protein S14 (Arabidopsis thaliana)	0.468708	10.5285	0.000212857	0.007542	10.3959	10.4167	10.2483	10.302	10.298	10.3573	10.5729	10.5881	10.6962	10.913	10.8707	10.6834
BJ244903	Ta.10349.1.S1_a_at	Transcribed sequence with weak similarity to protein ref:NP_564927.1 (A.thaliana) expressed protein (Arabidopsis thaliana)	-0.467573	9.72424	0.000240956	0.00819998	9.77703	9.92908	9.86267	9.74546	9.5812	9.60144	10.0257	10.0305	9.9717	9.32146	9.53434	9.31024
CA638046	Ta.5694.2.S1_x_at	Transcribed sequences	0.59587	7.20049	0.000242223	0.008211	6.76777	6.95455	6.92062	6.94707	6.94557	7.28785	7.24639	7.4119	7.49357	7.58969	7.33887	7.50199
BJ307479	Ta.6544.1.S1_at	Transcribed sequence with weak similarity to protein pir:T48173 (A.thaliana) T48173 hypothetical protein F7A7.40 - Arabidopsis thaliana	-0.53652	8.57699	0.00027173	0.00888231	8.89753	8.92297	8.82416	8.69538	8.70799	8.81655	8.27667	8.20817	8.53939	8.20667	8.32996	8.49847
BQ160834	Ta.7872.1.S1_at	Transcribed sequence with weak similarity to protein ref:NP_173030.1 (A.thaliana) hypothetical protein (Arabidopsis thaliana)	0.465143	7.39948	0.000288594	0.009232	7.46082	7.23962	7.34911	7.21484	7.15725	6.98383	7.25973	7.30664	7.37692	7.87929	7.79366	7.77203
BQ804429	Ta.27785.1.S1_a_at	Ribosomal protein S8-like mRNA, complete sequence	0.522743	10.5736	0.000300986	0.009524	10.3064	10.5763	10.288	10.253	10.3488	10.379	10.6247	10.6622	10.7054	10.9961	11.0089	10.734
CA611559	Ta.6086.1.A1_a_at	Transcribed sequence with weak similarity to protein ref:NP_188905.1 (A.thaliana) unknown protein (Arabidopsis thaliana)	0.472546	7.2198	0.000302477	0.009566	7.13534	7.03756	6.90387	6.88928	7.05883	6.99976	7.32532	7.3059	7.48735	7.58216	7.42714	7.48511
CD878955	Ta.659.5.S1_at	Wheat translation elongation factor 1 alpha-subunit (TEF1) mRNA, complete cds	0.378215	11.1432	0.000314395	0.009831	11.0264	11.032	10.9929	10.8461	10.8966	10.8519	11.233	11.2919	11.3621	11.4209	11.4087	11.3563
BJ294729	TaAffx.37278.1.S1_at	sequence(s) not in UniGene	0.460439	6.52651	0.000317492	0.009881	6.28712	6.41375	6.52397	6.45624	6.577	6.45626	6.35668	6.20559	6.43536	6.90423	6.8429	6.85902
BJ270944	Ta.9537.1.S1_x_at	Transcribed sequences	0.472861	7.4918	0.000317769	0.009881	7.32351	7.27717	7.2922	7.09914	7.38258	7.35027	7.57883	7.63424	7.65226	7.76188	7.88403	7.66555
BJ310865	TaAffx.97116.1.S1_at	sequence(s) not in UniGene	0.563481	7.3816	0.00031983	0.009926	7.41321	7.21201	7.3127	6.93726	7.16002	7.10696	7.07378	7.24866	7.48627	7.97877	7.84568	7.80392
CK213855	Ta.2909.1.S1_x_at	Transcribed sequence with moderate similarity to protein pir:T45593 (A.thaliana) T45593 small zinc finger-like protein TIM9 - Arabidopsis thaliana	0.555191	8.41376	0.000328891	0.01013	8.38017	8.19945	8.26138	7.89472	8.18405	8.1198	8.53355	8.24978	8.63561	8.81169	8.83627	8.85861
BJ227852	Ta.28547.3.A1_x_at	Transcribed sequence with strong similarity to protein ref:NP_194668.1 (A.thaliana) RIBOSOMAL PROTEIN S30 homolog (Arabidopsis thaliana)	0.493982	9.26575	0.00033575	0.010289	9.13863	9.05921	9.13236	8.95967	9.09017	9.06713	9.22968	9.17673	9.52326	9.66699	9.62418	9.52098
BT009261.1	Ta.6735.1.S1_at	Clone wlk4.pk0018.f9:fis, full insert mRNA sequence /DEF=Triticum aestivum clone wlk4.pk0018.f9:fis, full insert mRNA sequence.	0.388485	11.7489	0.000337242	0.010323	11.5982	11.6439	11.5865	11.5732	11.6517	11.6126	11.8432	11.8104	11.6731	11.9988	11.9991	11.9962
CK159198	Ta.4257.1.S1_at	Transcribed sequence with moderate similarity to protein ref:NP_198720.1 (A.thaliana) ABC transporter -like protein (Arabidopsis thaliana)	0.567239	7.49311	0.000349225	0.010601	7.43051	7.33578	7.39348	7.45592	7.22191	7.20337	7.29196	7.19052	7.53237	7.86801	7.85285	8.14063
BJ286922	Ta.11837.1.S1_at	Transcribed sequence with strong similarity to protein pir:S35187 (A.thaliana) S35187 calmodulin 6 - Arabidopsis thaliana	0.41473	8.60488	0.000357113	0.010819	8.58526	8.50558	8.5527	8.39925	8.48903	8.59462	8.37188	8.3801	8.49247	9.03428	8.90967	8.94377
CA658354	Ta.28395.1.A1_at	Transcribed sequence with weak similarity to protein ref:NP_172078.1 (A.thaliana) unknown protein (Arabidopsis thaliana)	-0.664301	8.11294	0.000357358	0.0108191	8.57389	8.16593	8.42998	8.79175	8.60055	8.91372	7.47726	7.4045	7.82084	7.6136	7.74803	7.81528
CD870178	Ta.9535.1.S1_at	Transcribed sequence with weak similarity to protein ref:NP_179563.1 (A.thaliana) putative ribosomal protein L28 (Arabidopsis thaliana)	0.487269	8.74628	0.000365081	0.010958	8.53362	8.60502	8.41716	8.36651	8.46441	8.5924	8.93114	8.91324	9.11426	9.06735	9.0727	8.87757
CD934911	Ta.3293.1.S1_at	Transcribed sequence with moderate similarity to protein sp:Q9SUM2 (A.thaliana) RUXF_ARATH Probable small nuclear ribonucleoprotein F	0.530343	8.3661	0.00037064	0.011038	8.38885	8.16153	7.9963	7.93261	8.11744	8.14591	8.57279	8.44296	8.49709	8.81436	8.67972	8.64363
CK152057	Ta.9357.1.S1_at	Transcribed sequence with weak similarity to protein ref:NP_182013.1 (A.thaliana) 60S ribosomal protein L30 (Arabidopsis thaliana)	0.510316	9.59088	0.000373412	0.011094	9.32729	9.66571	9.45514	9.17041	9.15268	9.36698	9.70422	9.53884	9.73024	9.94589	9.99249	10.0407
CA689877	Ta.15094.1.S1_x_at	Transcribed sequence with weak similarity to protein pir:T50527 (A.thaliana) T50527 hypothetical protein T27I15_150 - Arabidopsis thaliana	-0.503051	9.45262	0.000379635	0.0112026	9.61399	9.72685	9.60405	9.97852	9.80426	10.0069	9.08778	9.08109	9.09221	9.18424	8.93619	9.3153
BJ293974	Ta.1252.1.S1_at	Transcribed sequence with weak similarity to protein ref:NP_193416.1 (A.thaliana) nuclear antigen homolog (Arabidopsis thaliana)	0.421486	9.14437	0.000387461	0.011341	9.01629	9.07388	8.95499	8.92221	8.96681	8.99813	9.22807	9.12167	9.14085	9.56651	9.42286	9.32024
BQ805795	Ta.28321.2.S1_x_at	Transcribed sequence with strong similarity to protein ref:NP_564828.1 (A.thaliana) E2, ubiquitin-conjugating enzyme, putative (Arabidopsis thaliana)	0.419438	11.6328	0.000396354	0.011508	11.6795	11.5378	11.463	11.3792	11.3628	11.2302	11.6961	11.7068	11.5998	11.9992	11.9954	11.944
BQ168749	Ta.6511.1.S1_at	Transcribed sequence with strong similarity to protein ref:NP_563682.1 (A.thaliana) expressed protein (Arabidopsis thaliana)	0.394688	8.06215	0.000402757	0.011606	8.00157	8.0299	7.86751	7.82618	7.78913	7.83859	8.16804	8.01922	8.12267	8.39533	8.36063	8.32708
CA658987	Ta.975.1.S1_a_at	Transcribed sequence with weak similarity to protein pir:T51415 (A.thaliana) T51415 Carboxylesterase-like protein - Arabidopsis thaliana	-0.607651	11.4011	0.000479394	0.0130703	12.0723	11.882	11.5965	11.4287	11.6308	11.6068	11.1397	10.7785	10.9495	11.1634	11.3345	11.23
BJ272091	Ta.22248.1.S1_x_at	Transcribed sequence with weak similarity to protein ref:NP_188446.1 (A.thaliana) hypothetical protein (Arabidopsis thaliana)	0.713631	6.92173	0.000606712	0.015398	6.7146	6.6083	6.38856	6.43215	6.77971	6.24923	7.19855	7.41355	7.42377	7.52455	7.01225	7.31555
BJ291603	Ta.23202.2.S1_s_at	Acidic ribosomal protein P1a-like mRNA, partial sequence	0.404933	10.1199	0.000656181	0.016268	9.98355	10.0716	9.92054	9.81402	9.7806	9.92917	10.2067	10.1966	10.3454	10.4527	10.4463	10.2915
CA704595	Ta.24954.1.S1_at	Transcribed sequences	7.64457	4.28791	1.63e-18	1e-13	2.32016	2.29738	2.27262	2.56812	2.36335	2.31394	2.38378	2.37052	2.38589	9.96039	10.1829	10.0359
CA645145	Ta.10349.2.S1_at	Transcribed sequence with weak similarity to protein ref:NP_564927.1 (A.thaliana) expressed protein (Arabidopsis thaliana)	-7.19606	7.69895	1.00481e-16	3.07925e-12	9.61382	9.64688	9.51871	9.35466	9.41792	9.37236	9.70472	9.67198	9.52956	2.03445	2.50162	2.02069
CA744411	TaAffx.104814.1.S1_at	sequence(s) not in UniGene	-5.91952	7.06353	3.01647e-16	6.16264e-12	8.50857	8.47329	8.40911	8.75046	8.55728	8.87588	8.383	8.22265	8.15699	2.67916	2.78278	2.96312
BT008966.1	Ta.27111.1.S1_at	Clone wdk1c.pk013.k22:fis, full insert mRNA sequence /DEF=Triticum aestivum clone wdk1c.pk013.k22:fis, full insert mRNA sequence.	-5.46921	6.89747	7.63852e-16	1.17041e-11	8.38665	8.28777	8.14374	8.2604	8.50878	8.29667	8.05273	8.12595	8.04877	3.06849	2.75391	2.83582
BQ169185	TaAffx.97454.1.A1_at	sequence(s) not in UniGene	6.14142	4.25679	1.16e-15	1.43e-11	2.54947	2.9151	2.58893	2.73006	2.84275	2.55437	2.6609	2.80459	2.88387	8.75443	8.76102	9.03599
BJ294249	Ta.24947.1.S1_at	Transcribed sequence with moderate similarity to protein sp:Q9ZNQ7 (A.thaliana) RC2A_ARATH Hydrophobic protein RCI2A	-5.99127	9.36698	1.87735e-15	1.91772e-11	10.8214	10.5499	10.6656	10.7604	11.144	10.76	10.8915	11.0668	11.0536	4.74039	5.06763	4.88256
CD869012	TaAffx.128836.1.S1_x_at	sequence(s) not in UniGene	4.47155	3.46792	3.48e-15	3.05e-11	2.30708	2.30708	2.37998	2.43835	2.26912	2.40301	2.43789	2.37468	2.17274	6.85437	6.96245	6.7083
CK199497	Ta.30399.1.A1_s_at	Transcribed sequences	-4.26246	5.85924	6.09047e-15	4.66606e-11	7.09058	6.94881	6.85808	6.87593	6.8978	6.8173	7.10441	7.00495	6.90942	2.71989	2.63723	2.44654
BJ285371	Ta.5559.1.S1_at	Transcribed sequence with weak similarity to protein ref:NP_198151.1 (A.thaliana) putative protein (Arabidopsis thaliana)	-4.23164	5.73574	7.00107e-15	4.76773e-11	6.75847	6.72925	6.82801	6.68383	6.74691	6.96533	6.82889	6.73444	6.85257	2.71531	2.51697	2.46887
CA670785	TaAffx.27775.1.S1_at	sequence(s) not in UniGene	-6.22621	6.52869	1.24338e-14	7.44276e-11	7.68293	7.54723	7.49654	8.51531	8.49949	8.33075	8.11393	8.0233	7.46784	2.41435	2.19917	2.05341
CA703226	Ta.14507.2.S1_at	Transcribed sequence with moderate similarity to protein ref:NP_568748.1 (A.thaliana) nucleotide-binding protein (Arabidopsis thaliana)	-5.69539	7.82538	1.33579e-14	7.44276e-11	9.40378	9.18169	9.14798	9.16124	9.26965	9.20299	9.39814	9.30513	9.28627	3.81777	3.14946	3.58046
CD877105	Ta.1908.1.S1_at	Transcribed sequence with weak similarity to protein ref:NP_187383.1 (A.thaliana) GTP cyclohydrolase I (Arabidopsis thaliana)	-5.35399	6.22269	1.49633e-14	7.64253e-11	7.42821	7.43628	7.50581	7.53373	7.62217	7.73661	7.63321	7.58061	7.36509	2.07164	2.13909	2.6198
AF092524.1	Ta.1944.1.S1_at	Triticum aestivum manganese superoxide dismutase (SOD) mRNA, nuclear gene encoding mitochondrial protein, complete cds. /PROD=manganese superoxide dismutase /FL=gb:AF092524.1	-5.38594	6.95982	2.30086e-14	1.08477e-10	8.44976	8.26511	8.13781	8.2226	8.35033	8.26206	8.45582	8.4139	8.28323	2.94565	2.55427	3.17725
CA618886	TaAffx.58521.1.S1_at	sequence(s) not in UniGene	-5.26932	6.38696	3.20821e-14	1.40451e-10	8.17631	7.74209	7.80978	7.72888	7.74804	7.53369	7.67306	7.45157	7.5775	2.36352	2.65602	2.18311
CA598213	TaAffx.32247.1.S1_at	sequence(s) not in UniGene	5.00025	6.19631	3.84e-14	1.57e-10	5.14795	4.94606	4.79212	4.9236	5.03737	4.86333	5.2209	4.94754	4.65181	10.0058	9.93363	9.88564
BJ261727	Ta.5052.1.A1_at	Transcribed sequence with weak similarity to protein pir:T49263 (A.thaliana) T49263 hypothetical protein F12M12.190 - Arabidopsis thaliana	-2.81313	6.55282	5.41687e-14	2.075e-10	7.17747	7.14508	7.12149	7.42572	7.29723	7.2564	7.22655	7.23467	7.20922	4.51323	4.52728	4.49946
CD869012	TaAffx.128836.1.S1_at	sequence(s) not in UniGene	4.91497	3.39455	6.43e-14	2.32e-10	2.15074	2.00587	2.56167	2.06475	2.22422	1.95594	2.2632	2.22689	2.29155	6.9418	7.1922	6.85581
BJ216092	TaAffx.120564.1.A1_at	sequence(s) not in UniGene	5.06935	3.85372	7.07e-14	2.41e-10	2.69455	2.316	2.74165	2.45241	2.69022	2.74915	2.50903	2.61702	2.37475	7.48306	7.94401	7.67276
BJ220212	Ta.3527.1.S1_at	Transcribed sequences	-4.05808	5.95334	1.05172e-13	3.39264e-10	7.02538	7.14096	6.82604	6.84672	6.98287	6.86559	7.164	7.12258	6.94505	2.87474	2.62304	3.02316
CD936424	TaAffx.56231.1.S1_at	sequence(s) not in UniGene	-4.05732	6.67067	1.15087e-13	3.40691e-10	8.02467	7.82997	7.8291	7.55201	7.56994	7.44048	7.86266	7.79257	7.75617	3.3574	3.75777	3.27532
BJ304754	Ta.7259.1.S1_at	Transcribed sequences	-6.6214	8.58283	1.16732e-13	3.40691e-10	10.4736	10.4502	10.3596	10.1802	10.2924	10.2447	10.3901	10.343	9.40717	3.63363	3.62435	3.59509
BJ304754	Ta.7259.1.S1_a_at	Transcribed sequences	-7.11174	7.91005	1.23125e-13	3.43016e-10	9.69762	9.97973	9.8763	9.71318	9.55301	9.84019	9.77267	9.83285	8.88386	2.33305	2.74898	2.68915
CA619790	Ta.4943.1.S1_at	Transcribed sequence with weak similarity to protein ref:NP_172702.1 (A.thaliana) hypothetical protein (Arabidopsis thaliana)	-4.76831	6.2269	1.44424e-13	3.8486e-10	7.75865	7.58879	7.39198	6.95423	7.50476	7.32052	7.61939	7.54853	7.56141	2.28366	2.58681	2.60411
AJ610895	Ta.21996.1.S1_at	Transcribed sequences	-3.47435	5.99993	1.72829e-13	4.41363e-10	7.16688	7.05068	6.86678	6.76071	6.92606	6.79911	6.7531	6.80792	6.80502	3.47317	3.42007	3.16959
CD861726	Ta.22475.1.S1_at	Transcribed sequence with weak similarity to protein ref:NP_565154.1 (A.thaliana) 1-aminocyclopropane-1-carboxylate oxidase, putative (Arabidopsis thaliana)	-4.61997	7.08693	1.83861e-13	4.50754e-10	7.95458	8.20862	7.85673	8.04611	8.31365	8.31	8.3271	8.62335	8.59318	3.32529	3.76164	3.72291
CA710019	TaAffx.24911.1.S1_at	sequence(s) not in UniGene	-4.11956	11.0462	1.95753e-13	4.61451e-10	12.2827	12.1644	12.0327	11.9735	12.0266	11.9751	12.3079	12.2717	11.9037	7.65992	8.03817	7.91847
BG904446	TaAffx.13386.1.A1_at	sequence(s) not in UniGene	4.50089	3.71528	2.36e-13	5.37e-10	2.39964	2.39573	2.68669	2.59322	2.56028	2.63149	2.5889	2.74461	2.69509	7.41806	6.77374	7.09586
CA630028	Ta.18141.1.A1_at	Transcribed sequences	-5.05062	7.69278	2.68283e-13	5.87251e-10	9.06605	8.90714	9.12293	9.06284	8.90913	8.66904	9.04231	9.15443	8.89036	4.11164	3.43606	3.94144
CA609019	Ta.21069.1.S1_a_at	Transcribed sequence with weak similarity to protein pir:JN0118 (S. cerevisiae) JN0118 glucan 1,3-beta-glucosidase	-2.6962	9.78561	2.87387e-13	6.07378e-10	10.4289	10.4158	10.4939	10.5213	10.5486	10.5778	10.2049	10.2313	10.4455	7.832	7.84337	7.88381
BJ318319	Ta.3590.2.S1_s_at	Transcribed sequence with weak similarity to protein ref:NP_565765.1 (A.thaliana) putative chloroplast 50S ribosomal protein L28 (Arabidopsis thaliana)	-4.50881	6.9171	3.28756e-13	6.71649e-10	7.9359	8.01336	8.25471	8.1822	8.11179	8.10483	7.88017	7.85583	7.79397	4.00091	3.5467	3.32477
CA736348	Ta.20909.2.S1_x_at	Transcribed sequence with weak similarity to protein sp:Q9MA63 (A.thaliana) Y350_ARATH Hypothetical protein At3g05500	-3.31889	7.28559	3.71008e-13	7.33518e-10	8.1269	8.00423	8.00491	8.18922	8.22622	8.08149	8.02204	8.07101	8.16083	4.62296	4.86967	5.04763
CA628906	Ta.21533.1.A1_at	Transcribed sequences	-4.23293	5.81294	3.99711e-13	7.65571e-10	6.78755	7.30022	6.9188	7.19835	7.28435	7.47541	6.02731	5.62784	5.87614	3.09851	3.10089	3.05991
BQ171000	Ta.13657.1.S1_at	Transcribed sequences	-4.59269	6.74487	4.888e-13	9.07834e-10	8.03625	7.94423	7.93739	7.78857	7.84632	7.96012	7.75041	7.74966	8.10856	3.33927	2.90038	3.57727
CA746831	Ta.23352.1.S1_at	Transcribed sequences	5.75465	5.47309	6.32e-13	1.14e-09	2.7909	2.75298	2.52954	2.70358	2.57697	2.91713	7.39557	8.26664	8.2821	8.52497	8.52954	8.40712
BJ250712	Ta.10345.1.S1_at	Transcribed sequences	3.70592	3.47042	1.08e-12	1.87e-09	2.37006	2.48656	2.35054	2.6092	2.61938	2.51622	2.56852	2.547	2.71496	6.5035	5.93007	6.42898
CA502418	TaAffx.31681.1.S1_at	sequence(s) not in UniGene	-3.44784	7.54724	1.09707e-12	1.86777e-09	8.636	8.4272	8.39879	8.23775	8.52159	8.21193	8.56321	8.57811	8.36457	4.71431	5.06849	4.84496
BJ264278	Ta.30607.1.A1_at	Partial mRNA for putative MADS-box transcription factor (madsno. 11 gene)	-4.43083	6.87084	1.33967e-12	2.21914e-09	7.9473	8.29207	8.00821	7.91365	7.96407	8.2117	8.01333	7.94553	7.35724	3.66277	3.5668	3.56735
CA613795	TaAffx.86221.1.S1_at	sequence(s) not in UniGene	-4.25526	6.68075	1.81583e-12	2.92875e-09	7.92837	7.69523	7.73651	7.90848	7.81555	7.5396	7.59276	7.71457	7.74003	3.32468	3.26455	3.90862
CA694351	Ta.21478.1.S1_at	Transcribed sequence	-2.58888	6.1612	1.89736e-12	2.98177e-09	7.08433	7.03609	6.88962	6.51285	6.75404	6.55751	7.03701	6.91947	7.08575	4.01692	3.95575	4.08507
CA696483	Ta.28263.1.S1_at	Transcribed sequences	-6.65235	7.2266	2.10719e-12	3.22874e-09	8.99794	8.82557	9.00829	8.98305	9.00848	8.95337	9.01951	9.01139	7.92381	2.74214	2.09709	2.1486
CN010436	Ta.30843.1.S1_at	Transcribed sequence	-3.68931	5.79677	2.22503e-12	3.32614e-09	7.09066	6.74924	6.74764	6.95967	6.61714	6.82838	6.60551	6.29203	6.33369	3.00926	3.32821	2.99978
CA598918	TaAffx.114088.1.S1_at	sequence(s) not in UniGene	3.78945	3.76157	2.43e-12	3.54e-09	2.76165	2.78872	2.74012	3.00061	2.90465	2.64248	2.74614	2.67259	2.96573	6.3618	6.94996	6.60435
CK199624	Ta.12659.1.S1_at	Transcribed sequence with weak similarity to protein ref:NP_188919.1 (A.thaliana) hypothetical protein (Arabidopsis thaliana)	-4.01085	5.86155	2.9475e-12	4.145e-09	7.07341	6.89054	7.01152	7.03614	6.78248	6.63229	6.71485	6.94574	6.83328	2.97352	2.42028	3.02457
BJ267259	Ta.4502.1.S1_at	Transcribed sequences	-3.91408	5.70131	2.97569e-12	4.145e-09	6.82709	6.63922	6.72849	7.10264	6.85799	6.55508	6.41348	6.25759	6.26062	3.20155	2.65957	2.91236
BT009341.1	Ta.27494.1.S1_at	Clone wlm4.pk0016.h1:fis, full insert mRNA sequence /DEF=Triticum aestivum clone wlm4.pk0016.h1:fis, full insert mRNA sequence.	-2.56052	8.29952	3.0715e-12	4.18338e-09	9.03639	9.07031	8.91166	8.95788	8.95916	8.82116	8.92295	8.99309	8.86497	6.27244	6.53745	6.24677
BQ170097	Ta.4990.1.A1_at	Transcribed sequences	-2.44137	5.60827	3.2717e-12	4.27989e-09	6.08971	6.08769	6.15063	6.23446	6.52163	6.24401	6.06868	6.0939	6.13254	3.9336	3.79677	3.94562
CK199497	Ta.30399.1.A1_at	Transcribed sequences	-3.49913	6.60105	3.28201e-12	4.27989e-09	7.57095	7.51457	7.45363	7.414	7.40404	7.42338	7.61492	7.66164	7.41147	3.8514	4.26412	3.62852
AL830430	Ta.24309.1.S1_at	Transcribed sequence	2.26274	3.07691	3.85e-12	4.92e-09	2.49414	2.60665	2.49047	2.31795	2.45741	2.50445	2.72737	2.63319	2.62328	4.7923	4.66534	4.61039
CD454402	Ta.6952.1.S1_a_at	Transcribed sequence with weak similarity to protein ref:NP_196392.1 (A.thaliana) putative protein (Arabidopsis thaliana)	-5.38264	6.20194	4.61817e-12	5.77648e-09	7.73002	7.61135	7.69552	7.45824	7.47676	7.67604	7.69697	7.79193	6.8234	2.34703	2.29401	1.82208
CA736348	Ta.20909.2.S1_s_at	Transcribed sequence with weak similarity to protein sp:Q9MA63 (A.thaliana) Y350_ARATH Hypothetical protein At3g05500	-3.58441	4.99903	7.19934e-12	8.82495e-09	5.71636	5.69293	6.03374	5.8382	5.66532	6.23098	5.86096	6.08092	5.88764	2.33176	2.47991	2.16962
CA502040	Ta.15947.1.S1_at	Transcribed sequence	3.82318	3.16522	7.97e-12	9.58e-09	2.06568	2.24024	2.06822	2.18172	2.16709	2.39484	2.26423	2.08686	2.30051	6.31483	6.27694	5.62143
CK193715	Ta.8726.1.S1_at	Transcribed sequence with moderate similarity to protein ref:NP_187464.1 (A.thaliana) phosphoinositide specific phospholipase	3.6212	3.63774	8.82e-12	1.04e-08	2.92471	2.60528	2.82178	2.49904	3.07348	2.39864	2.8551	2.81103	2.82903	6.30966	6.16361	6.3615
CA630327	Ta.1688.1.S1_at	Transcribed sequence with weak similarity to protein pir:T47710 (A.thaliana) T47710 glucuronosyl transferase-like protein - Arabidopsis thaliana	4.14247	6.96424	1.03e-11	1.19e-08	5.83296	5.6042	6.02411	5.98048	5.90611	6.4264	5.73684	5.62925	5.69006	10.0818	10.6434	10.0152
CA609019	Ta.21069.1.S1_x_at	Transcribed sequence with weak similarity to protein pir:JN0118 (S. cerevisiae) JN0118 glucan 1,3-beta-glucosidase	-2.58244	9.80426	1.05132e-11	1.19324e-08	10.3854	10.4587	10.5148	10.4995	10.5768	10.5761	10.164	10.1624	10.4083	8.13532	8.02119	7.74858
CK213941	TaAffx.16946.1.S1_at	sequence(s) not in UniGene	3.26023	3.70757	1.15e-11	1.28e-08	2.90741	2.91658	2.85117	3.17207	2.95202	2.75608	2.55764	2.80956	2.90741	6.22204	6.46288	5.97593
BJ253495	Ta.13670.3.S1_at	Transcribed sequence with moderate similarity to protein ref:NP_563622.1 (A.thaliana) expressed protein (Arabidopsis thaliana)	2.97557	2.91813	1.62e-11	1.77e-08	2.15851	2.18753	2.35018	2.205	2.06526	2.09639	2.25267	2.25549	2.15318	4.76993	5.38132	5.1421
CA664699	Ta.20015.1.A1_x_at	Transcribed sequence with weak similarity to protein ref:NP_197141.1 (A.thaliana) AMP-binding protein (Arabidopsis thaliana)	-2.83986	8.13583	1.8002e-11	1.93569e-08	9.3239	9.05681	8.95371	8.74638	8.73175	8.67691	9.014	8.80386	8.68722	5.75903	5.77552	6.10091
BQ170271	Ta.11519.1.A1_at	Transcribed sequence with weak similarity to protein pir:T04455 (A.thaliana) T04455 hypothetical protein F4D11.90 - Arabidopsis thaliana	-3.88901	6.38183	2.41833e-11	2.5555e-08	7.46115	7.09195	7.23748	7.65041	7.51976	7.57839	7.26804	7.20626	6.48704	3.77582	3.78191	3.52379
CA746306	TaAffx.22704.1.S1_at	sequence(s) not in UniGene	-3.48287	8.65666	2.49484e-11	2.59167e-08	9.82601	9.24911	9.63756	9.66722	9.6144	9.69992	9.15956	9.15218	9.34105	6.5162	6.08234	5.9344
BJ322185	TaAffx.14310.1.S1_at	sequence(s) not in UniGene	-2.26003	5.4999	2.68903e-11	2.74685e-08	6.18593	5.87838	6.07544	6.04476	6.04649	6.02195	6.13173	6.13484	6.14622	3.69109	3.66847	3.97354
CA672254	TaAffx.55074.1.S1_s_at	sequence(s) not in UniGene	-5.80365	7.51487	2.76801e-11	2.75494e-08	9.04658	9.28545	9.26461	8.83465	8.7942	9.16774	9.03835	9.24725	8.11397	3.53453	3.21329	2.63782
BJ291781	Ta.1584.2.S1_at	Transcribed sequence with moderate similarity to protein ref:NP_566673.1 (A.thaliana) expressed protein (Arabidopsis thaliana)	-3.07623	6.10159	2.78685e-11	2.75494e-08	6.8211	7.08664	6.97501	6.7243	6.75488	6.8335	6.97452	7.08705	6.87808	4.05526	3.62597	3.40275
CA658969	Ta.19786.1.A1_at	Transcribed sequence with weak similarity to protein ref:NP_197401.1 (A.thaliana) putative protein (Arabidopsis thaliana)	-3.83461	5.63427	2.93868e-11	2.85891e-08	6.82117	6.71406	6.20027	6.15026	6.74542	6.48586	6.9897	6.99688	6.62987	2.66266	2.53049	2.68456
BJ321269	TaAffx.21383.1.S1_at	sequence(s) not in UniGene	-3.11008	5.52452	3.20292e-11	3.0673e-08	6.47704	6.47584	6.3569	6.25824	6.02578	6.20187	6.68014	6.31255	6.35022	2.79602	3.38261	2.97701
BJ311364	TaAffx.15261.1.S1_at	sequence(s) not in UniGene	-3.3755	7.29725	4.49922e-11	4.24241e-08	8.37383	8.18608	8.0086	8.12606	8.01424	8.02435	8.15377	8.18577	8.45623	4.63459	4.33669	5.06687
CD452391	Ta.26064.1.A1_at	Transcribed sequence	-2.26167	4.60031	4.61541e-11	4.28096e-08	5.30325	5.36824	5.20241	4.9715	5.23373	5.13668	5.27016	5.23526	4.92559	2.86835	2.89254	2.79602
CA640631	Ta.21069.3.S1_x_at	Transcribed sequence with weak similarity to protein pir:JN0118 (S. cerevisiae) JN0118 glucan 1,3-beta-glucosidase	-2.08735	9.48989	4.67979e-11	4.28096e-08	9.94525	9.9212	10.0815	10.1279	10.0906	10.1002	9.77934	9.70711	10.0689	8.00515	7.98097	8.07053
CA745360	Ta.22428.1.S1_at	Transcribed sequence	-4.49624	7.14431	5.17154e-11	4.66123e-08	8.34002	8.89973	8.26622	8.05928	8.22701	8.45859	8.38444	8.24632	7.59392	3.56736	3.64892	4.03988
CK169368	Ta.3358.2.S1_at	Transcribed sequence with weak similarity to protein ref:NP_565931.1 (A.thaliana) expressed protein (Arabidopsis thaliana)	-2.72492	7.43077	6.80753e-11	6.04686e-08	8.29139	8.35486	8.18463	7.99297	8.03031	7.97139	8.21615	8.24004	8.06753	5.6271	4.98028	5.21255
CA657518	TaAffx.50254.2.A1_at	sequence(s) not in UniGene	3.2102	3.92405	1.06e-10	9.24e-08	3.11522	2.99275	3.01382	3.49505	3.01382	2.95822	3.17529	2.97675	3.25003	6.03391	6.40687	6.65692
BQ166252	Ta.10676.1.A1_at	Transcribed sequences	-2.576	4.41559	1.13357e-10	9.7854e-08	5.32988	5.20484	5.14085	5.2191	5.1059	4.98372	4.95487	4.73434	4.73288	2.54199	2.23666	2.80208
BQ171259	Ta.24806.2.S1_at	Transcribed sequence with weak similarity to protein pir:T48034 (A.thaliana) T48034 bZIP transcription factor-like protein - Arabidopsis thaliana	-2.82598	9.07525	1.22262e-10	1.04076e-07	9.83656	10.0541	9.92988	9.71005	9.63633	9.77853	9.94546	9.95102	9.41408	6.65815	7.07555	6.91326
BQ237823	Ta.5022.1.A1_at	Transcribed sequence with moderate similarity to protein ref:NP_565469.1 (A.thaliana) putative NADH-ubiquinone oxireductase (Arabidopsis thaliana)	2.09921	6.80331	1.35e-10	1.13e-07	6.40629	6.17469	6.22537	6.34173	6.39448	6.24922	6.29716	6.09036	6.17732	8.56754	8.21453	8.501
BQ171008	Ta.11896.1.A1_s_at	Transcribed sequence	-4.68123	5.79214	1.49099e-10	1.20241e-07	6.98523	7.09965	7.23815	7.01822	6.97836	6.95492	7.09521	7.23573	5.99244	2.277	2.08711	2.5437
BJ275807	Ta.28688.1.A1_at	Transcribed sequence with moderate similarity to protein ref:NP_568654.1 (A.thaliana) putative protein (Arabidopsis thaliana)	-3.15475	5.20906	1.58753e-10	1.26363e-07	6.34554	6.12578	5.63437	6.01476	6.02537	5.88682	5.93364	5.97649	6.10327	3.12748	2.70478	2.63044
BJ229895	Ta.9159.1.A1_at	Transcribed sequence with weak similarity to protein ref:NP_567248.1 (A.thaliana) expressed protein (Arabidopsis thaliana)	-2.72857	7.75364	1.6486e-10	1.29542e-07	8.55604	8.26867	8.33503	8.69761	8.41473	8.73288	8.07985	8.10438	8.19497	5.94848	5.55137	6.15967
CK167090	Ta.23848.1.S1_at	Transcribed sequence with moderate similarity to protein ref:NP_186854.1 (A.thaliana) putative potassium transporter (Arabidopsis thaliana)	-2.09997	6.81145	2.03773e-10	1.58092e-07	7.33289	7.28868	7.48483	7.52907	7.30859	7.47486	7.04781	7.1568	7.1013	5.36785	5.10578	5.53898
BQ172455	Ta.12489.1.A1_at	Transcribed sequences	-3.88993	6.41368	2.13178e-10	1.63321e-07	7.89647	7.47089	7.3751	7.3861	7.53885	6.90715	7.63015	7.34174	7.25537	2.94198	3.67742	3.54291
CA727504	TaAffx.4964.1.S1_at	sequence(s) not in UniGene	2.61973	3.32212	2.16e-10	1.64e-07	2.64514	2.48865	2.54801	3.09728	2.46103	2.63958	2.80969	2.59797	2.521	5.43533	5.2521	5.36965
CA742872	Ta.23191.1.S1_at	Transcribed sequences	4.31274	3.70045	2.25e-10	1.66e-07	2.87008	2.23427	2.55551	2.76484	2.86217	2.51146	2.57278	2.24994	2.70773	7.473	7.17689	6.42681
CA722367	Ta.28725.1.S1_a_at	Transcribed sequence	2.49041	3.18679	2.25e-10	1.66e-07	2.58116	2.66967	2.48511	2.67562	2.74401	2.27168	2.51705	2.47939	2.65527	5.12983	4.81434	5.21837
BQ170271	Ta.11519.1.A1_x_at	Transcribed sequence with weak similarity to protein pir:T04455 (A.thaliana) T04455 hypothetical protein F4D11.90 - Arabidopsis thaliana	-3.72551	6.60251	2.27311e-10	1.65856e-07	7.64648	7.27652	7.39336	7.83988	7.62263	7.65984	7.58828	7.57713	6.68017	3.9652	3.83107	4.14955
CA743201	Ta.21069.2.S1_a_at	Transcribed sequence with weak similarity to protein pir:JN0118 (S. cerevisiae) JN0118 glucan 1,3-beta-glucosidase	-2.20527	11.1078	2.43209e-10	1.75368e-07	11.7062	11.5439	11.8221	11.8061	11.7562	11.5822	11.4221	11.3821	11.7446	9.63201	9.3646	9.53204
CA596503	Ta.1422.2.S1_at	Transcribed sequence with moderate similarity to protein ref:NP_193486.1 (A.thaliana) ras-related small GTP-binding protein RAB1c (Arabidopsis thaliana)	-2.44765	6.80059	2.46612e-10	1.75754e-07	7.49855	7.27923	7.34633	7.40409	7.48864	7.21231	7.5297	7.37715	7.70902	5.16797	4.66349	4.93065
BJ286146	Ta.20895.1.S1_x_at	Transcribed sequence with weak similarity to protein ref:NP_177318.1 (A.thaliana) unknown protein (Arabidopsis thaliana)	-1.86147	4.0349	3.19266e-10	2.24917e-07	4.54285	4.32549	4.38965	4.43387	4.71318	4.43934	4.61137	4.52675	4.43429	2.77382	2.64688	2.58128
BJ227413	Ta.9608.1.A1_at	Transcribed sequences	-2.45595	6.07567	3.40756e-10	2.35086e-07	7.02184	6.63465	6.69532	6.68514	6.85602	6.59598	6.7015	6.69873	6.2495	4.31099	4.29221	4.1661
BQ162734	TaAffx.41889.1.A1_at	sequence(s) not in UniGene	2.58838	3.26446	3.41e-10	2.35e-07	2.42248	2.6052	2.50724	2.5053	2.87197	2.60487	2.70615	2.78053	2.42255	5.33943	4.9412	5.46665
CD490466	Ta.26285.1.S1_at	Transcribed sequences	-1.54965	6.88638	4.1472e-10	2.82424e-07	7.46791	7.37046	7.41329	7.05707	7.0173	7.22029	7.40518	7.53432	7.50501	5.63812	5.45906	5.54852
CA721628	Ta.22094.1.S1_at	Transcribed sequence with weak similarity to protein ref:NP_188286.1 (A.thaliana) translationally controlled tumor protein-like protein (Arabidopsis thaliana)	-3.62357	7.7586	4.42623e-10	2.97283e-07	8.87813	8.96873	8.98432	8.68016	8.92222	8.425	8.71285	8.62702	7.74811	5.0097	4.94253	5.20443
CA622338	Ta.21998.2.S1_at	Transcribed sequence with weak similarity to protein ref:NP_568984.1 (A.thaliana) putative protein (Arabidopsis thaliana)	-3.08027	4.85897	4.63603e-10	3.05529e-07	5.63905	5.44684	5.36856	5.50287	5.83622	5.79796	5.77314	5.7385	5.30828	2.79602	2.21056	2.88966
BJ286243	TaAffx.12160.1.A1_at	sequence(s) not in UniGene	1.69224	4.99297	4.96e-10	3.23e-07	4.75551	4.48199	4.67099	4.44495	4.39467	4.64348	4.69141	4.62663	4.64623	6.12679	6.16075	6.27228
BJ230475	Ta.9763.1.A1_at	Transcribed sequences	-1.97813	5.36609	5.92026e-10	3.77972e-07	6.05343	5.84741	6.03254	5.9221	5.66623	5.8361	5.93262	5.90959	5.70302	3.6795	4.04253	3.76801
BJ278477	Ta.28187.2.S1_at	Transcribed sequences	3.25487	3.65292	6.59e-10	4.17e-07	2.72467	2.75453	2.62726	3.16699	2.90081	2.64248	2.97687	2.983	2.58356	5.6723	6.3099	6.49271
CA640078	TaAffx.111464.1.S1_at	sequence(s) not in UniGene	-2.12909	7.35863	6.96661e-10	4.35698e-07	7.77721	7.56289	7.31325	7.77924	8.02561	7.80698	8.19164	8.36302	8.25922	5.9075	5.5795	5.73757
CD491658	Ta.8615.1.S1_at	Transcribed sequence with weak similarity to protein pir:T00716 (A.thaliana) T00716 L-allo-threonine aldolase homolog F22O13.11 - Arabidopsis thaliana	-1.47822	6.80889	7.19595e-10	4.45495e-07	7.21393	7.2336	7.14074	7.22332	7.11766	7.35956	7.10308	6.97405	7.07482	5.834	5.71545	5.71645
BJ272801	Ta.24564.2.A1_at	Transcribed sequences	2.1302	4.03851	7.36e-10	4.51e-07	3.52749	3.24617	3.51439	3.59872	3.33499	3.53869	3.48861	3.50243	3.84764	5.73394	5.67776	5.45129
BQ171097	Ta.11935.1.A1_at	Transcribed sequences	-3.15312	6.33426	7.66432e-10	4.65095e-07	6.97236	7.18666	7.10319	6.9559	7.04784	7.17104	7.21035	7.27161	7.3767	3.50125	4.48758	3.7266
BQ605670	TaAffx.121567.1.S1_at	sequence(s) not in UniGene	2.30689	2.85095	9.64e-10	5.63e-07	2.30461	2.51146	2.35988	2.29236	2.2263	2.26907	2.05658	2.08207	2.40074	4.21486	4.74159	4.75194
BQ166051	Ta.10587.1.A1_at	Transcribed sequence with weak similarity to protein ref:NP_195566.1 (A.thaliana) monooxygenase 2	1.62904	3.07161	1.22e-09	6.89e-07	2.68198	2.63595	2.83038	2.75992	2.56811	2.53332	2.73081	2.62497	2.74541	4.08325	4.30675	4.35846
BQ162489	Ta.13549.1.A1_at	Transcribed sequence	2.69461	2.85267	1.23e-09	6.89e-07	2.1075	1.92089	2.18423	2.21986	2.37419	2.12354	2.19105	2.41521	1.89417	4.70032	4.76563	5.33547
CA640533	Ta.18681.1.S1_x_at	Transcribed sequence with weak similarity to protein pdb:1FSI (A.thaliana) A Chain A, Crystal Structure Of Cyclic Nucleotide Phosphodiesterase Of Appr>p From Arabidopsis Thaliana	-2.56449	6.60376	1.34128e-09	7.47335e-07	7.46884	7.37447	7.42349	7.28272	7.18778	7.26175	7.38183	7.25622	6.56925	4.60399	4.66916	4.76565
CA635174	Ta.20516.1.S1_x_at	Transcribed sequence with weak similarity to protein ref:NP_196304.1 (A.thaliana) AAF69827.1) (Arabidopsis thaliana)	-1.62485	8.23609	1.38481e-09	7.64642e-07	8.63847	8.5975	8.72637	8.64808	8.61646	8.93112	8.49247	8.50995	8.35161	7.10287	7.00592	7.21231
BQ166651	Ta.10830.1.A1_at	Transcribed sequence with weak similarity to protein pir:T45869 (A.thaliana) T45869 hypothetical protein F3A4.240 - Arabidopsis thaliana	1.89983	5.21957	1.8e-09	9.86e-07	4.83578	4.49406	4.72938	4.68298	4.60234	4.78343	5.00569	4.95208	4.78091	6.81397	6.55264	6.40163
BJ234600	Ta.10151.1.S1_at	Transcribed sequence with weak similarity to protein ref:NP_200160.1 (A.thaliana) importin beta (Arabidopsis thaliana)	1.30719	7.07437	1.85e-09	1.01e-06	6.79945	6.81997	6.79282	6.62328	6.70363	6.70796	6.95413	6.74307	6.79166	8.0418	8.0115	7.90312
CA636674	Ta.13802.1.A1_at	Transcribed sequence with weak similarity to protein ref:NP_565027.1 (A.thaliana) expressed protein (Arabidopsis thaliana)	-2.60919	7.20941	2.02963e-09	1.09119e-06	7.95977	7.85561	7.83154	7.69183	7.88866	7.82618	8.02547	7.97927	7.87553	5.03482	5.70895	4.83533
CD919950	Ta.14886.1.S1_at	Transcribed sequences	-2.56591	7.70658	2.2147e-09	1.17049e-06	8.64608	8.52907	8.51925	8.40802	8.34269	8.30108	8.41885	8.35659	7.60333	5.66967	5.87639	5.80798
CA610031	TaAffx.128678.1.S1_s_at	sequence(s) not in UniGene	-1.82916	4.56214	2.21531e-09	1.17049e-06	5.20051	4.97717	4.99433	4.86897	5.1019	4.73643	5.04985	5.30323	5.2934	2.9101	3.15487	3.15487
CA666596	TaAffx.28007.1.S1_at	sequence(s) not in UniGene	2.45289	2.58908	2.25e-09	1.18e-06	1.85539	1.74393	2.00809	2.01855	1.87376	1.73343	2.07988	2.15145	2.62003	4.37203	4.02916	4.58322
CA661819	Ta.7694.1.S1_s_at	Transcribed sequences	-2.26787	6.30288	2.34236e-09	1.21664e-06	6.98459	6.74654	7.15442	6.75744	6.78084	6.88798	7.05807	7.06257	6.57945	4.70653	4.30771	4.60839
CA666947	Ta.21271.1.S1_at	Transcribed sequence with weak similarity to protein ref:NP_564619.1 (A.thaliana) putative purple acid phosphatase; This gene structure is inaccurate, likely due to discrepancies within overlapping bac sequences. This will be resolved asap. In the meantim	-1.86416	7.38667	2.44356e-09	1.24934e-06	7.71283	7.3365	7.3352	8.04709	7.91142	7.88614	8.01468	8.15593	7.98804	5.86972	6.16723	6.21523
CK209199	Ta.29483.1.A1_at	Transcribed sequence with weak similarity to protein ref:NP_175221.1 (A.thaliana) hypothetical protein (Arabidopsis thaliana)	-1.97574	6.34138	2.44608e-09	1.24934e-06	7.02479	6.93138	6.96219	6.84033	6.88666	6.84662	6.90749	6.7545	6.29619	4.95518	4.75556	4.93565
CA596849	Ta.16065.1.A1_at	Transcribed sequence with weak similarity to protein pir:T05410 (A.thaliana) T05410 hypothetical protein F10M6.180 - Arabidopsis thaliana	-1.80779	3.9041	2.96746e-09	1.5031e-06	4.4188	4.51736	4.3165	4.10053	4.40629	4.23436	4.41998	4.76198	4.35555	2.49717	2.31002	2.51062
CA702056	TaAffx.5700.1.S1_at	sequence(s) not in UniGene	-1.47124	6.5738	3.01647e-09	1.51541e-06	7.08303	6.92055	7.14549	7.04369	7.11739	6.89839	6.63778	6.73198	6.66157	5.5673	5.40762	5.67082
BQ170166	Ta.13602.1.A1_at	Transcribed sequence	-1.90444	4.51836	3.49156e-09	1.71198e-06	4.874	4.9277	4.75749	5.18332	5.21767	4.9301	5.03907	4.86829	4.80493	2.90698	3.36133	3.34946
BJ217120	TaAffx.38810.1.S1_at	sequence(s) not in UniGene	1.95193	4.51326	3.85e-09	1.86e-06	3.90233	4.34763	4.14475	3.82007	4.18845	3.7883	4.1878	4.07659	4.05061	5.72248	5.93453	5.99559
CD454587	Ta.25299.1.A1_at	Transcribed sequences	-2.04791	4.70759	4.04485e-09	1.93679e-06	5.43745	5.02928	5.19111	5.13243	5.09908	5.16545	5.54567	5.42401	5.21337	2.78094	3.2953	3.177
CA657703	Ta.12659.2.S1_a_at	Transcribed sequence with weak similarity to protein ref:NP_188919.1 (A.thaliana) hypothetical protein (Arabidopsis thaliana)	-2.23485	5.44751	4.24393e-09	2.0062e-06	6.1708	6.05977	6.0247	6.16819	5.808	5.97111	6.04049	6.13184	5.75246	3.98628	3.37793	3.87855
CD490438	Ta.13818.1.S1_at	Transcribed sequence with weak similarity to protein ref:NP_563679.1 (A.thaliana) expressed protein (Arabidopsis thaliana)	3.16115	5.16762	4.44e-09	2.06e-06	5.0165	4.2674	4.03831	4.08139	4.30756	4.46852	4.29999	4.46563	4.72517	7.5055	7.6833	7.15214
CA716365	TaAffx.106548.1.S1_at	sequence(s) not in UniGene	1.58942	8.21668	5e-09	2.3e-06	7.89747	7.82122	7.96596	7.94467	7.59121	7.91883	7.82523	7.61279	7.79979	9.45821	9.49261	9.27214
CA643408	Ta.18879.1.S1_at	Transcribed sequences	-1.47206	5.89281	5.72009e-09	2.57783e-06	6.34318	6.07767	6.19772	6.09577	6.28603	6.04589	6.44229	6.72144	6.49221	4.6891	4.68707	4.63534
CA647758	TaAffx.56616.1.S1_at	sequence(s) not in UniGene	-2.22913	4.91826	6.13252e-09	2.74072e-06	5.68995	5.62789	5.414	5.13366	5.59068	5.81255	5.41739	5.14806	5.33547	3.3693	3.41663	3.06355
CA500222	TaAffx.9760.1.A1_at	sequence(s) not in UniGene	1.91486	4.38622	6.35e-09	2.8e-06	4.249	3.90824	3.9973	3.64136	4.06497	3.54506	4.02049	4.12269	4.08954	5.834	5.61978	5.54219
CD883155	Ta.10909.1.S1_s_at	Transcribed sequence with weak similarity to protein pir:T06752 (A.thaliana) T06752 carboxy-terminal proteinase homolog F15B8.130 - Arabidopsis thaliana	-2.11456	7.19921	6.689e-09	2.92712e-06	7.70261	7.25628	7.60145	8.35121	8.07964	8.35063	6.7568	7.09386	6.76028	5.92668	6.10581	6.40532
BJ286146	Ta.20895.1.S1_at	Transcribed sequence with weak similarity to protein ref:NP_177318.1 (A.thaliana) unknown protein (Arabidopsis thaliana)	-1.98401	3.55953	6.73395e-09	2.92712e-06	3.68374	3.89205	3.85168	4.17634	4.31403	4.05133	3.88733	3.92644	4.34179	2.43131	1.95913	2.19925
BJ221644	Ta.19851.1.A1_at	Transcribed sequences	1.59645	5.60555	7.62e-09	3.26e-06	5.11483	5.35438	5.20968	5.2993	4.94862	5.10487	5.3591	5.33393	5.39971	6.89655	6.72362	6.52196
CD864906	Ta.20421.1.S1_at	Transcribed sequence with weak similarity to protein pir:JN0118 (S. cerevisiae) JN0118 glucan 1,3-beta-glucosidase	-1.96739	10.3852	8.5343e-09	3.55167e-06	11.1053	10.7341	10.9196	10.9352	11.0933	10.599	10.9366	10.6951	10.8794	8.99772	8.68143	9.04617
BJ228553	Ta.4388.1.A1_at	Transcribed sequences	-2.05815	6.45124	8.87672e-09	3.65137e-06	7.17724	6.73676	7.15398	6.73466	7.13302	6.87705	7.1133	7.21154	6.7071	4.85531	4.87218	4.84279
CA496969	Ta.3725.2.S1_x_at	Transcribed sequences	1.51841	7.26053	9.22e-09	3.76e-06	6.95127	7.08084	6.8097	6.50238	6.78574	6.8591	7.18619	7.23803	7.01067	8.19554	8.31606	8.19084
BJ275889	Ta.28406.1.A1_s_at	Transcribed sequence with weak similarity to protein ref:NP_175645.1 (A.thaliana) coatomer complex subunit, putative (Arabidopsis thaliana)	-1.93273	7.67332	9.25378e-09	3.75606e-06	8.37987	8.15015	7.98171	8.08371	8.32214	8.11423	8.23295	8.28051	7.81266	6.37271	6.06141	6.28778
BJ281382	Ta.5350.1.S1_at	Transcribed sequences	1.72912	6.05556	9.74e-09	3.93e-06	5.61549	5.60369	5.5704	5.57983	5.71611	5.52232	5.8632	5.54567	5.64437	7.11544	7.25082	7.63936
BJ310497	TaAffx.36877.1.S1_at	sequence(s) not in UniGene	-2.49596	5.32986	1.13334e-08	4.42434e-06	6.12777	5.86432	5.99534	6.06329	6.10366	5.90314	6.0406	6.03345	5.24453	3.3904	3.79777	3.39405
CA672254	TaAffx.55074.1.S1_x_at	sequence(s) not in UniGene	-2.85735	6.23935	1.19334e-08	4.62909e-06	6.96918	7.27826	7.0476	6.88143	6.84297	7.15252	6.99745	7.17215	6.22578	4.24043	3.74838	4.31604
CA647938	TaAffx.29213.1.S1_at	sequence(s) not in UniGene	-2.37055	6.66047	1.21673e-08	4.69015e-06	7.0037	6.66353	6.75101	7.04356	7.39191	6.81405	7.96488	8.24971	7.90541	4.46685	4.57467	5.09633
BQ905050	Ta.3501.1.S1_at	Transcribed sequence with moderate similarity to protein pir:T02610 (A.thaliana) T02610 YTA11 protein homolog T19L18.5 - Arabidopsis thaliana	-2.34577	6.89021	1.25789e-08	4.81851e-06	7.5243	7.41323	7.57039	7.5972	7.45361	7.41031	7.34251	7.57019	7.37698	5.40271	5.42995	4.59116
CA635174	Ta.20516.1.S1_at	Transcribed sequence with weak similarity to protein ref:NP_196304.1 (A.thaliana) AAF69827.1) (Arabidopsis thaliana)	-1.48878	8.33857	1.30474e-08	4.96693e-06	8.7828	8.64839	8.75888	8.76206	8.68081	8.92251	8.60053	8.60564	8.40219	7.14747	7.21946	7.53212
CA660275	Ta.22403.1.S1_at	Transcribed sequences	-2.18053	6.84136	1.31782e-08	4.98575e-06	6.79984	6.46134	6.99127	7.75081	7.77511	8.31597	6.85931	7.06852	6.77383	5.61111	5.7863	5.9029
BQ160675	Ta.7783.1.S1_at	Transcribed sequence with weak similarity to protein ref:NP_199353.1 (A.thaliana) replication protein A1-like (Arabidopsis thaliana)	-1.78233	6.17561	1.34947e-08	5.06724e-06	6.78943	6.49347	6.68827	6.34463	6.49713	6.48909	6.97882	6.79237	7.0503	4.83959	4.81498	4.32929
BQ172173	Ta.429.1.S1_at	Clone wlk8.pk0008.g5:fis, full insert mRNA sequence	-1.55445	8.90603	1.3559e-08	5.06724e-06	9.13863	9.20997	9.40255	9.56018	9.2585	9.66867	8.84537	8.97889	8.98564	7.81732	7.92545	8.08125
CA632206	TaAffx.39140.1.S1_at	sequence(s) not in UniGene	1.33161	4.53178	1.51e-08	5.62e-06	4.35676	4.35709	4.27185	4.37356	4.29825	4.14406	3.83526	3.96297	3.97085	5.40099	5.72769	5.68201
BJ284862	Ta.5529.1.A1_at	Transcribed sequence with weak similarity to protein ref:NP_199286.1 (A.thaliana) Dreg-2 like protein (Arabidopsis thaliana)	-1.13866	6.99858	1.65507e-08	6.07422e-06	7.52547	7.26422	7.38367	7.34314	7.19642	7.27481	7.22104	7.19099	7.18482	6.10837	6.20461	6.0854
CA735573	TaAffx.50700.1.S1_at	sequence(s) not in UniGene	-2.78039	5.06671	1.6776e-08	6.12023e-06	5.91806	5.83643	5.75184	5.62739	5.9075	5.68374	5.95545	6.1412	5.10151	2.68269	2.99296	3.2018
BQ171501	Ta.14118.1.A1_at	Transcribed sequence with weak similarity to protein pir:T51328 (A.thaliana) T51328 transcription initiation factor sigma5, plastid -specific (imported) - Arabidopsis thaliana	-2.13574	5.46564	1.72386e-08	6.25181e-06	6.20571	5.57565	5.71504	6.59628	6.33415	6.22376	5.56455	5.51445	5.11112	4.13473	4.26009	4.35214
BJ218618	Ta.6210.1.S1_at	Transcribed sequences	6.19012	4.83281	1.76e-08	6.34e-06	3.09793	3.22265	3.2069	3.1934	3.16686	2.89186	3.10839	2.79155	5.4917	9.3516	9.27521	9.19568
CA675512	Ta.24693.1.A1_at	Transcribed sequences	-2.01449	4.49352	1.79488e-08	6.43324e-06	4.87748	4.97552	5.06438	4.95477	5.10451	5.17842	4.92308	4.84952	4.80032	2.87474	2.7866	3.53287
BG905239	Ta.21242.1.A1_at	Transcribed sequences	-1.26164	8.80552	2.0286e-08	7.14557e-06	9.13547	9.22642	9.27722	9.20227	9.30713	9.45909	8.54892	8.63059	8.69558	8.08016	7.91044	8.19296
BJ233806	Ta.4919.1.S1_at	Transcribed sequences	1.85744	3.00224	2.22e-08	7.78e-06	2.71138	2.73882	2.44915	2.67971	2.63361	2.34173	2.62859	2.24987	2.36667	4.48657	4.12114	4.61966
CA684267	Ta.3087.2.A1_at	Transcribed sequence with moderate similarity to protein ref:NP_176371.1 (A.thaliana) postsynaptic protein CRIPT, putative (Arabidopsis thaliana)	3.35846	7.09794	2.43e-08	8.45e-06	6.11595	6.07516	6.06368	5.34808	6.14086	6.22271	6.83296	6.72633	7.86254	9.44131	9.10872	9.23699
CA723183	TaAffx.79066.1.S1_s_at	sequence(s) not in UniGene	-1.89612	10.0303	2.65894e-08	9.10427e-06	10.3197	10.8172	10.7457	10.464	10.331	10.8523	10.1343	10.4144	10.3258	8.75336	8.67699	8.52851
CA728796	Ta.10531.2.S1_a_at	Transcribed sequences	1.55029	3.40709	2.97e-08	1e-05	3.0414	3.26435	3.04796	2.91244	2.83373	3.21902	2.82841	2.92037	3.20134	4.66079	4.4716	4.48368
CA699469	TaAffx.25472.1.S1_at	sequence(s) not in UniGene	-2.27452	7.25724	3.01602e-08	1.01567e-05	7.79178	7.81024	7.75485	7.86628	7.83272	7.977	7.82124	7.74609	7.63425	5.03354	5.78449	6.03441
CN011925	Ta.30940.1.S1_at	Transcribed sequences	1.56892	4.2841	3.18e-08	1.05e-05	4.15838	3.76442	4.08652	3.84771	3.71123	3.74835	4.10269	4.20475	3.77103	5.40362	5.21297	5.39748
CA639708	TaAffx.113857.2.S1_s_at	sequence(s) not in UniGene	-1.72127	4.79998	3.36009e-08	1.1072e-05	5.09353	5.00722	5.21197	5.69958	5.36416	5.62429	4.65733	4.87955	4.53786	3.63984	3.73056	4.15382
CA632594	Ta.1337.2.S1_x_at	Transcribed sequence with weak similarity to protein ref:NP_568904.1 (A.thaliana) nonspecific lipid-transfer protein precursor - like (Arabidopsis thaliana)	-2.84144	6.72789	3.40927e-08	1.1174e-05	7.69755	7.69553	7.58982	7	7.18148	7.39521	7.31396	7.73864	8.07006	3.88218	4.21787	4.95232
CA731898	TaAffx.105614.1.S1_at	sequence(s) not in UniGene	1.6251	2.70566	3.53e-08	1.15e-05	2.46155	2.20914	2.09614	2.13258	2.31763	2.37869	2.22191	2.39603	2.55006	4.07585	3.97493	3.65343
AJ612466	Ta.21717.1.A1_at	Transcribed sequences	-1.18387	6.27284	3.62082e-08	1.17418e-05	6.44864	6.52689	6.47658	6.93244	6.71227	6.84721	6.1304	6.22131	6.03805	5.5278	5.59698	5.81552
CA499712	Ta.15881.1.S1_at	Transcribed sequence with weak similarity to protein ref:NP_568477.1 (A.thaliana) eukaryotic translation initiation factor - like protein (Arabidopsis thaliana)	1.99063	4.80389	3.74e-08	1.21e-05	4.67307	4.47894	4.43835	4.52916	4.02322	4.20898	4.37356	4.38598	3.80218	6.07646	6.26366	6.39314
CD454927	Ta.872.1.S1_at	Transcribed sequence with weak similarity to protein ref:NP_186922.1 (A.thaliana) thioredoxin f1 (Arabidopsis thaliana)	-1.45715	9.20457	3.81339e-08	1.22368e-05	9.42111	9.17587	9.47161	10.0285	9.75962	10.1459	8.92148	9.12463	8.84378	8.59785	8.55126	8.41336
CA609514	Ta.16608.1.S1_at	Transcribed sequence	-2.02704	5.92496	4.04442e-08	1.29105e-05	6.69935	6.63823	6.74028	6.19889	6.28589	6.30316	6.42166	6.31353	6.79173	4.40108	4.53011	3.77563
CD912476	Ta.5692.1.A1_at	Transcribed sequences	2.30443	6.49457	4.31e-08	1.36e-05	5.81068	5.9561	5.85508	5.80203	5.83679	5.57623	5.8892	6.21026	6.8701	8.13616	7.80833	8.18385
BQ170528	Ta.11651.1.A1_at	Transcribed sequence	1.48682	3.11293	4.5e-08	1.4e-05	2.65294	2.72485	2.79462	2.68346	2.76026	2.87474	2.76602	2.53638	2.7829	4.0294	4.19676	4.55277
BJ222654	Ta.3117.1.S1_at	Transcribed sequences	-1.99573	3.47924	4.68313e-08	1.44236e-05	4.39809	4.37395	4.07534	3.69546	3.93815	4.23335	3.42392	3.8552	3.87765	1.68822	2.16097	2.03057
BJ244216	Ta.10291.1.S1_at	Transcribed sequences	-1.90495	3.65169	4.7196e-08	1.44415e-05	4.31786	3.95819	4.06906	4.36489	4.49954	4.36978	4.00859	3.43581	3.27717	2.50238	2.64129	2.37569
BQ169641	TaAffx.13704.2.A1_at	sequence(s) not in UniGene	-2.54312	7.86184	4.73608e-08	1.44415e-05	8.59604	8.19999	8.70233	8.6176	8.75285	8.14441	8.39001	8.51488	8.53845	5.41444	6.27454	6.19652
BJ319071	TaAffx.64016.1.A1_at	sequence(s) not in UniGene	1.33241	3.87358	4.77e-08	1.45e-05	3.54572	3.79517	3.70545	3.26514	3.59788	3.64349	3.60675	3.36797	3.4516	4.80954	4.89096	4.80324
BG906352	Ta.862.1.A1_at	Transcribed sequence with weak similarity to protein ref:NP_198317.1 (A.thaliana) phosphatephosphoenolpyruvate translocator precursor (Arabidopsis thaliana)	-1.63539	6.07818	4.95926e-08	1.48777e-05	6.42171	6.10435	6.53093	6.97013	6.71534	7.22628	5.52861	5.72488	5.71031	5.20092	5.41933	5.38534
CA646820	Ta.28366.1.S1_a_at	Transcribed sequence with moderate similarity to protein ref:NP_187207.1 (A.thaliana) putative 60S ribosomal protein L22 (Arabidopsis thaliana)	-3.26828	6.45946	5.11969e-08	1.51587e-05	7.3401	7.23345	7.08141	6.98879	7.40693	7.28063	7.44982	7.38826	7.47262	4.83082	3.79129	3.2494
CD453885	Ta.4670.1.A1_at	Transcribed sequence with weak similarity to protein ref:NP_187122.1 (A.thaliana) ankyrin-like protein (Arabidopsis thaliana)	1.92735	4.9702	5.53e-08	1.63e-05	4.92569	4.67157	5.12606	4.28836	3.92277	3.89185	5.12715	4.90077	4.90322	5.59434	6.15553	6.13514
BJ225157	Ta.25171.2.S1_x_at	Transcribed sequence with strong similarity to protein ref:NP_188981.1 (A.thaliana) putative ribosomal protein (Arabidopsis thaliana)	-2.30878	6.21305	5.55936e-08	1.62699e-05	6.88021	6.79875	6.61571	6.54885	7.30521	6.88928	6.71174	6.42157	6.56825	4.23577	4.56693	5.0143
BQ805221	Ta.24564.1.S1_a_at	Transcribed sequences	1.33757	7.28329	5.58e-08	1.63e-05	6.86419	6.77638	6.71345	6.91478	7.17828	6.79815	7.14912	7.19108	6.91018	8.27546	8.42841	8.20003
CD883155	Ta.10909.1.S1_x_at	Transcribed sequence with weak similarity to protein pir:T06752 (A.thaliana) T06752 carboxy-terminal proteinase homolog F15B8.130 - Arabidopsis thaliana	-2.29454	5.39263	5.60115e-08	1.62699e-05	5.87399	5.26494	5.88833	6.72124	6.59677	6.35016	5.30988	4.96365	4.95809	4.17306	3.95568	4.65581
CA670336	TaAffx.55196.1.S1_at	sequence(s) not in UniGene	-1.16843	8.11814	5.78617e-08	1.66495e-05	8.33568	8.38004	8.53059	8.3085	8.38394	8.32999	8.50046	8.69034	8.44106	7.21025	7.29551	7.01137
CA624727	Ta.21264.1.S1_x_at	Transcribed sequence with moderate similarity to protein ref:NP_567639.1 (A.thaliana) Expressed protein (Arabidopsis thaliana)	3.40575	3.41751	5.92e-08	1.69e-05	2.57305	2.49542	2.45741	2.29106	2.61048	2.18165	2.61562	2.52803	3.95698	6.1339	5.61976	5.54677
BJ265640	Ta.4155.1.S1_s_at	Transcribed sequence with weak similarity to protein ref:NP_194377.1 (A.thaliana) putative protein (Arabidopsis thaliana)	1.11059	8.50247	5.95e-08	1.69e-05	8.18084	8.26381	8.14795	8.12507	8.07539	8.2648	8.34781	8.37921	8.44766	9.22404	9.44113	9.13186
CN011721	Ta.5539.3.A1_x_at	Partial mRNA for winv2 protein	-1.10767	11.6316	5.99802e-08	1.6941e-05	11.9187	12.0744	11.9983	11.751	11.8502	11.7609	12.0497	12.2396	11.8972	10.7322	10.6418	10.6651
BJ320120	Ta.24650.2.A1_at	Transcribed sequence with moderate similarity to protein ref:NP_195146.1 (A.thaliana) Phosphoglycerate dehydrogenase - like protein (Arabidopsis thaliana)	-2.25338	4.17453	6.42625e-08	1.79847e-05	4.8059	4.32231	4.55213	4.6387	5.04573	4.53047	5.3238	4.93375	4.48688	2.33093	2.59639	2.52742
CD919950	Ta.14886.1.S1_s_at	Transcribed sequences	-1.64306	6.17847	6.74971e-08	1.8719e-05	6.75484	6.87198	6.7678	6.72369	6.39217	6.57305	6.64931	6.58746	6.06162	4.79147	4.92007	5.04821
BJ301267	Ta.6283.1.S1_x_at	Transcribed sequences	0.921238	5.35923	6.95e-08	1.92e-05	5.12594	5.21002	5.27063	5.03858	5.13302	5.06466	5.21452	5.14082	5.11254	6.07076	5.98589	5.94333
BQ608222	Ta.24729.1.S1_x_at	Transcribed sequence with moderate similarity to protein ref:NP_201219.1 (A.thaliana) P34789) (Arabidopsis thaliana)	1.18549	7.10204	7.7e-08	2.12e-05	6.81683	6.88519	6.61089	6.66229	6.79251	6.73304	6.98385	6.87705	7.1185	8.06721	7.79878	7.87832
CA738706	Ta.18858.1.S1_x_at	Transcribed sequence with weak similarity to protein pir:T49263 (A.thaliana) T49263 hypothetical protein F12M12.190 - Arabidopsis thaliana	-1.02441	7.73287	7.74821e-08	2.12003e-05	8.06031	7.97823	8.07502	8.07177	7.89124	7.89761	7.90465	8.09599	8.03225	6.82316	6.99039	6.97385
CD900177	Ta.2200.1.S1_at	Transcribed sequence with moderate similarity to protein ref:NP_187837.1 (A.thaliana) 5,10-methylenetetrahydrofolate dehydrogenase:5,10-methenyltetrahydrofolate cyclohydrolase, putative (Arabidopsis thaliana)	-1.06848	8.97518	7.8715e-08	2.1442e-05	9.18147	9.11679	9.15152	9.21898	9.28689	9.23261	9.15573	9.37635	9.44881	8.29386	8.06738	8.17181
BJ282385	Ta.2397.1.S1_at	Clone wle1n.pk0001.d6:fis, full insert mRNA sequence	1.34927	8.03657	8.06e-08	2.19e-05	7.73628	7.33516	7.43929	7.31886	7.59465	7.34102	8.29176	8.54999	8.52954	8.69799	8.79244	8.81192
AJ612154	Ta.5731.1.S1_at	Transcribed sequences	1.17379	8.81175	8.12e-08	2.19e-05	8.90143	8.66908	8.54711	8.30342	8.47924	8.33089	8.68053	8.49695	8.69744	9.4869	9.60456	9.54345
CA634994	Ta.28135.1.S1_at	Transcribed sequences	-3.6955	8.11836	8.20439e-08	2.20547e-05	9.37698	9.08956	9.07478	8.9433	9.21041	9.06716	9.21341	9.1151	8.19523	5.79889	5.88213	4.45334
BQ169867	Ta.28997.1.A1_at	Transcribed sequences	1.07804	7.97192	8.27e-08	2.21e-05	7.6321	7.86381	7.88121	7.54963	7.54466	7.60609	7.77163	7.86512	8.01428	8.56315	8.70434	8.66701
BE444834	Ta.1767.1.A1_at	Transcribed sequences	3.78304	5.61066	8.35e-08	2.22e-05	4.49844	4.27482	4.65275	4.74745	4.44603	4.38031	4.56439	4.57144	6.26934	8.20537	8.24811	8.46942
CK215251	Ta.7275.1.S1_at	Transcribed sequences	2.17531	4.78559	8.36e-08	2.22e-05	3.39078	3.7729	4.06733	4.36748	4.23505	3.79388	5.15345	4.949	4.77484	6.62003	6.09557	6.20675
BF293654	Ta.3217.1.A1_at	Transcribed sequences	1.42608	5.27425	8.73e-08	2.3e-05	4.96755	4.80793	4.91703	4.94609	4.85842	4.92647	4.73731	4.8745	5.24645	6.53279	6.28952	6.18693
BJ219629	Ta.7378.30.S1_x_at	mRNA for protein H2B-8, complete cds	2.21796	4.89113	8.73e-08	2.3e-05	4.53936	4.51844	4.63259	4.05879	4.36117	3.98661	4.45467	4.19811	4.88332	5.8952	6.70261	6.46266
BQ172224	Ta.12383.1.A1_at	Transcribed sequence	1.57701	4.9519	8.8e-08	2.3e-05	4.72103	4.67744	4.70135	4.44008	4.47865	4.43749	4.41869	4.43146	5.02936	6.18365	5.88334	6.02025
CK211804	Ta.22984.1.S1_x_at	Transcribed sequence with moderate similarity to protein ref:NP_565786.1 (A.thaliana) photosystem II type I chlorophyll a b binding protein (Arabidopsis thaliana)	-2.88596	9.87648	8.81947e-08	2.30019e-05	10.382	10.5071	10.8938	11.7855	11.089	12.0223	8.47818	8.30933	8.81174	9.28028	8.35095	8.6076
BQ161923	Ta.8456.1.A1_at	Transcribed sequence	1.73319	2.74455	9.03e-08	2.34e-05	2.50075	2.2473	2.3316	2.17723	2.51294	2.24109	2.3745	2.18975	2.22853	3.63973	4.32665	4.16446
CA639850	Ta.18629.1.S1_at	Transcribed sequence	1.00314	5.08479	9.76e-08	2.5e-05	4.91362	4.93459	4.96267	4.86123	4.96087	4.65968	4.74586	4.81532	4.67237	5.87021	5.78537	5.83563
CN009837	TaAffx.120891.1.S1_at	sequence(s) not in UniGene	-1.42609	7.6462	9.83076e-08	2.51053e-05	8.36917	8.3768	8.26278	7.97447	8.12361	7.87164	7.77907	7.71419	7.5912	6.59695	6.25911	6.83538
BQ161842	Ta.8399.1.S1_at	Transcribed sequence with weak similarity to protein ref:NP_188081.1 (A.thaliana) putative cytochrome P450 (Arabidopsis thaliana)	2.18724	8.28339	1.01e-07	2.57e-05	7.87127	7.34081	7.53347	7.74693	7.88766	7.38695	8.09458	8.25108	7.70469	9.99855	10.1115	9.47322
BF483725	Ta.325.1.A1_at	Transcribed sequences	-1.5152	6.16412	1.02802e-07	2.6036e-05	6.92979	6.65559	7.01996	6.50182	6.37349	6.22639	6.69487	6.30704	6.70443	4.80833	4.7079	5.03986
BJ239869	Ta.11922.1.S1_at	Transcribed sequence with moderate similarity to protein ref:NP_197746.1 (A.thaliana) putative protein (Arabidopsis thaliana)	-1.62037	7.00768	1.05784e-07	2.66811e-05	7.56877	7.36878	7.25799	7.39081	7.45097	7.40747	7.32928	7.33728	7.59267	6.10222	5.85373	5.4322
CK199442	Ta.30500.1.S1_at	Transcribed sequence with weak similarity to protein ref:NP_563723.1 (A.thaliana) expressed protein (Arabidopsis thaliana)	-1.2465	8.02444	1.07051e-07	2.68899e-05	8.47506	8.40163	8.42078	8.25664	8.25605	8.33098	8.37706	8.36048	8.31043	7.05485	6.75658	7.29272
CA612600	Ta.16787.1.A1_at	Transcribed sequence	1.59731	2.63803	1.1e-07	2.75e-05	2.24493	2.10144	1.89558	2.41599	2.33652	2.01868	2.3222	2.59396	2.16396	4.00592	3.91555	3.64164
CK205925	Ta.3228.1.S1_a_at	Transcribed sequence with weak similarity to protein ref:NP_172882.1 (A.thaliana) hypothetical protein (Arabidopsis thaliana)	-1.26007	9.5821	1.10588e-07	2.75527e-05	9.9525	9.91372	9.88843	9.77726	9.92745	9.88438	9.73363	9.86899	10.23	8.57834	8.69799	8.53254
CA658343	TaAffx.6606.1.S1_at	sequence(s) not in UniGene	5.79519	4.6962	1.18e-07	2.92e-05	3.00672	3.30604	2.93606	3.01111	3.06055	3.01423	2.7787	3.05027	5.71928	8.6294	8.99175	8.85029
CA670448	TaAffx.31162.1.S1_at	sequence(s) not in UniGene	-1.26758	9.86992	1.23905e-07	3.06214e-05	10.1834	9.96338	10.0938	10.4285	10.3839	10.1081	10.1036	10.2024	9.85421	9.13681	8.93883	9.04218
CA684465	Ta.21258.2.S1_at	Transcribed sequences	-1.24984	9.72019	1.2593e-07	3.09969e-05	10.1464	9.83064	9.85199	10.3912	10.4415	10.4635	9.46108	9.2685	9.24072	8.97787	9.23179	9.33705
CA616360	Ta.16981.1.S1_at	Transcribed sequence with weak similarity to protein ref:NP_195566.1 (A.thaliana) monooxygenase 2	1.40135	2.91019	1.27e-07	3.11e-05	2.47578	2.23114	2.34809	2.48216	3.00197	2.61836	2.42549	2.56862	2.46416	4.1066	3.95282	4.24711
AJ614477	Ta.27445.1.S1_at	Clone wl1n.pk0059.g7:fis, full insert mRNA sequence	-2.19669	10.5521	1.27897e-07	3.11063e-05	11.111	10.8139	11.1841	11.3838	11.2059	11.2668	11.0608	11.1403	10.1923	9.29071	8.98654	8.98908
BJ261546	Ta.3965.1.A1_at	Transcribed sequence with moderate similarity to protein ref:NP_564471.1 (A.thaliana) expressed protein (Arabidopsis thaliana)	-1.45081	6.64121	1.37302e-07	3.32618e-05	7.04137	6.9243	6.9034	7.04262	6.73485	7.00395	7.0166	7.37944	7.21899	5.23647	5.73425	5.45825
BJ309684	Ta.28022.2.A1_at	Beta-tubulin 4 (Tubb4) mRNA, complete cds	0.992182	6.47741	1.55e-07	3.68e-05	6.05774	6.02868	6.07446	6.3737	6.33394	6.44262	6.18759	6.1233	5.98011	7.53991	7.32299	7.2639
BQ171480	Ta.12048.1.A1_at	Transcribed sequence with weak similarity to protein pir:T48981 (A.thaliana) T48981 hypothetical protein F14D17.120 - Arabidopsis thaliana	2.34911	4.03438	1.8e-07	4.23e-05	3.47004	3.16134	3.24553	3.48676	3.41457	3.43111	3.24128	3.23674	4.34539	5.74258	5.75933	5.87784
CA685222	TaAffx.108690.1.S1_at	sequence(s) not in UniGene	1.87118	5.16365	1.93e-07	4.48e-05	4.46235	4.84716	4.78252	4.88809	4.50977	4.66909	4.52086	4.87337	4.73004	6.24999	6.42691	7.00359
CK165286	Ta.29320.1.A1_at	Transcribed sequence with weak similarity to protein pir:T49225 (A.thaliana) T49225 hypothetical protein F27H5.90 - Arabidopsis thaliana	1.77861	5.61749	2.03e-07	4.68e-05	5.53622	5.51497	5.23717	4.45299	5.03328	5.15662	5.6341	5.47389	5.39192	6.91441	6.465	6.59932
CA607836	TaAffx.31776.1.S1_s_at	sequence(s) not in UniGene	0.895822	6.55982	2.15e-07	4.94e-05	6.5826	6.493	6.51887	6.04846	6.01961	6.21408	6.66645	6.59598	6.60924	7.07145	6.87942	7.01874
CA596503	Ta.1422.2.S1_x_at	Transcribed sequence with moderate similarity to protein ref:NP_193486.1 (A.thaliana) ras-related small GTP-binding protein RAB1c (Arabidopsis thaliana)	-1.85772	7.20503	2.15295e-07	4.94212e-05	7.71411	7.53735	7.51889	7.67235	7.87112	7.35084	7.87732	7.86814	7.72903	5.87542	6.13717	5.30856
BJ218911	TaAffx.38560.1.A1_at	sequence(s) not in UniGene	1.25804	5.54389	2.31e-07	5.23e-05	5.49543	5.5053	5.15106	4.84809	5.03296	5.10488	5.57256	5.57256	5.48371	6.3282	6.03538	6.39649
CA746040	Ta.22455.1.S1_at	Transcribed sequence	-1.50973	7.8239	2.55659e-07	5.6773e-05	8.30844	7.91823	8.20355	8.32764	8.12272	8.53879	8.12515	8.11924	7.76314	6.87507	6.98416	6.60073
BJ314387	Ta.7214.1.A1_at	Histone acetyltransferase mRNA, partial cds	0.972293	6.87751	2.69e-07	5.95e-05	6.83188	6.59966	6.68961	6.61239	6.69582	6.42193	6.68239	6.61643	6.733	7.48443	7.54902	7.61358
CA653276	Ta.21098.1.S1_a_at	Transcribed sequences	1.23561	6.7946	2.71e-07	5.98e-05	6.90039	6.90131	6.50528	6.22909	6.49995	6.54396	6.3061	6.28736	6.38199	7.70288	7.74559	7.53136
CD901134	TaAffx.31551.2.S1_at	sequence(s) not in UniGene	1.50443	2.8569	2.83e-07	6.21e-05	2.36576	2.71845	2.23198	2.48026	2.57498	2.6076	2.22726	2.19589	2.70455	4.12842	3.89724	4.15046
BJ236799	Ta.7605.2.A1_a_at	Transcribed sequence with weak similarity to protein ref:NP_567617.1 (A.thaliana) 3-hydroxyisobutyrate dehydrogenase -like protein (Arabidopsis thaliana)	-1.18893	7.55989	2.85168e-07	6.24212e-05	7.97331	8.19868	8.00007	7.7619	7.67099	7.88588	7.89861	8.01961	7.55759	6.5246	6.62649	6.60088
AJ440792.1	Ta.14632.1.S1_at	Triticum aestivum mRNA for glutathione transferase F3 (gstf3 gene). /PROD=glutathione transferase F3	2.08706	6.2122	2.89e-07	6.26e-05	5.41638	4.96219	5.71496	5.96679	5.84867	5.54165	5.78232	5.59982	6.09532	7.47867	8.06991	8.06972
CA601941	Ta.16659.1.S1_at	MFP1 attachment factor 1 (maf1) mRNA, partial cds	0.858772	7.45383	2.92e-07	6.27e-05	7.25692	7.29846	7.18473	7.20337	7.24506	7.28513	7.36268	7.13149	7.16822	8.09583	8.065	8.14904
BJ265183	Ta.27482.1.S1_x_at	Transcribed sequence with weak similarity to protein ref:NP_198633.1 (A.thaliana) lipid transfer - like protein (Arabidopsis thaliana)	1.71046	8.57386	2.92e-07	6.27e-05	7.95784	8.67542	8.46406	7.71461	8.01235	8.02116	8.57002	8.31346	8.27794	9.40416	9.66876	9.80656
CA599447	Ta.13572.1.S1_at	Transcribed sequences	2.2588	2.98519	3.03e-07	6.5e-05	2.26849	2.70331	2.50721	2.60532	2.41611	2.15255	2.24347	2.38283	2.59263	5.1424	4.03567	4.77229
BJ265183	Ta.27482.1.S1_at	Transcribed sequence with weak similarity to protein ref:NP_198633.1 (A.thaliana) lipid transfer - like protein (Arabidopsis thaliana)	1.89362	8.2563	3.09e-07	6.59e-05	7.63194	8.24972	8.04127	7.32082	7.73091	7.53128	8.45461	7.92851	7.9227	9.12243	9.56872	9.57273
BF199779	Ta.29402.1.S1_at	Transcribed sequence with weak similarity to protein sp:P80723 (H.sapiens) BASP_HUMAN Brain acid soluble protein 1	1.1105	5.47831	3.12e-07	6.6e-05	5.29782	5.045	5.14149	5.28899	5.03891	5.23843	5.11733	5.19211	5.48182	6.32278	6.27019	6.30486
BJ286625	Ta.2968.1.S1_at	Transcribed sequence with moderate similarity to protein ref:NP_563930.1 (A.thaliana) ubiquitin, putative (Arabidopsis thaliana)	0.945334	10.7722	3.26e-07	6.86e-05	10.7296	10.9853	10.7695	10.2545	10.2432	10.45	10.6879	10.6149	10.7477	11.2128	11.3061	11.2649
CA613721	TaAffx.86222.1.S1_x_at	sequence(s) not in UniGene	-1.07161	7.42246	3.37533e-07	7.01267e-05	7.86419	7.90569	7.92767	7.61501	7.38999	7.61785	7.87157	7.91325	7.55634	6.36232	6.51506	6.53064
BQ170582	Ta.5616.1.A1_x_at	Transcribed sequence with weak similarity to protein ref:NP_187163.1 (A.thaliana) unknown protein (Arabidopsis thaliana)	1.45438	5.38455	3.53e-07	7.3e-05	5.02187	4.8805	5.04753	5.11385	4.86695	4.8936	4.93729	5.00803	5.6075	6.40163	6.43429	6.40163
CA681065	Ta.14727.1.S1_x_at	Transcribed sequence with weak similarity to protein ref:NP_177561.1 (A.thaliana) putative glycerophosphodiester phosphodiesterase (Arabidopsis thaliana)	-1.83136	4.15315	3.66642e-07	7.56616e-05	4.39544	4.04981	4.06538	4.60965	5.2624	5.02636	4.46013	3.98241	4.58189	3.28598	3.21304	2.9053
CK193558	Ta.27564.1.S1_at	Clone wdk2c.pk013.l7:fis, full insert mRNA sequence	-1.93235	5.21846	3.70125e-07	7.6124e-05	5.79919	5.5943	5.76872	5.51569	5.81644	5.63456	6.05984	5.7165	5.54664	3.76931	4.17171	3.22861
CD876924	Ta.12472.1.S1_x_at	Transcribed sequence with weak similarity to protein ref:NP_196291.1 (A.thaliana) peroxidase (Arabidopsis thaliana)	-2.31832	9.89292	3.87113e-07	7.83042e-05	10.4974	10.4839	10.4199	10.8409	10.4364	10.5782	10.2378	10.1837	10.1362	9.01522	8.20227	7.68305
BQ166632	Ta.10818.1.S1_at	Transcribed sequence with weak similarity to protein ref:NP_005457.1 (H.sapiens) RNA polymerase II transcriptional regulation mediator	1.76584	3.01469	4.01e-07	8.06e-05	2.44176	2.49792	2.74274	2.52567	2.40763	2.412	2.70238	2.64948	3.15386	3.83064	4.63563	4.17653
CA683227	TaAffx.29632.1.S1_at	sequence(s) not in UniGene	0.970116	8.28268	4.02e-07	8.06e-05	7.98964	7.83358	7.81476	8.04946	8.21688	8.11376	8.0394	8.16775	7.87649	9.18408	9.11589	8.99048
CA731793	Ta.9104.1.A1_at	Transcribed sequence with weak similarity to protein ref:NP_565982.1 (A.thaliana) expressed protein (Arabidopsis thaliana)	-1.16671	9.80862	4.04381e-07	8.07314e-05	10.0941	9.75274	10.1548	10.3285	10.1172	10.3439	9.77908	10.0354	9.80832	9.13315	9.16009	8.99624
CA640552	Ta.11922.3.S1_a_at	Transcribed sequence with moderate similarity to protein ref:NP_197746.1 (A.thaliana) putative protein (Arabidopsis thaliana)	-1.53851	5.65903	4.11976e-07	8.17153e-05	5.98035	6.45102	6.00697	5.73379	6.00942	6.22382	6.05328	6.16499	5.93329	4.66298	4.47366	4.21486
CN008413	Ta.30816.1.S1_s_at	Transcribed sequence	1.07525	9.66887	4.12e-07	8.17e-05	9.60693	9.38433	9.469	9.48125	9.37966	9.13897	9.59743	9.30132	9.44195	10.3612	10.4839	10.3805
BJ303243	Ta.9449.2.S1_x_at	Transcribed sequence with weak similarity to protein pir:T47699 (A.thaliana) T47699 hypothetical protein F1I16.10 - Arabidopsis thaliana	1.12943	7.75344	4.2e-07	8.28e-05	7.71667	7.76484	7.79791	7.219	7.11272	6.89265	8.02604	7.76902	8.12973	8.0531	8.31937	8.2402
BJ283139	TaAffx.37368.1.A1_at	not in UniGene	2.30723	4.81489	4.32e-07	8.48e-05	3.93478	3.88908	4.26428	4.40013	3.59212	4.5823	4.47314	4.45906	4.68748	6.7818	6.03071	6.68373
CA644125	TaAffx.29373.1.S1_s_at	sequence(s) not in UniGene	-1.03142	4.64734	4.51526e-07	8.84155e-05	5.04385	4.72695	4.69675	4.9079	4.90944	5.07317	4.76557	4.87673	4.97149	3.98716	3.96164	3.84744
CD919037	TaAffx.124207.1.S1_at	sequence(s) not in UniGene	1.25694	7.0036	4.65e-07	9.07e-05	6.97825	6.91978	6.83734	6.6435	6.79587	6.22335	6.71252	6.67675	6.8223	7.86356	7.65772	7.91226
BJ275469	TaAffx.92223.1.A1_at	sequence(s) not in UniGene	2.09433	4.65423	4.73e-07	9.17e-05	5.11035	3.96904	4.24018	4.09121	4.1845	3.94713	3.96258	3.85426	3.98569	6.34158	5.95593	6.20831
CD452594	Ta.26092.1.S1_at	Transcribed sequence with moderate similarity to protein ref:NP_175970.1 (A.thaliana) seed imbibition protein, putative (Arabidopsis thaliana)	-0.982892	7.55039	4.75754e-07	9.19842e-05	7.83296	7.97029	7.80839	7.71028	7.95574	7.91687	7.6442	7.62219	7.50954	6.88065	6.72629	7.02727
CN008413	Ta.30816.1.S1_at	Transcribed sequence	1.25368	7.53059	4.88e-07	9.41e-05	7.47214	7.11719	7.13147	7.12951	7.12543	7.20299	7.5382	7.03003	7.40108	8.32588	8.48276	8.41033
CK196726	TaAffx.128796.1.S1_at	sequence(s) not in UniGene	-1.07048	9.25855	4.93199e-07	9.47591e-05	9.91594	9.7188	9.65333	9.37332	9.4604	9.54714	9.50879	9.51985	9.23562	8.47672	8.22461	8.4681
CK216436	Ta.5600.1.S1_s_at	Transcribed sequence with weak similarity to protein ref:NP_172094.1 (A.thaliana) salt-tolerance protein (Arabidopsis thaliana)	-1.10181	9.75438	5.03953e-07	9.59232e-05	10.1184	9.88802	9.97182	10.3541	10.1937	10.5438	9.29261	9.33221	9.57186	9.13206	9.35088	9.30317
CA621495	TaAffx.112728.1.S1_at	sequence(s) not in UniGene	-2.00884	6.16342	5.29651e-07	9.97911e-05	6.73352	6.70626	6.99761	6.68833	6.57305	6.72462	6.69727	6.7821	6.09885	4.50738	4.28081	5.17127
CA683741	Ta.5047.1.S1_a_at	Transcribed sequence with moderate similarity to protein ref:NP_187100.1 (A.thaliana) unknown protein (Arabidopsis thaliana)	1.2162	7.75794	5.3e-07	9.98e-05	7.37903	7.58822	7.51277	7.10918	7.3928	7.43063	7.51277	7.60395	7.98467	8.44297	8.56482	8.57342
CK166642	Ta.10005.1.S1_at	Clone wlm96.pk030.m18:fis, full insert mRNA sequence	1.06283	8.80289	5.41e-07	0.000101	8.35224	8.43216	8.43018	8.36002	8.63073	8.59246	8.53676	8.59523	8.93319	9.54961	9.56261	9.65948
CA713200	Ta.7249.1.S1_at	Transcribed sequence with moderate similarity to protein ref:NP_189339.1 (A.thaliana) hypothetical protein (Arabidopsis thaliana)	2.00195	4.84961	5.65e-07	0.000105	4.75572	3.87133	4.18106	4.57894	4.39	4.17303	4.17628	4.26061	4.66052	6.56361	6.52221	6.062
CF133387	Ta.28458.2.S1_at	Transcribed sequence	-2.25926	3.74744	5.66719e-07	0.000104672	4.6638	4.20222	3.99356	4.39289	4.69978	4.35517	4.33884	4.16302	3.48987	2.65938	1.90543	2.10527
BQ170732	Ta.11754.1.A1_at	Transcribed sequence	-1.86691	6.56117	5.82654e-07	0.0001066	7.50771	7.3012	7.12082	6.85932	6.9896	7.13661	7.07607	6.885	6.47285	4.82793	4.94235	5.61453
CA613721	TaAffx.86222.1.S1_at	sequence(s) not in UniGene	-1.23538	7.36716	5.94989e-07	0.000108532	7.85563	7.76406	7.97938	7.74509	7.29778	7.67947	7.80837	7.82284	7.43708	6.3274	6.37057	6.31825
CD866072	TaAffx.43412.1.S1_at	sequence(s) not in UniGene	0.809272	6.99609	6.16e-07	0.000112	6.74854	6.54623	6.70967	6.65407	6.73078	6.66039	7.12505	7.24499	7.06027	7.52213	7.45262	7.49831
CA486524	Ta.15725.1.S1_s_at	Transcribed sequence	1.06879	6.41815	6.29e-07	0.000114	6.23139	6.06913	6.03022	6.08322	6.00286	5.97396	6.32875	6.33662	6.69524	7.24913	7.0051	7.01219
CA658793	TaAffx.28555.1.S1_s_at	sequence(s) not in UniGene	-1.48643	9.31447	6.30774e-07	0.000113706	9.69014	9.44079	9.68926	10.4094	10.0667	10.3696	8.51877	8.60704	8.59542	8.49744	8.67699	9.21202
BJ211165	Ta.3396.1.A1_at	Transcribed sequences	1.36092	5.81882	6.5e-07	0.000117	5.52075	5.65289	5.19438	5.39618	5.42383	5.3963	5.58839	5.3691	5.98492	6.77133	6.69826	6.8295
BJ275225	TaAffx.119381.1.A1_at	sequence(s) not in UniGene	1.31441	3.28884	6.59e-07	0.000118	3.09906	2.77455	2.75326	3.02015	2.92245	3.03953	3.24219	2.81478	2.87474	4.25663	4.55177	4.11698
CD866195	Ta.3430.1.S1_s_at	Transcribed sequences	1.58431	5.61691	6.66e-07	0.000118	5.41986	5.17623	5.32922	4.72367	5.22686	4.96789	5.56005	5.87275	5.45497	6.68195	6.8029	6.1865
CA496969	Ta.3725.2.S1_at	Transcribed sequences	1.22671	8.0595	6.67e-07	0.000118	7.79857	7.9741	7.79619	7.32709	7.71137	7.73317	8.01367	8.10418	7.80388	8.86485	8.97164	8.61529
CK195065	Ta.13160.1.S1_at	Transcribed sequence with weak similarity to protein ref:NP_177036.1 (A.thaliana) protein kinase, putative (Arabidopsis thaliana)	-2.6287	6.26317	6.71897e-07	0.000118335	7.41477	6.83288	6.08538	6.82034	7.17408	6.90338	6.66469	6.88928	7.36152	4.3645	3.97493	4.67227
BJ283947	Ta.4061.1.S1_at	Transcribed sequence with weak similarity to protein pir:T45608 (A.thaliana) T45608 hypothetical protein F13G24.30 - Arabidopsis thaliana	-0.874653	9.15845	6.92686e-07	0.000121647	9.5926	9.37627	9.36536	9.53321	9.50573	9.40529	9.06171	9.05201	9.18892	8.59374	8.51108	8.71544
BQ171650	Ta.10174.1.A1_at	Transcribed sequences	1.39424	6.22988	6.95e-07	0.000122	6.1498	5.72093	5.7582	5.86485	5.89991	5.72697	6.0496	5.9973	5.91659	7.32745	7.47915	6.86784
CD454075	Ta.26993.1.A1_at	Transcribed sequence with weak similarity to protein ref:NP_199327.1 (A.thaliana) DNA-directed RNA polymerase subunit (Arabidopsis thaliana)	1.94925	4.45798	7.22e-07	0.000125	4.42468	3.79013	4.24345	3.94227	4.12059	4.22025	3.82513	3.69416	3.1042	6.19862	5.66429	6.26795
BQ171474	Ta.12044.1.A1_at	Transcribed sequence	1.29141	2.75624	7.49e-07	0.000128	2.37771	2.42511	2.29024	2.53541	2.54247	2.26018	2.42647	2.59625	2.40881	4.00337	3.38622	3.82269
BJ226675	Ta.1763.2.S1_at	Transcribed sequence with moderate similarity to protein ref:NP_175056.1 (A.thaliana) GTP-binding protein	-1.68462	7.2743	7.55997e-07	0.000128708	7.5871	7.37701	7.51227	7.46454	7.98714	7.49655	7.72431	7.8656	8.38275	5.79272	6.24338	5.85827
CA610031	TaAffx.128678.1.S1_at	sequence(s) not in UniGene	-1.27421	3.61889	7.77685e-07	0.000131742	4.17316	3.76852	3.76159	3.71986	3.93436	3.86517	4.1375	4.07155	4.29816	2.43888	2.41662	2.84127
CK215294	Ta.26907.1.S1_at	Transcribed sequence with weak similarity to protein ref:NP_563941.1 (A.thaliana) ribonuclease (Arabidopsis thaliana)	6.43211	6.61309	7.84e-07	0.000132	4.65942	4.54649	4.64851	3.86036	4.46721	7.02819	4.30189	4.59164	6.60129	11.0193	12.1596	11.4732
CD452895	Ta.26132.1.A1_at	Transcribed sequence with weak similarity to protein ref:NP_005830.1 (H.sapiens) SerArg-related nuclear matrix protein	1.03594	5.49237	7.89e-07	0.000133	5.35183	5.34802	5.47546	5.28166	5.163	5.14403	4.91651	5.2226	5.3088	6.40163	6.13278	6.16213
CA651628	TaAffx.110922.1.S1_at	sequence(s) not in UniGene	-1.64973	5.05788	8.01254e-07	0.000134177	5.73966	5.51797	5.33188	5.46777	5.41536	5.39439	5.4035	5.54443	5.5512	4.19392	3.85975	3.27467
CA682678	Ta.14826.1.S1_at	Transcribed sequence	1.83676	5.73321	8.07e-07	0.000135	5.25064	5.07253	5.10353	5.0254	5.30435	5.19968	5.47007	5.18197	6.15063	7.30798	6.83133	6.90039
AJ440792.1	Ta.14632.1.S1_x_at	Triticum aestivum mRNA for glutathione transferase F3 (gstf3 gene). /PROD=glutathione transferase F3	1.72261	6.35932	8.31e-07	0.000138	5.73992	5.46281	5.68285	6.35282	6.35901	5.65151	5.91382	5.6246	5.99333	7.53193	7.99625	8.00299
CA650490	Ta.1207.1.S1_s_at	Transcribed sequence with weak similarity to protein ref:NP_177794.1 (A.thaliana) 12-oxophytodienoate reductase	2.02154	3.86584	8.59e-07	0.000142	2.90569	2.50438	3.09783	3.08161	3.7	3.31252	4.08517	3.49409	4.05	5.61787	4.96818	5.5727
AJ615974	TaAffx.70139.1.S1_at	sequence(s) not in UniGene	1.503	5.74354	8.67e-07	0.000143	5.18171	5.25573	5.36212	5.40664	5.36141	5.21686	5.44525	5.20257	5.99632	6.65005	6.82918	7.01469
BJ308556	Ta.14528.1.S1_at	Transcribed sequence with weak similarity to protein ref:NP_197657.1 (A.thaliana) histone deacetylase-like protein (Arabidopsis thaliana)	0.9003	9.05873	8.69e-07	0.000143	8.72487	8.89847	8.77285	8.52598	8.66691	8.84911	9.06947	9.22024	9.23397	9.64784	9.5677	9.52735
AY217753.1	Ta.13731.1.S1_at	Triticum aestivum cyclophilin-like protein (Cyp-26b) mRNA, complete cds. /PROD=cyclophilin-like protein /FL=gb:AY217753.1	-1.11229	8.13669	8.71913e-07	0.000142886	8.19465	8.36109	8.24411	8.43097	8.27329	8.57223	8.6344	8.56704	8.42286	7.31613	7.07657	7.54694
CA629051	TaAffx.8262.1.S1_x_at	sequence(s) not in UniGene	-2.77812	7.35683	8.89159e-07	0.000145324	8.10463	8.18734	8.24196	8.6134	7.89722	8.65241	7.32874	7.42106	7.0065	5.09634	6.5239	5.20843
BG908334	TaAffx.128835.2.A1_x_at	sequence(s) not in UniGene	-1.58657	7.80411	9.26286e-07	0.0001494	8.47158	8.30784	8.3504	8.08878	8.45286	8.34278	7.88297	7.80569	7.82173	6.38144	6.51546	7.22781
CD933127	TaAffx.16501.1.S1_at	sequence(s) not in UniGene	-1.75317	6.43409	9.38908e-07	0.000151039	7.08485	6.97076	7.17869	6.85996	6.96965	6.82329	6.80367	6.62887	6.49596	5.13086	4.60457	5.65795
BJ249735	Ta.628.1.S1_x_at	Transcribed sequence with weak similarity to protein ref:NP_563794.1 (A.thaliana) Expressed protein (Arabidopsis thaliana)	-0.834904	9.46417	9.59894e-07	0.000153208	9.54471	9.57502	9.69256	9.8621	9.80809	10.0631	9.32858	9.3118	9.15544	9.1151	9.06723	9.04628
CA735628	Ta.25199.1.S1_at	Transcribed sequence with weak similarity to protein ref:NP_566635.1 (A.thaliana) expressed protein (Arabidopsis thaliana)	0.953793	6.88841	9.75e-07	0.000155	6.53595	6.6668	6.5702	6.58547	6.54471	6.57561	6.66432	7.01089	6.93983	7.64658	7.56123	7.35935
BF200486	Ta.7524.2.A1_x_at	Transcribed sequence with weak similarity to protein ref:NP_171614.1 (A.thaliana) DNA-binding protein, putative (Arabidopsis thaliana)	-1.51682	8.72725	9.89119e-07	0.000157055	8.93882	9.07394	9.1384	9.75616	9.37935	10.0294	7.95687	7.99862	7.84099	7.85227	8.27416	8.48804
CA684267	Ta.3087.2.A1_x_at	Transcribed sequence with moderate similarity to protein ref:NP_176371.1 (A.thaliana) postsynaptic protein CRIPT, putative (Arabidopsis thaliana)	0.851862	8.50328	9.93e-07	0.000157	8.44945	8.23126	8.25383	8.04152	8.21332	8.06817	8.60722	8.60558	8.69036	9.07063	8.96672	8.84124
CA498740	Ta.14513.1.S1_at	Transcribed sequence with weak similarity to protein pir:T50527 (A.thaliana) T50527 hypothetical protein T27I15_150 - Arabidopsis thaliana	-0.952231	9.78709	1.00815e-06	0.000158842	9.92479	10.1146	10.0426	10.2602	10.2353	10.5408	9.42623	9.34878	9.37223	9.39144	9.24889	9.53928
CK214162	TaAffx.128566.1.A1_at	sequence(s) not in UniGene	-1.47278	5.77186	1.03139e-06	0.000161673	5.6911	5.62033	5.64495	7.00714	6.3149	6.97615	5.33016	5.42116	5.37656	5.54975	5.07126	5.25886
BQ172004	Ta.28102.1.A1_at	Transcribed sequences	-1.1478	7.42125	1.08095e-06	0.000167302	7.83657	7.80519	7.69107	7.47136	7.82171	7.64113	7.78961	7.73757	7.77004	6.2184	6.50612	6.76627
CA680811	TaAffx.6654.1.S1_x_at	sequence(s) not in UniGene	1.69457	6.50068	1.1e-06	0.000169	6.45512	6.26971	6.26971	5.75838	6.01035	5.80684	5.96551	5.95507	6.8582	7.47741	7.5537	7.62818
CA688132	TaAffx.26508.1.S1_at	sequence(s) not in UniGene	-1.31513	3.62099	1.1236e-06	0.000172164	3.79965	3.93706	3.8692	3.81814	3.7838	3.87379	4.16511	4.52062	4.15417	2.32971	2.30084	2.8998
CA651598	Ta.22686.1.S1_at	Transcribed sequence with moderate similarity to protein ref:NP_192202.1 (A.thaliana) mitochondrial elongation factor Tu (Arabidopsis thaliana)	0.840463	6.93676	1.14e-06	0.000175	6.84724	6.88942	6.64088	6.43843	6.50849	6.56287	7.04841	7.18034	7.09391	7.47164	7.28706	7.27249
BQ162543	Ta.8871.1.A1_at	Transcribed sequence with weak similarity to protein sp:P93834 (A.thaliana) HXK2_ARATH Hexokinase 2	-1.08473	8.1813	1.14677e-06	0.00017484	8.45961	8.20007	8.22099	8.64589	8.50317	8.59964	8.46692	8.36735	8.21749	7.61626	7.64974	7.22849
CK214904	Ta.3467.1.S1_at	Transcribed sequence with moderate similarity to protein sp:P93732 (A.thaliana) PIP_ARATH Proline iminopeptidase	0.917993	7.24381	1.2e-06	0.000181	7.17207	6.94185	6.97886	6.89586	7.01797	6.73304	7.33022	7.34835	7.10666	7.76245	7.85407	7.78433
BT009094.1	Ta.3201.1.S1_at	Clone wkm2c.pk005.c12:fis, full insert mRNA sequence /DEF=Triticum aestivum clone wkm2c.pk005.c12:fis, full insert mRNA sequence.	1.05899	6.40257	1.22e-06	0.000184	6.01491	6.39243	6.19487	5.75774	6.17286	5.79713	6.52344	6.48521	6.58749	6.95567	6.99475	6.95428
CA688625	TaAffx.110208.1.S1_at	sequence(s) not in UniGene	-0.752941	8.29949	1.24059e-06	0.000185793	8.78668	8.79035	8.6804	8.52595	8.42631	8.4898	8.18251	8.18402	8.34466	7.65719	7.7052	7.82084
CD937391	Ta.14063.1.S1_at	Transcribed sequence with weak similarity to protein ref:NP_199704.1 (A.thaliana) anthranilate N-benzoyltransferase (Arabidopsis thaliana)	-0.929103	10.0439	1.24286e-06	0.000185793	9.9836	10.1592	10.1676	10.3733	10.5662	10.5221	10.0541	10.1915	9.83455	9.57044	9.47494	9.62902
BQ237008	TaAffx.72706.1.A1_at	sequence(s) not in UniGene	-0.797457	9.17463	1.25587e-06	0.000187281	9.15029	9.21001	9.28421	9.52756	9.58946	9.7789	8.96701	8.95791	9.12667	8.81159	8.84745	8.84451
CD862365	Ta.27117.2.S1_a_at	Transcribed sequence with moderate similarity to protein ref:NP_567115.1 (A.thaliana) putative protein (Arabidopsis thaliana)	0.853033	12.1811	1.27e-06	0.000189	11.9961	11.8586	11.8654	11.7394	11.9472	11.8823	12.1783	12.1456	12.4328	12.7333	12.7155	12.6791
CD490855	Ta.10252.1.S1_at	Transcribed sequences	0.804801	7.20286	1.31e-06	0.000194	7.14118	7.12206	7.15095	7.11655	6.87078	6.84871	6.96821	6.96535	7.00012	7.78053	7.63602	7.8339
BQ170582	Ta.5616.1.A1_at	Transcribed sequence with weak similarity to protein ref:NP_187163.1 (A.thaliana) unknown protein (Arabidopsis thaliana)	2.59012	3.80397	1.34e-06	0.000197	3.18893	2.91181	2.91497	2.69519	3.34433	3.18576	3.15277	2.87346	4.38477	5.5659	5.8236	5.60616
BJ320740	Ta.7530.1.A1_at	Transcribed sequences	-1.61626	5.99115	1.35815e-06	0.000199141	6.57112	6.29389	6.39165	6.12346	6.4862	6.30876	6.59794	6.65379	6.39734	4.28711	5.19488	4.58762
BJ231542	Ta.2127.1.S1_at	sequence with moderate similarity to protein pir:T51343 (A.thaliana) T51343 RNA helicase RH15 (imported) - Arabidopsis thaliana	0.665756	8.16914	1.43e-06	0.000209	8.07466	8.02647	8.01658	7.95785	7.89285	7.96127	8.1196	8.01832	8.15288	8.58158	8.5929	8.63476
BJ321046	Ta.6817.1.A1_s_at	Transcribed sequences	1.17262	4.8308	1.46e-06	0.000212	4.6143	4.97192	4.48552	4.24568	4.31967	4.47609	4.5595	4.79432	4.9433	5.63298	5.39607	5.53024
CD373905	Ta.25693.1.A1_at	Transcribed sequence with weak similarity to protein ref:NP_189291.1 (A.thaliana) integral membrane protein, putative (Arabidopsis thaliana)	-1.96247	5.54571	1.52804e-06	0.000220361	6.28444	6.03946	6.14374	5.99228	5.97191	5.9731	6.10054	6.09643	5.89679	3.26387	4.40015	4.38586
BQ483505	Ta.13288.1.A1_at	Transcribed sequence with moderate similarity to protein ref:NP_568096.1 (A.thaliana) expressed protein (Arabidopsis thaliana)	0.983059	8.07987	1.55e-06	0.000222	7.89417	8.07776	7.82141	7.59415	7.75225	7.72975	8.07036	7.98272	8.01054	8.85466	8.74804	8.42263
BJ265640	Ta.4155.1.S1_x_at	Transcribed sequence with weak similarity to protein ref:NP_194377.1 (A.thaliana) putative protein (Arabidopsis thaliana)	0.846141	7.57309	1.61e-06	0.000231	7.29579	7.45505	7.33331	7.29579	7.17588	7.40968	7.47837	7.47423	7.53919	8.04608	8.31678	8.05692
AL829342	Ta.9373.1.S1_at	Transcribed sequence with weak similarity to protein ref:NP_568767.1 (A.thaliana) expressed protein (Arabidopsis thaliana)	-0.905897	7.03405	1.6512e-06	0.000235354	7.5497	7.14991	7.17457	7.23774	7.22924	7.15528	7.35914	7.39297	7.25544	6.33785	6.31953	6.2472
BJ217783	TaAffx.12907.1.A1_at	sequence(s) not in UniGene	5.86866	4.20057	1.66e-06	0.000236	2.52574	2.45165	2.4631	2.52156	2.37494	2.43413	2.24347	2.4395	6.01613	8.32648	8.33946	8.27068
CK214783	TaAffx.32266.1.A1_at	sequence(s) not in UniGene	-0.85888	8.92626	1.70354e-06	0.000241689	9.04611	9.18973	9.27083	9.48175	9.2442	9.46974	8.54427	8.50598	8.74343	8.58674	8.49403	8.53827
BJ253093	TaAffx.38048.1.A1_at	sequence(s) not in UniGene	-1.60332	6.16876	1.7194e-06	0.000242386	6.55843	6.61778	6.46967	6.70053	6.58687	6.6242	6.66818	6.69642	6.00137	5.4425	4.7577	4.90145
CA610488	Ta.12226.3.S1_at	Transcribed sequence with weak similarity to protein ref:NP_566521.1 (A.thaliana) expressed protein (Arabidopsis thaliana)	-0.937699	6.84976	1.72031e-06	0.000242386	7.15149	7.17087	6.92664	6.82329	7.07328	6.96229	7.29795	7.39547	7.35007	6.13546	6.10007	5.81023
CA604316	TaAffx.31542.1.S1_at	sequence(s) not in UniGene	-1.05897	7.78962	1.73771e-06	0.000244276	8.52233	8.79959	8.53626	7.99978	8.24257	8.23343	7.43879	7.2804	7.12339	6.94676	7.05276	7.29936
CA689820	Ta.15092.1.S1_at	Transcribed sequence	0.930091	3.82791	1.78e-06	0.00025	3.70092	3.62846	3.6927	3.64615	3.62592	3.556	3.51792	3.57215	3.37639	4.37402	4.44141	4.80291
CA688227	TaAffx.93984.1.S1_at	sequence(s) not in UniGene	1.37076	4.96509	1.85e-06	0.000258	4.8042	4.69341	4.86851	4.93475	4.57378	4.20913	4.47283	4.50944	4.68508	5.88653	5.74715	6.19625
CD883632	Ta.17683.1.S1_at	Transcribed sequence with weak similarity to protein ref:NP_195328.1 (A.thaliana) DnaJ-like protein (Arabidopsis thaliana)	-1.3146	8.81302	1.89022e-06	0.000262702	9.68588	9.3604	9.32353	9.25237	9.23133	9.39554	8.58074	8.44254	8.54849	7.88655	7.66891	8.37999
BJ284862	Ta.5529.1.A1_x_at	Transcribed sequence with weak similarity to protein ref:NP_199286.1 (A.thaliana) Dreg-2 like protein (Arabidopsis thaliana)	-0.969672	6.21791	1.96175e-06	0.000270801	6.54506	6.42383	6.73672	6.69324	6.38416	6.35716	6.41234	6.30472	6.23215	5.63285	5.45046	5.44224
BT009499.1	Ta.25573.1.S1_at	Clone wr1.pk0081.a8:fis, full insert mRNA sequence /DEF=Triticum aestivum clone wr1.pk0081.a8:fis, full insert mRNA sequence.	0.947837	6.01342	1.97e-06	0.000272	6.11555	5.92239	5.67761	5.66551	5.48972	5.5447	6.08807	5.94615	6.16786	6.53527	6.57335	6.43482
BJ237569	Ta.9424.1.A1_at	Transcribed sequence with moderate similarity to protein ref:NP_566349.1 (A.thaliana) expressed protein (Arabidopsis thaliana)	1.67918	5.81335	2.05e-06	0.000281	5.3338	5.56398	5.40208	5.56232	5.41009	5.33547	5.47114	5.21608	5.11985	7.05879	6.61683	7.66979
CD491668	Ta.5452.2.S1_x_at	Transcribed sequence with weak similarity to protein ref:NP_566194.1 (A.thaliana) expressed protein (Arabidopsis thaliana)	2.05885	10.5984	2.06e-06	0.000281	10.2885	10.4668	9.77993	9.53657	9.4197	10.3011	10.8104	10.9386	10.2051	11.9897	11.7701	11.674
AB036772.1	Ta.174.1.S1_at	Triticum aestivum N-1 mRNA for cytochrome P450, complete cds. /PROD=cytochrome P450 /FL=gb:AB036772.1	3.35224	5.09778	2.1e-06	0.000286	3.86357	4.3626	4.1234	3.75889	4.08654	4.06906	4.2978	4.31309	6.32721	7.32747	7.54144	7.1023
CD492130	TaAffx.70439.1.A1_at	sequence(s) not in UniGene	-0.744077	7.29944	2.1608e-06	0.000292999	7.59347	7.63652	7.52586	7.28602	7.55728	7.42234	7.59456	7.48543	7.45842	6.641	6.67702	6.71538
BJ255152	Ta.3910.1.A1_at	Transcribed sequence with weak similarity to protein pir:T47556 (A.thaliana) T47556 pyruvate kinase-like protein - Arabidopsis thaliana	-1.03287	10.057	2.22618e-06	0.000298553	10.41	10.415	10.4184	10.4026	10.4217	10.5571	10.0206	10.1191	9.63641	9.24308	9.57164	9.46807
CK213060	TaAffx.103486.1.A1_x_at	sequence(s) not in UniGene	-0.917597	7.60008	2.3052e-06	0.000305813	7.96129	7.86916	7.90476	7.88963	8.20612	7.82283	7.45855	7.52778	7.39502	6.98137	7.22292	6.96151
BJ303243	Ta.9449.2.S1_at	Transcribed sequence with weak similarity to protein pir:T47699 (A.thaliana) T47699 hypothetical protein F1I16.10 - Arabidopsis thaliana	0.982	7.68096	2.39e-06	0.000315	7.59681	7.79371	7.66478	7.38587	6.92202	6.91053	7.93935	7.86139	7.93262	8.06689	8.09661	8.00092
BJ229428	Ta.9623.1.S1_x_at	Transcribed sequences	-0.845745	8.75054	2.43864e-06	0.000320052	9.05067	9.0442	9.10873	8.8962	8.84952	9.16774	8.85371	8.94596	8.71354	8.09149	8.22913	8.0556
CA617853	Ta.23301.1.S1_at	Transcribed sequences	-1.6744	5.98729	2.47348e-06	0.00032393	6.54228	6.32704	6.43495	6.86887	6.48865	6.64212	6.17786	5.54893	5.8403	4.7927	4.67427	5.50946
BJ263394	Ta.18936.1.A1_at	Transcribed sequences	0.950593	6.77821	2.48e-06	0.000324	6.42782	6.43225	6.36018	6.41578	6.58796	6.45713	6.57945	6.68523	7.08003	7.45547	7.40486	7.45233
CA698863	TaAffx.107501.1.S1_at	sequence(s) not in UniGene	-1.40202	6.37138	2.50324e-06	0.000326434	7.10066	6.87296	6.91496	6.85146	6.72319	6.57751	6.72473	6.37354	6.37145	4.86362	5.47409	5.60839
CA684196	Ta.22541.1.A1_x_at	Transcribed sequences	0.800457	8.49788	2.59e-06	0.000336	8.31662	8.18195	8.37944	8.27946	8.42155	8.30646	8.13783	8.24655	8.2959	9.25496	8.97535	9.17853
BJ263274	Ta.721.1.S1_x_at	Transcribed sequence with moderate similarity to protein ref:NP_187157.1 (A.thaliana) putative SAR DNA-binding protein-1 (Arabidopsis thaliana)	1.09336	8.97344	2.69e-06	0.000348	8.5066	8.68931	8.36429	8.36031	8.73227	8.50965	9.14243	9.09309	9.40099	9.84325	9.54396	9.49511
BJ250276	Ta.7524.1.A1_at	Transcribed sequence with weak similarity to protein ref:NP_171614.1 (A.thaliana) DNA-binding protein, putative (Arabidopsis thaliana)	-1.4908	8.87316	2.72897e-06	0.000351384	9.39322	9.04061	9.18345	9.81644	9.7069	9.90687	8.21635	8.1847	8.07162	8.05687	8.0316	8.86934
CK205280	Ta.30416.1.S1_at	Transcribed sequence with weak similarity to protein ref:NP_172129.1 (A.thaliana) trehalose-6-phosphate synthase, putative (Arabidopsis thaliana)	-0.728533	9.19218	2.81553e-06	0.000359419	9.4517	9.33148	9.35662	9.43521	9.58515	9.34793	9.24678	9.27836	9.09023	8.71797	8.72703	8.73769
BJ266877	TaAffx.117361.3.S1_s_at	sequence(s) not in UniGene	-1.19279	5.38895	2.8207e-06	0.000359419	6.04103	5.70722	5.75172	5.55522	5.80527	5.36624	5.73927	5.79385	5.75921	4.33418	4.1325	4.6817
BQ171493	Ta.12055.1.S1_s_at	Transcribed sequences	-1.03103	9.7047	2.83304e-06	0.000360242	9.87122	9.72399	10.1493	10.157	10.1714	9.98193	9.5919	9.80368	9.78869	8.96531	9.28846	8.96347
BQ801471	Ta.24405.1.S1_at	Transcribed sequence with weak similarity to protein ref:NP_566588.1 (A.thaliana) expressed protein (Arabidopsis thaliana)	0.634971	10.2369	2.89e-06	0.000366	10.1637	10.1486	10.1098	9.89991	10.033	9.92845	10.2873	10.2671	10.2385	10.6141	10.5167	10.6355
CD453603	Ta.25449.1.S1_s_at	Transcribed sequence with weak similarity to protein ref:NP_196218.1 (A.thaliana) putative protein (Arabidopsis thaliana)	1.03253	7.20998	2.9e-06	0.000366	6.90855	7.03377	6.62705	6.67911	6.85076	6.6379	7.40124	7.59254	7.52349	7.97037	7.73458	7.56042
CA498740	Ta.14513.1.S1_a_at	Transcribed sequence with weak similarity to protein pir:T50527 (A.thaliana) T50527 hypothetical protein T27I15_150 - Arabidopsis thaliana	-0.845762	9.4749	2.91006e-06	0.00036699	9.59314	9.67887	9.66331	10.0134	9.89915	10.1575	9.04166	8.978	9.14086	9.21762	8.98573	9.32948
CA593315	Ta.24564.3.S1_x_at	Transcribed sequences	0.891075	6.517	2.94e-06	0.000368	6.25433	5.99064	6.05629	6.23694	6.48722	6.25821	6.53328	6.44251	6.28904	7.30832	7.26716	7.08012
BJ227883	Ta.9635.1.A1_at	Transcribed sequence with moderate similarity to protein pir:B71415 (A.thaliana) B71415 probable phosphocholine cytidylyltransferase - Arabidopsis thaliana	0.989671	6.63283	2.98e-06	0.000372	6.52873	6.31061	6.27316	6.33642	6.49522	6.24401	6.32272	6.55411	6.48434	7.59714	7.21231	7.23521
CD491233	Ta.26802.1.A1_at	Transcribed sequences	1.76435	4.73759	3.04e-06	0.000377	4.98926	4.88633	4.949	3.96249	4.24065	3.77916	4.26645	3.94348	4.55897	6.22133	5.20929	5.84473
BJ286969	Ta.20421.2.A1_at	Transcribed sequence with weak similarity to protein pir:JN0118 (S. cerevisiae) JN0118 glucan 1,3-beta-glucosidase	2.1453	4.47793	3.07e-06	0.00038	4.03079	3.83205	3.96477	3.82776	3.64904	4.00091	3.61912	3.8814	5.01568	6.14555	5.7404	6.02766
CK195120	Ta.5029.2.A1_a_at	Transcribed sequence with weak similarity to protein pir:T04831 (A.thaliana) T04831 probable serinethreonine-specific protein kinase	-1.44662	6.34766	3.09287e-06	0.000380411	6.42857	6.47338	6.46137	6.51767	6.77723	6.54628	7.08676	7.44569	6.9336	5.46079	5.34918	4.69135
CA633488	Ta.20691.1.A1_at	Transcribed sequences	-0.729733	7.26557	3.29898e-06	0.000401014	7.42867	7.29272	7.36305	7.42613	7.54987	7.71993	7.3707	7.23909	7.28997	6.84152	6.85437	6.81083
CD865796	Ta.4283.1.S1_a_at	Transcribed sequence with weak similarity to protein ref:NP_194233.1 (A.thaliana) putative protein (Arabidopsis thaliana)	-0.970336	9.83865	3.30379e-06	0.000401014	10.1599	10.2792	10.1415	10.0566	9.83386	10.1789	10.1992	10.244	9.81213	9.05795	9.07035	9.03013
BQ171534	Ta.634.1.S1_at	Transcribed sequence with weak similarity to protein ref:NP_566745.1 (A.thaliana) expressed protein (Arabidopsis thaliana)	-0.75058	6.10492	3.30416e-06	0.000401014	6.06831	5.92572	5.99534	6.56187	6.48318	6.80649	5.88371	5.97287	5.96169	5.87759	5.86307	5.85914
CK196174	Ta.1632.1.S1_s_at	Transcribed sequence with weak similarity to protein ref:NP_201191.1 (A.thaliana) AAD43920.1) (Arabidopsis thaliana)	0.710081	6.63411	3.38e-06	0.000409	6.6943	6.54141	6.5072	6.11512	6.36735	6.27677	6.7219	6.72608	6.76973	6.96939	6.94009	6.98
BJ294115	Ta.2663.2.A1_x_at	Transcribed sequence with strong similarity to protein ref:NP_171913.1 (A.thaliana) putative translation initiation factor eIF-2, gamma subunit (Arabidopsis thaliana)	1.17417	6.69081	3.39e-06	0.000409	6.53816	6.34369	6.36782	6.19388	6.55248	6.31284	6.3176	6.22867	6.85283	7.55276	7.54379	7.48515
CK214945	Ta.24424.1.A1_at	Transcribed sequences	-2.00158	8.5017	3.45812e-06	0.000415737	8.97184	9.2035	8.80454	8.82677	8.84106	8.65196	9.08469	9.49642	9.82457	7.34986	6.13445	6.83075
CK209102	Ta.20466.1.S1_at	Transcribed sequence with weak similarity to protein ref:NP_188491.1 (A.thaliana) unknown protein (Arabidopsis thaliana)	0.702913	9.69438	3.64e-06	0.00043	9.54119	9.6974	9.44826	9.28475	9.4016	9.30815	9.82961	9.7918	9.92651	10.0904	9.99961	10.0133
CK167182	Ta.3249.1.S1_at	Transcribed sequence with moderate similarity to protein sp:P04777 (A.thaliana) CB21_ARATH Chlorophyll A-B binding protein 165180, chloroplast precursor	-1.61683	10.0787	3.67907e-06	0.000433635	10.3028	10.31	10.6362	11.7678	10.968	11.736	8.37274	8.38838	8.84186	10.0795	9.67416	9.86756
BQ171831	Ta.13241.2.S1_at	Transcribed sequence with weak similarity to protein ref:NP_564560.1 (A.thaliana) ATP-dependent Clp protease proteolytic subunit	-1.03147	7.08338	3.74418e-06	0.000438777	7.30524	7.3262	7.27241	7.1815	7.21654	7.45226	7.42947	7.33527	7.72582	6.50809	6.07732	6.17048
CA683581	Ta.14871.1.S1_at	Transcribed sequence	-1.18944	4.95386	3.90223e-06	0.000450496	5.25131	4.84223	4.90963	5.36944	5.65873	5.15498	5.21236	5.3926	5.04021	4.163	4.06202	4.38982
CK193812	Ta.28058.1.S1_at	Transcribed sequence with weak similarity to protein pir:S53363 (H.sapiens) S53363 mucin 5AC	-1.0666	11.7726	3.90298e-06	0.000450496	12.3871	12.3144	12.2678	11.9353	12.2397	11.7513	12.0564	11.9431	11.6496	11.0702	10.8347	10.8216
BJ229428	Ta.9623.1.S1_at	Transcribed sequences	-0.8651	8.7036	3.92737e-06	0.000452459	9.04549	9.01888	9.08361	8.74548	8.86252	9.13868	8.86581	8.89998	8.63135	8.00374	8.12672	8.02093
BE492412	Ta.13746.1.S1_at	Transcribed sequences	1.50424	5.816	4.14e-06	0.000467	6.01653	5.8149	5.31106	5.10118	5.38151	5.01791	5.75763	5.4088	5.96922	6.46445	6.61048	6.93839
CA651636	Ta.4302.2.A1_a_at	Transcribed sequence with moderate similarity to protein ref:NP_181006.1 (A.thaliana) putative pyruvate dehydrogenase E1 beta subunit (Arabidopsis thaliana)	0.698609	7.97413	4.25e-06	0.000474	7.89672	7.91465	7.8562	7.60883	7.64104	7.77922	7.86445	7.9098	8.09378	8.36412	8.31508	8.44572
BJ250263	TaAffx.119961.1.A1_at	sequence(s) not in UniGene	1.84106	5.36412	4.25e-06	0.000474	5.2211	5.02803	4.87412	4.56389	4.98006	4.63099	4.75924	4.78915	5.82472	6.64667	6.34092	6.71053
CK164215	Ta.545.1.S1_x_at	Transcribed sequence with moderate similarity to protein ref:NP_188548.1 (A.thaliana) metalloprotease, putative (Arabidopsis thaliana)	-0.796297	9.08817	4.31448e-06	0.00048079	9.25184	9.01807	9.33941	9.50527	9.37524	9.30701	9.2027	9.20216	9.05773	8.63376	8.50491	8.65995
BE416616	Ta.10329.12.S1_x_at	Transcribed sequence with weak similarity to protein ref:NP_563720.1 (A.thaliana) expressed protein (Arabidopsis thaliana)	1.02599	9.97385	4.36e-06	0.000485	9.73822	9.68858	9.72312	9.71143	9.56432	9.62439	9.68355	9.74781	10.2266	10.7097	10.7835	10.4849
CD933841	Ta.5716.1.S1_at	Transcribed sequence with weak similarity to protein ref:NP_565878.1 (A.thaliana) expressed protein (Arabidopsis thaliana)	-1.60933	7.58859	4.38166e-06	0.000486507	8.04736	8.16734	7.90372	7.59662	8.01072	8.024	8.2896	7.93137	8.28899	5.73438	6.70957	6.35941
CD905824	Ta.9595.1.A1_at	Transcribed sequence with weak similarity to protein ref:NP_193011.1 (A.thaliana) putative protein (Arabidopsis thaliana)	0.841756	6.62389	4.45e-06	0.000491	6.65699	6.49778	6.39682	6.11292	6.10505	6.41606	6.76876	6.64186	6.73115	7.17508	6.98799	6.99622
BJ207732	Ta.2943.1.S1_at	Transcribed sequence with moderate similarity to protein ref:NP_173610.1 (A.thaliana) phosphatidylinositol-4-phosphate 5-kinase, putative (Arabidopsis thaliana)	1.86237	3.08895	4.5e-06	0.000496	2.46236	2.16028	2.55558	2.2351	2.42707	2.88043	3.01818	2.96337	3.23527	4.936	3.78397	4.40975
CD373965	Ta.25792.1.S1_at	Transcribed sequences	3.0844	3.87442	4.51e-06	0.000497	5.00975	4.68292	4.33353	2.34615	2.34615	2.38065	2.57508	2.21349	4.27918	5.54734	5.02373	5.75508
BJ238984	Ta.14564.1.S1_at	Transcribed sequence with moderate similarity to protein ref:NP_186905.1 (A.thaliana) putative 40S ribosomal protein (Arabidopsis thaliana)	-0.91458	8.50047	4.75013e-06	0.000518034	8.62979	8.67236	8.62593	8.38964	8.68006	8.676	9.01114	8.98003	9.33868	7.72878	7.51217	7.76101
BJ278477	Ta.28187.2.S1_x_at	Transcribed sequences	1.15131	5.88439	4.77e-06	0.00052	5.4815	5.6566	5.36953	5.81324	5.62414	5.57623	5.36078	5.62684	5.63627	6.54028	6.75247	7.17479
BJ231286	Ta.9780.1.A1_at	Transcribed sequence	1.16571	4.33274	4.86e-06	0.000529	3.95092	4.49874	4.23601	3.93397	4.16659	3.81473	3.85622	3.99935	4.12393	4.89869	5.31885	5.19488
CA658354	Ta.28395.1.A1_at	Transcribed sequence with weak similarity to protein ref:NP_172078.1 (A.thaliana) unknown protein (Arabidopsis thaliana)	-1.04304	8.11294	4.8765e-06	0.000528992	8.57389	8.16593	8.42998	8.79175	8.60055	8.91372	7.47726	7.4045	7.82084	7.6136	7.74803	7.81528
BQ172012	Ta.12284.1.A1_at	Transcribed sequences	1.01448	5.85561	4.92e-06	0.000533	5.7821	5.48071	5.60952	5.13799	5.60031	5.48071	6.02313	6.09618	5.79419	6.46689	6.2901	6.50546
BQ171526	Ta.12075.1.S1_at	Transcribed sequences	1.44708	3.14601	4.98e-06	0.000539	2.57305	2.68524	3.17744	2.86549	2.81405	2.85211	2.68016	2.67475	2.55695	4.33345	3.84272	4.69669
BE516305	Ta.1112.1.S1_at	Transcribed sequences	2.42326	7.00878	5e-06	0.000539	6.38445	6.60549	6.23617	5.96532	6.33313	6.13547	6.33508	6.44922	7.9573	8.68891	8.60893	8.40586
BJ268492	TaAffx.37027.1.S1_at	sequence(s) not in UniGene	1.59397	4.33037	5.01e-06	0.00054	3.88715	4.18998	3.63878	3.71415	4.00469	3.89701	3.9209	3.71386	4.60018	5.54342	5.20651	5.64782
BE604215	Ta.1733.1.S1_at	Transcribed sequence with moderate similarity to protein ref:NP_567400.1 (A.thaliana) putative protein (Arabidopsis thaliana)	-0.765087	9.81806	5.13058e-06	0.000551672	9.92643	10.164	10.1286	10.0692	10.1347	10.0173	9.88561	9.8821	9.6827	9.19735	9.29852	9.43017
CA742283	TaAffx.22984.1.S1_at	sequence(s) not in UniGene	-1.63886	5.93712	5.20678e-06	0.000557908	6.47169	6.45527	5.94286	6.03165	6.08266	6.33244	6.67991	6.85587	6.86295	4.93897	4.65306	3.93814
BQ171656	Ta.12133.1.A1_at	Transcribed sequence with weak similarity to protein ref:NP_173744.1 (A.thaliana) conserved hypothetical protein (Arabidopsis thaliana)	-1.5134	5.73121	5.2546e-06	0.000562049	6.30863	5.57179	5.66996	6.78648	6.34507	6.79343	5.24157	5.29624	5.37656	4.77676	5.23266	5.37538
CK215425	Ta.24763.1.S1_at	Transcribed sequence with moderate similarity to protein ref:NP_564616.1 (A.thaliana) unknown protein; supported by full length cDNA: Ceres:126586 (Arabidopsis thaliana)	-0.665032	10.7397	5.29733e-06	0.000564649	10.9264	10.8117	10.9614	11.0474	11.0009	10.9469	10.669	10.8603	10.6522	10.3286	10.2918	10.3796
CA697139	Ta.23407.1.S1_at	Transcribed sequences	1.01007	7.09417	5.36e-06	0.000569	7.35389	7.27842	7.2299	6.32385	6.66551	6.73493	6.78888	6.94444	7.0557	7.463	7.84158	7.44991
BQ805221	Ta.24564.1.S1_x_at	Transcribed sequences	1.3736	6.99946	5.42e-06	0.000574	6.89869	6.44486	6.22466	6.55425	7.05102	6.54757	6.74419	6.82332	6.43139	8.07558	8.23738	7.96066
CA689877	Ta.15094.1.S1_x_at	Transcribed sequence with weak similarity to protein pir:T50527 (A.thaliana) T50527 hypothetical protein T27I15_150 - Arabidopsis thaliana	-0.784653	9.45262	5.62958e-06	0.0005888	9.61399	9.72685	9.60405	9.97852	9.80426	10.0069	9.08778	9.08109	9.09221	9.18424	8.93619	9.3153
CK205722	Ta.7088.1.S1_at	Transcribed sequence with weak similarity to protein ref:NP_568167.1 (A.thaliana) putative protein (Arabidopsis thaliana)	0.764497	8.49004	5.63e-06	0.000589	8.48839	8.37944	8.33885	8.11647	8.30004	7.95013	8.58624	8.44234	8.6184	8.90046	8.82483	8.93484
BJ217946	Ta.3000.1.A1_at	Transcribed sequences	1.1107	5.02232	5.7e-06	0.000595	5.17664	4.56882	4.92044	4.79217	4.69604	4.57866	4.91021	4.72341	4.50244	5.89236	5.68394	5.82269
CD453956	Ta.20366.1.S1_a_at	Transcribed sequence with weak similarity to protein ref:NP_193179.1 (A.thaliana) carnitine racemase like protein (Arabidopsis thaliana)	1.05948	8.37245	5.71e-06	0.000595	8.15133	7.80566	8.03445	8.06702	8.05663	8.06223	8.10786	8.165	8.65486	9.07178	9.27166	9.02089
BQ805795	Ta.28321.2.S1_x_at	Transcribed sequence with strong similarity to protein ref:NP_564828.1 (A.thaliana) E2, ubiquitin-conjugating enzyme, putative (Arabidopsis thaliana)	0.655395	11.6328	5.83e-06	0.000604	11.6795	11.5378	11.463	11.3792	11.3628	11.2302	11.6961	11.7068	11.5998	11.9992	11.9954	11.944
CD891820	Ta.3624.2.A1_at	Transcribed sequence with moderate similarity to protein pir:T01303 (A.thaliana) T01303 hypothetical protein T14P8.7 - Arabidopsis thaliana	-1.88465	6.61182	5.89799e-06	0.000608061	7.21393	6.95429	7.10287	6.96286	7.39937	7.00665	7.0442	7.00879	6.93397	6.02195	4.74159	4.95141
CA619808	Ta.6344.1.S1_at	Transcribed sequence with weak similarity to protein ref:NP_564872.1 (A.thaliana) expressed protein (Arabidopsis thaliana)	-0.820731	9.33724	6.07534e-06	0.000619563	9.49993	9.29051	9.50191	10.0155	9.69126	9.95774	8.90528	8.98891	8.99353	9.11476	8.91603	9.17149
BQ160834	Ta.7872.1.S1_at	Transcribed sequence with weak similarity to protein ref:NP_173030.1 (A.thaliana) hypothetical protein (Arabidopsis thaliana)	0.696355	7.39948	6.17e-06	0.000626	7.46082	7.23962	7.34911	7.21484	7.15725	6.98383	7.25973	7.30664	7.37692	7.87929	7.79366	7.77203
BQ171825	Ta.12210.1.A1_at	Transcribed sequence	0.839869	6.76351	6.3e-06	0.000637	6.67979	6.77735	6.43997	6.46151	6.35488	6.49465	6.69357	6.58958	6.84013	7.19096	7.19948	7.44022
U76384.1	Ta.211.1.S1_at	Triticum aestivum o-methyltransferase mRNA, complete cds. /PROD=o-methyltransferase /FL=gb:U76384.1	1.43111	2.55105	6.38e-06	0.000644	2.36952	2.02254	1.95428	2.24422	2.33007	2.24065	2.11702	1.96552	2.26044	4.16957	3.21627	3.72245
CA634302	Ta.5930.1.S1_s_at	Transcribed sequence with weak similarity to protein ref:NP_172706.1 (A.thaliana) hypothetical protein (Arabidopsis thaliana)	-0.928542	6.90285	6.40441e-06	0.000644549	7.34616	7.26705	7.19333	6.91027	7.13991	7.16711	7.22645	7.20691	6.94537	5.93475	6.12434	6.37257
CA678697	TaAffx.108612.1.S1_at	sequence(s) not in UniGene	3.47907	3.73775	6.47e-06	0.000647	2.6079	2.80612	2.77277	2.72795	2.64966	2.45409	2.81506	2.61427	5.13623	5.89067	6.14929	6.22895
BJ231566	TaAffx.16626.2.S1_s_at	sequence(s) not in UniGene	2.69563	8.11305	6.63e-06	0.000658	7.45911	7.4612	7.38193	7.24744	7.3616	7.03072	7.41246	7.14199	9.13358	9.96933	9.93564	9.82167
BJ307062	Ta.20029.2.A1_at	Transcribed sequences	-0.701284	7.41804	6.7538e-06	0.000668724	7.81224	7.48992	7.59479	7.65598	7.55533	7.54559	7.56473	7.60391	7.54097	6.88999	6.94669	6.81636
CA694771	TaAffx.4601.2.S1_at	sequence(s) not in UniGene	1.22981	4.33536	6.78e-06	0.00067	4.29274	3.85481	3.92503	3.98834	3.86021	3.96575	4.05188	4.14259	4.43922	5.07113	5.53984	4.89276
CD937739	Ta.27765.1.S1_x_at	Ribosomal protein L39-like mRNA, partial sequence	0.624288	10.0874	6.96e-06	0.000686	9.86017	9.95144	9.88201	9.70969	9.81435	9.8592	10.2465	10.1697	10.2996	10.4745	10.4541	10.3274
BQ483751	Ta.13312.1.S1_at	Transcribed sequence	-1.81962	4.24251	6.98541e-06	0.000687216	5.21704	4.09985	4.69036	4.62703	4.75295	4.84004	4.56857	4.409	4.94416	2.93913	2.55344	3.26858
BJ289759	Ta.2464.1.S1_at	Transcribed sequence with moderate similarity to protein pir:T48625 (A.thaliana) T48625 pescadillo-like protein - Arabidopsis thaliana	0.714363	7.75566	7.1e-06	0.000694	7.77836	7.74577	7.5228	7.43708	7.52577	7.34356	7.7031	7.73513	7.82683	8.25094	8.12515	8.0734
CD863459	Ta.5490.1.S1_s_at	Transcribed sequence with weak similarity to protein ref:NP_182296.1 (A.thaliana) putative auxin-responsive protein (Arabidopsis thaliana)	0.712989	9.03936	7.21e-06	0.000703	9.07766	8.91057	8.8665	8.95323	8.89621	8.71566	8.75928	8.69096	8.89817	9.59643	9.53177	9.57587
BQ162334	Ta.8758.1.A1_at	Transcribed sequence	3.634	4.40167	7.49e-06	0.000724	2.96146	3.06989	3.62259	3.39534	3.39094	3.26327	3.43912	3.01646	5.7094	6.78662	6.92928	7.23563
CK194226	Ta.9442.1.S1_at	Transcribed sequence with weak similarity to protein ref:NP_566532.1 (A.thaliana) expressed protein (Arabidopsis thaliana)	0.626779	8.00833	7.78e-06	0.000743	7.82039	7.92952	7.98513	7.70931	7.67591	7.78372	8.01864	8.00885	8.11924	8.41792	8.25628	8.37507
BJ220646	TaAffx.93379.1.S1_at	sequence(s) not in UniGene	1.6588	5.65192	7.8e-06	0.000744	5.09325	5.24565	5.43242	5.08308	5.1215	5.57198	4.98575	4.76966	5.76682	6.86421	6.69873	7.19002
CA615325	Ta.11832.1.S1_at	Transcribed sequence with weak similarity to protein ref:NP_177004.1 (A.thaliana) ARG1 protein	0.844583	6.31049	7.99e-06	0.000757	6.27245	6.23938	6.27173	5.80243	6.20169	5.71087	6.3948	6.21913	6.36469	6.77008	6.76828	6.71037
CK216436	Ta.5600.1.S1_a_at	Transcribed sequence with weak similarity to protein ref:NP_172094.1 (A.thaliana) salt-tolerance protein (Arabidopsis thaliana)	-0.961166	8.60172	8.07063e-06	0.000759829	8.81619	8.77778	8.88043	9.24809	8.84302	9.3521	8.14842	8.22341	8.37152	8.00036	8.32939	8.22996
CD453803	Ta.25392.1.A1_at	Transcribed sequences	1.37552	7.04796	8.33e-06	0.000783	6.88035	6.84558	6.69293	6.75081	6.75144	6.71717	6.37484	6.12322	7.09318	8.21645	7.92157	8.20796
AJ611802	Ta.14016.1.S1_x_at	Transcribed sequences	-0.727994	7.72765	8.42255e-06	0.000786918	7.96892	7.88087	7.94	7.92792	7.80445	7.92431	7.8174	7.93279	8.06235	7.03954	7.33596	7.09721
CD919511	Ta.22830.1.S1_at	Transcribed sequence with weak similarity to protein ref:NP_005830.1 (H.sapiens) SerArg-related nuclear matrix protein	1.24009	8.32559	8.47e-06	0.00079	7.74116	7.67803	7.66234	7.68598	7.99283	8.32036	8.12199	8.27608	8.70892	9.07264	9.43744	9.20936
CK152057	Ta.9357.1.S1_at	Transcribed sequence with weak similarity to protein ref:NP_182013.1 (A.thaliana) 60S ribosomal protein L30 (Arabidopsis thaliana)	0.763002	9.59088	8.54e-06	0.000795	9.32729	9.66571	9.45514	9.17041	9.15268	9.36698	9.70422	9.53884	9.73024	9.94589	9.99249	10.0407
CD373844	Ta.2381.1.S1_at	Transcribed sequence with weak similarity to protein ref:NP_197697.1 (A.thaliana) putative protein (Arabidopsis thaliana)	-0.868634	8.00034	8.58413e-06	0.000797154	8.18167	8.13733	8.30949	8.37235	8.33361	8.4021	7.79632	7.93296	8.03607	7.76563	7.26126	7.47527
CA657749	TaAffx.7500.1.S1_at	sequence(s) not in UniGene	1.69953	5.49175	8.61e-06	0.000797	5.14213	5.64991	4.67894	4.77811	5.21498	5.42285	4.73702	5.20919	4.55337	6.84185	6.9633	6.70938
BG908612	Ta.12460.1.A1_at	Transcribed sequence with weak similarity to protein ref:NP_189237.1 (A.thaliana) unknown protein (Arabidopsis thaliana)	-0.638449	9.07302	8.63284e-06	0.000797488	9.16607	8.97253	9.23062	9.41242	9.34779	9.46189	8.9413	8.99501	9.04187	8.7686	8.73615	8.80199
BJ294115	Ta.2663.2.A1_a_at	Transcribed sequence with strong similarity to protein ref:NP_171913.1 (A.thaliana) putative translation initiation factor eIF-2, gamma subunit (Arabidopsis thaliana)	0.869466	7.82172	8.76e-06	0.000808	7.67965	7.50554	7.43345	7.52377	7.82131	7.55335	7.66386	7.44144	7.7315	8.53368	8.33867	8.63449
CK212345	Ta.23371.1.S1_a_at	Transcribed sequence with moderate similarity to protein ref:NP_196884.1 (A.thaliana) putative protein (Arabidopsis thaliana)	-0.997226	9.84822	9.03603e-06	0.000826909	10.1429	10.0338	10.3059	10.1482	10.2474	9.82936	10.0751	10.1812	9.9814	9.15546	9.26702	8.8108
CK207280	Ta.7158.1.S1_at	Transcribed sequence with weak similarity to protein ref:NP_189083.1 (A.thaliana) protein kinase, putative (Arabidopsis thaliana)	6.63285	5.89772	9.17e-06	0.000834	3.87079	4.22946	3.61353	4.45235	3.58933	3.52865	3.63923	3.846	8.53447	10.4641	10.5197	10.4851
CA638102	TaAffx.111546.1.S1_s_at	sequence(s) not in UniGene	-1.37909	6.11312	9.17204e-06	0.000834365	6.85599	6.82682	6.44284	6.383	6.62829	6.36872	6.30557	6.41359	5.88984	4.74839	4.98974	5.50463
BQ789411	Ta.5600.2.S1_a_at	Transcribed sequence with weak similarity to protein ref:NP_172094.1 (A.thaliana) salt-tolerance protein (Arabidopsis thaliana)	-0.935021	8.32824	9.26119e-06	0.000840916	8.57295	8.50598	8.54962	8.89039	8.59	9.0505	7.97392	7.99717	8.08255	7.65611	8.10474	7.96498
CA666157	Ta.22919.2.S1_a_at	Transcribed sequence with moderate similarity to protein ref:NP_565472.1 (A.thaliana) expressed protein (Arabidopsis thaliana)	0.695476	9.81513	9.35e-06	0.000848	9.74257	9.64582	9.66097	9.56892	9.561	9.43819	9.83952	9.77587	9.89413	10.4066	10.1675	10.0804
CK216470	Ta.20366.2.S1_x_at	Transcribed sequence with weak similarity to protein ref:NP_193179.1 (A.thaliana) carnitine racemase like protein (Arabidopsis thaliana)	1.04222	8.21843	9.57e-06	0.000866	7.91751	7.52205	7.83334	7.99978	7.88377	7.92562	8.01916	8.03546	8.54867	8.88308	8.93875	9.114
BQ161668	Ta.8733.2.S1_a_at	Transcribed sequence with weak similarity to protein ref:NP_568680.1 (A.thaliana) mutT domain protein-like (Arabidopsis thaliana)	-1.17781	8.4438	9.59458e-06	0.000867333	9.03813	9.09713	8.9061	8.92179	8.7086	9.26906	7.88944	7.82462	8.30476	7.70257	7.61988	8.04357
BQ162579	Ta.13551.1.S1_a_at	Transcribed sequence with weak similarity to protein ref:NP_567449.1 (A.thaliana) expressed protein (Arabidopsis thaliana)	0.952056	8.1523	1.01e-05	0.000904	7.97467	7.83415	7.7817	7.78433	7.97152	7.8949	8.0803	8.03195	7.96721	8.91775	9.10007	8.4891
CA707977	Ta.9795.1.A1_at	Transcribed sequence with weak similarity to protein ref:NP_178547.1 (A.thaliana) putative ferredoxin-thioredoxin reductase (Arabidopsis thaliana)	0.648869	8.56109	1.01e-05	0.000904	8.43566	8.19454	8.37862	8.4741	8.3496	8.50928	8.39022	8.39563	8.32588	9.10187	9.01642	9.16129
BQ162733	Ta.8986.1.A1_at	Transcribed sequence	-1.42921	5.79999	1.02321e-05	0.000910196	6.50258	6.38244	6.15999	6.12031	6.29019	5.82234	5.97269	6.05984	6.34428	5.09534	4.17954	4.67032
CD934365	Ta.12788.1.S1_x_at	Transcribed sequence with moderate similarity to protein ref:NP_178547.1 (A.thaliana) putative ferredoxin-thioredoxin reductase (Arabidopsis thaliana)	0.763711	10.2881	1.04e-05	0.000923	10.1076	10.1788	10.2181	10.1418	9.80612	10.2125	10.0363	10.1009	10.2032	10.8001	10.8821	10.7693
CA604535	Ta.3122.1.S1_a_at	Transcribed sequence with weak similarity to protein ref:NP_172943.1 (A.thaliana) linker histone protein, putative (Arabidopsis thaliana)	0.817371	9.1754	1.05e-05	0.000929	9.14374	9.03609	9.11789	8.83426	8.74309	9.16069	8.93452	8.87287	9.07148	9.75349	9.59662	9.84005
BE517303	Ta.9205.1.S1_a_at	Transcribed sequence with moderate similarity to protein ref:NP_565158.1 (A.thaliana) expressed protein (Arabidopsis thaliana)	-0.835379	7.3047	1.06094e-05	0.000934936	7.29341	7.21838	7.28056	7.49334	7.87063	7.38949	7.50762	7.73613	7.61944	6.82043	6.69873	6.72817
BJ310865	TaAffx.97116.1.S1_at	sequence(s) not in UniGene	0.808043	7.3816	1.08e-05	0.000951	7.41321	7.21201	7.3127	6.93726	7.16002	7.10696	7.07378	7.24866	7.48627	7.97877	7.84568	7.80392
BJ228090	TaAffx.12950.1.S1_at	sequence(s) not in UniGene	1.08401	5.40358	1.09e-05	0.000952	5.24678	4.99367	5.09414	4.56389	5.04139	5.13702	5.60369	5.3961	5.7719	6.18767	5.86939	5.93728
CA626830	Ta.4991.3.S1_x_at	Transcribed sequence with moderate similarity to protein ref:NP_563902.1 (A.thaliana) expressed protein (Arabidopsis thaliana)	-1.05097	7.0764	1.10357e-05	0.000964873	7.00767	7.15758	7.32865	7.54787	7.43641	7.93038	6.91962	7.11567	6.71115	6.77734	6.50981	6.47462
CA722522	Ta.2402.1.S1_at	Transcribed sequence with moderate similarity to protein ref:NP_191049.1 (A.thaliana) chlorophyll ab-binding protein (Arabidopsis thaliana)	-0.886802	8.94615	1.11399e-05	0.000968459	9.10322	8.97504	9.23578	9.71037	9.34979	9.7151	8.4897	8.35346	8.30643	8.8234	8.50266	8.7888
CD873934	Ta.3139.1.S1_at	Transcribed sequence with weak similarity to protein ref:NP_180145.1 (A.thaliana) hypothetical protein (Arabidopsis thaliana)	-1.00406	7.22683	1.12384e-05	0.000975637	7.54001	7.44424	7.13785	7.48532	7.43927	7.51202	7.70824	7.69785	7.33277	6.56544	6.64447	6.21452
BQ241030	Ta.3765.2.A1_x_at	Transcribed sequence with moderate similarity to protein pir:T04442 (A.thaliana) T04442 ABC-type transport protein T18B16.180 - Arabidopsis thaliana	1.11162	5.94198	1.13e-05	0.000982	5.85624	5.60785	5.90798	5.15118	5.69614	5.7203	5.68778	5.96101	5.81276	6.51465	6.86353	6.5243
CA669153	Ta.20117.1.S1_x_at	Transcribed sequences	-0.817001	10.6693	1.20213e-05	0.00103047	10.5213	10.8507	10.7336	10.9378	11.3495	11.1175	10.5931	10.4793	10.4953	10.2855	10.2624	10.406
BJ312502	Ta.7284.1.S1_at	Transcribed sequences	0.955102	3.29876	1.22e-05	0.001046	2.97749	3.07285	3.29293	3.14741	3.10386	2.78095	3.17617	3.01988	3.11604	3.79988	3.86142	4.23624
BQ166724	Ta.12858.1.S1_at	Transcribed sequences	2.05948	3.61614	1.23e-05	0.001047	3.02827	2.95946	2.77313	2.94214	3.07336	3.31252	2.80278	2.96609	4.0295	4.78463	4.95029	5.77154
CD373727	Ta.25611.1.S1_at	Transcribed sequence with weak similarity to protein ref:NP_198777.1 (A.thaliana) NAM CUC2 - like protein (Arabidopsis thaliana)	-0.752119	8.59104	1.26197e-05	0.00106684	8.90725	8.72287	8.90872	8.81034	8.92761	8.70952	8.59084	8.74933	8.57488	7.91482	8.24903	8.02727
CD373856	Ta.11088.1.A1_at	Transcribed sequences	-1.33771	3.73529	1.27449e-05	0.00107594	4.61946	4.21054	3.99307	3.82097	4.3119	3.74161	4.16752	4.28609	3.81097	2.59021	2.84307	2.42806
CK217217	Ta.22952.1.S1_at	Transcribed sequence with moderate similarity to protein ref:NP_193139.1 (A.thaliana) selenium-binding protein like (Arabidopsis thaliana)	0.644856	10.5734	1.29e-05	0.001088	10.492	10.3095	10.3415	10.2966	10.3629	10.3404	10.591	10.5372	10.6754	11.0303	11.0751	10.8291
CD879465	Ta.19664.1.A1_at	Transcribed sequence with moderate similarity to protein ref:NP_564699.1 (A.thaliana) expressed protein (Arabidopsis thaliana)	-0.715322	6.89874	1.29862e-05	0.00109031	7.3185	7.34284	7.1111	7.03239	7.00447	7.14812	6.94887	6.8931	6.94644	6.30326	6.20306	6.5327
CA610314	TaAffx.9147.1.S1_at	sequence(s) not in UniGene	-1.57759	4.25482	1.31987e-05	0.00110061	5.23342	4.86178	4.56421	4.32267	4.82088	4.32633	4.84017	4.726	4.62531	2.98401	2.39502	3.35807
BJ301728	Ta.28468.2.S1_x_at	Transcribed sequences	-0.741761	8.23616	1.32838e-05	0.0011062	8.48783	8.60471	8.67926	8.68865	8.46953	8.81667	7.7301	7.72413	7.88343	7.86342	7.84698	8.03916
CD878955	Ta.659.5.S1_at	Wheat translation elongation factor 1 alpha-subunit (TEF1) mRNA, complete cds	0.530449	11.1432	1.33e-05	0.001107	11.0264	11.032	10.9929	10.8461	10.8966	10.8519	11.233	11.2919	11.3621	11.4209	11.4087	11.3563
BJ306698	Ta.7124.1.A1_at	Transcribed sequences	3.88988	3.68461	1.37e-05	0.001134	2.52044	2.63684	2.43994	2.36973	2.53753	2.46763	2.56859	2.34156	5.28853	6.1071	6.01133	6.9261
BJ274005	Ta.4536.1.A1_at	Transcribed sequence with moderate similarity to protein ref:NP_194941.1 (A.thaliana) putative protein (Arabidopsis thaliana)	1.13615	5.43304	1.39e-05	0.001139	5.28408	5.14872	4.9265	5.08351	5.3547	4.9265	5.2209	5.58691	4.89153	6.16579	6.26924	6.33812
CA650139	Ta.19312.1.S1_at	Transcribed sequences	3.02413	3.61862	1.4e-05	0.001146	2.66802	2.83674	3.05747	2.19973	2.95467	2.86866	2.44844	2.62559	4.66861	5.7581	5.46108	5.87626
BJ274136	Ta.28254.1.S1_s_at	Myo-inositol 1-phosphate synthase-like mRNA, partial sequence	-0.584718	8.53049	1.40284e-05	0.00114648	8.58094	8.43582	8.55835	8.8771	8.92492	8.89433	8.29008	8.35618	8.50598	8.33363	8.30878	8.2998
CA613392	Ta.9499.1.S1_s_at	Transcribed sequence with weak similarity to protein ref:NP_567166.1 (A.thaliana) contains weak similarity to S. cerevisiae BOB1 protein	0.897091	9.08118	1.44e-05	0.001168	8.94118	8.58774	8.60146	8.7508	8.94832	8.81047	8.89482	8.91876	9.31977	9.74764	9.79699	9.65623
CA643759	Ta.3894.1.S1_at	Transcribed sequence with weak similarity to protein ref:NP_201151.1 (A.thaliana) unknown protein (Arabidopsis thaliana)	0.671156	7.66527	1.45e-05	0.001169	7.48215	7.5799	7.38264	7.34468	7.5558	7.47674	7.50849	7.53784	7.72425	8.18419	8.1704	8.0361
CD897308	Ta.3286.1.S1_at	Transcribed sequence with weak similarity to protein ref:NP_567956.1 (A.thaliana) putative protein (Arabidopsis thaliana)	0.622546	8.56071	1.47e-05	0.001179	8.51024	8.54053	8.43352	8.37876	8.19973	8.2007	8.63182	8.51409	8.67229	8.77694	8.91725	8.95263
CK157489	Ta.23813.1.S1_at	Transcribed sequence with moderate similarity to protein ref:NP_176896.1 (A.thaliana) glyoxalase I, putative (Arabidopsis thaliana)	-0.603846	9.08043	1.47566e-05	0.00117918	9.19497	9.39991	9.2463	9.15677	9.20271	9.3431	9.15788	9.23488	9.13759	8.60043	8.66532	8.62529
BQ171493	Ta.12055.1.S1_x_at	Transcribed sequences	-1.0349	9.72295	1.49206e-05	0.00118919	9.93248	9.70959	10.1076	10.1481	10.4402	9.88805	9.56081	9.75185	9.76499	8.91534	9.30325	9.15313
CA742133	TaAffx.104966.1.S1_at	sequence(s) not in UniGene	1.13093	3.8143	1.51e-05	0.001197	3.61448	3.21771	3.58813	3.48779	3.51542	3.46868	3.28863	3.79385	3.93219	4.37501	4.74358	4.74608
CD453722	Ta.23069.1.S1_at	Transcribed sequence with weak similarity to protein sp:Q38822 (A.thaliana) AXI3_ARATH Auxin-responsive protein IAA3	1.47932	4.9124	1.52e-05	0.001197	4.35631	4.66624	4.27193	4.43756	4.71086	4.21256	4.55791	4.52019	5.41625	5.7733	5.89763	6.128
CA660553	Ta.19852.1.S1_at	Transcribed sequence	-1.14578	5.6308	1.56566e-05	0.00122867	5.58344	5.41461	5.69238	6.29614	5.89018	6.72243	5.35264	5.63914	5.5072	5.15882	5.08224	5.23037
CK213855	Ta.2909.1.S1_x_at	Transcribed sequence with moderate similarity to protein pir:T45593 (A.thaliana) T45593 small zinc finger-like protein TIM9 - Arabidopsis thaliana	0.769336	8.41376	1.58e-05	0.001242	8.38017	8.19945	8.26138	7.89472	8.18405	8.1198	8.53355	8.24978	8.63561	8.81169	8.83627	8.85861
CK152863	Ta.5589.2.S1_a_at	Transcribed sequence with weak similarity to protein ref:NP_173978.1 (A.thaliana) beta-glucosidase, putative (Arabidopsis thaliana)	0.760487	5.79254	1.6e-05	0.001249	5.48571	5.35351	5.32006	5.57378	5.63202	5.52232	5.72635	5.74743	6.13972	6.28173	6.41244	6.31541
CA596525	TaAffx.32354.1.S1_at	sequence(s) not in UniGene	-0.869212	4.5032	1.60574e-05	0.00125052	5.08583	4.86527	5.02454	4.66066	4.73819	4.62471	4.69061	4.55869	4.37398	3.53043	3.85542	4.03007
BQ802325	TaAffx.70539.1.A1_at	sequence(s) not in UniGene	0.747984	7.15117	1.62e-05	0.001257	6.85601	6.95376	7.12123	7.04953	7.24458	6.91179	6.62827	6.82411	6.77495	7.74351	7.77889	7.92744
CA669153	Ta.20117.1.S1_at	Transcribed sequences	-0.781981	10.5307	1.62581e-05	0.00126134	10.3197	10.7223	10.593	10.8524	11.1156	10.9688	10.486	10.3283	10.391	10.167	10.1117	10.3122
CN008546	Ta.11001.2.S1_a_at	Transcribed sequence with moderate similarity to protein ref:NP_566217.1 (A.thaliana) putative GAR1 protein (Arabidopsis thaliana)	0.969233	7.03228	1.64e-05	0.001268	6.6338	6.98634	6.54084	6.50159	6.60232	6.61882	7.25032	7.19927	7.42361	7.76111	7.62387	7.24546
AJ611533	TaAffx.109962.1.S1_at	sequence(s) not in UniGene	1.60356	6.34575	1.66e-05	0.001275	3.76606	3.60681	2.99513	6.098	6.90619	6.86416	7.08173	7.36347	6.78849	8.06156	8.2323	8.38515
CK198664	Ta.28476.1.S1_at	Transcribed sequence with weak similarity to protein ref:NP_568343.1 (A.thaliana) putative protein (Arabidopsis thaliana)	1.32317	5.9293	1.66e-05	0.001275	6.05468	5.92321	5.15041	5.34432	5.22838	5.3446	5.87252	5.99328	6.35334	6.66141	6.68792	6.53749
CA627906	Ta.2358.3.S1_at	Transcribed sequence with moderate similarity to protein ref:NP_194580.1 (A.thaliana) prohibitin-like protein (Arabidopsis thaliana)	0.601699	8.79756	1.66e-05	0.001276	8.6607	8.46302	8.60247	8.41826	8.62347	8.57856	8.88244	8.93914	8.97731	9.16604	9.1619	9.09745
CA627615	Ta.2294.1.S1_at	Transcribed sequence with weak similarity to protein ref:NP_173768.1 (A.thaliana) Pto kinase interactor, putative (Arabidopsis thaliana)	0.691352	10.2238	1.67e-05	0.001279	10.0609	9.93958	9.9136	9.94189	10.1197	10.0946	10.093	9.99235	10.2997	10.8517	10.7201	10.6586
BQ162221	Ta.1102.1.A1_at	Transcribed sequence with weak similarity to protein pir:T45563 (A.thaliana) T45563 hypothetical protein F11C1.10 - Arabidopsis thaliana	-0.841524	8.01876	1.78926e-05	0.00136032	8.32184	8.42391	8.30974	8.36041	8.17779	8.24468	8.14388	8.24455	7.74008	7.42216	7.54306	7.29308
CA709110	Ta.2880.1.S1_at	WESR4 mRNA for Zinc-finger motif, partial cds	0.743941	8.42091	1.79e-05	0.00136	8.51316	8.29144	8.2545	8.06077	8.1867	8.12945	8.29864	8.15438	8.55308	8.81072	8.88989	8.90814
CD907598	Ta.6510.1.S1_at	Transcribed sequences	1.799	3.43572	1.83e-05	0.001384	2.67843	2.90273	3.02197	2.96687	2.8904	2.76309	2.95467	2.84814	4.18497	4.46759	4.68697	4.8628
CD933162	Ta.29629.1.S1_s_at	Transcribed sequence with moderate similarity to protein ref:NP_178291.1 (A.thaliana) putative receptor-like protein kinase (Arabidopsis thaliana)	1.01937	4.38028	1.84e-05	0.001391	3.97813	4.15742	4.04922	3.71907	3.73876	4.04014	4.8076	4.83146	4.68546	4.49808	4.85755	5.20045
BJ264400	TaAffx.92471.2.A1_at	sequence(s) not in UniGene	0.950062	2.7559	1.85e-05	0.001394	2.46508	2.63119	2.7045	2.37339	2.64543	2.4364	2.57448	2.40154	2.53334	3.68025	3.54257	3.08259
CK216375	Ta.8632.1.S1_at	Transcribed sequence with weak similarity to protein ref:NP_565088.1 (A.thaliana) expressed protein (Arabidopsis thaliana)	-1.07602	10.2617	1.86933e-05	0.00140006	10.5878	10.2432	10.5376	10.6639	10.7556	10.3181	10.7346	10.6482	10.1421	9.54187	9.54954	9.41819
CA627906	Ta.2358.3.S1_x_at	Transcribed sequence with moderate similarity to protein ref:NP_194580.1 (A.thaliana) prohibitin-like protein (Arabidopsis thaliana)	0.525117	9.4405	1.89e-05	0.001405	9.29229	9.17939	9.24127	9.16719	9.25109	9.24328	9.54529	9.51746	9.61187	9.77132	9.76732	9.69826
CA639106	Ta.23848.2.A1_a_at	Transcribed sequence with moderate similarity to protein ref:NP_186854.1 (A.thaliana) putative potassium transporter (Arabidopsis thaliana)	-0.608545	9.86912	1.89641e-05	0.00140723	10.1741	10.2458	10.2761	10.1261	9.8523	9.97736	9.8423	9.86291	9.94235	9.29917	9.44105	9.38995
BJ289759	Ta.2464.1.S1_a_at	Transcribed sequence with moderate similarity to protein pir:T48625 (A.thaliana) T48625 pescadillo-like protein - Arabidopsis thaliana	0.732477	7.59773	1.92e-05	0.001426	7.4973	7.55619	7.29647	7.31777	7.3109	7.30503	7.397	7.5543	7.80669	8.06048	8.09497	7.97568
CA680217	Ta.28775.1.S1_x_at	Transcribed sequence with moderate similarity to protein ref:NP_176968.1 (A.thaliana) hydroxypyruvate reductase	-0.58678	10.5718	1.94645e-05	0.0014356	10.7449	10.5175	10.7395	10.9459	10.7874	10.846	10.4764	10.4866	10.4977	10.3091	10.2597	10.2503
CA687224	TaAffx.54099.1.S1_s_at	sequence(s) not in UniGene	-0.864622	9.77632	1.99012e-05	0.00145903	10.1615	10.0668	10.0727	9.95989	10.2849	9.6908	9.98981	9.89993	9.84785	9.22299	8.98428	9.13443
CK214819	Ta.30191.1.A1_s_at	Transcribed sequence with weak similarity to protein ref:NP_172078.1 (A.thaliana) unknown protein (Arabidopsis thaliana)	-0.777224	10.6569	2.05174e-05	0.00149697	10.8922	10.9916	11.0787	11.147	10.9026	11.269	10.0914	10.2023	10.3209	10.1554	10.3732	10.4583
CA706082	Ta.628.3.S1_a_at	Transcribed sequence with weak similarity to protein ref:NP_563794.1 (A.thaliana) Expressed protein (Arabidopsis thaliana)	-0.8209	8.45241	2.0543e-05	0.00149697	8.61262	8.63314	8.78642	8.9482	8.5692	9.08431	8.26348	8.23272	8.15983	8.16319	8.04111	7.93472
CD452587	Ta.1607.1.S1_at	Transcribed sequence with weak similarity to protein ref:NP_176151.1 (A.thaliana) viral resistance protein, putative (Arabidopsis thaliana)	0.762542	7.25551	2.06e-05	0.001497	6.98185	7.016	6.9804	6.96339	7.27778	6.92038	7.09242	7.13586	7.24886	7.7076	8.02059	7.72098
BG909458	Ta.10630.1.S1_at	Transcribed sequence with weak similarity to protein ref:NP_568854.1 (A.thaliana) Expressed protein (Arabidopsis thaliana)	-0.575759	9.98961	2.12691e-05	0.00153725	10.1178	10.105	10.119	10.206	10.2842	10.283	9.93962	9.98579	9.78907	9.57049	9.76834	9.70707
BQ743523	Ta.9549.2.S1_s_at	Transcribed sequence with weak similarity to protein pir:T47775 (A.thaliana) T47775 hypothetical protein F24I3.230 - Arabidopsis thaliana	1.03418	7.25855	2.15e-05	0.001551	7.06207	7.05929	6.79535	6.56813	7.20564	6.68177	7.46533	7.22844	7.47854	8.03359	7.75095	7.77354
BQ168749	Ta.6511.1.S1_at	Transcribed sequence with strong similarity to protein ref:NP_563682.1 (A.thaliana) expressed protein (Arabidopsis thaliana)	0.543048	8.06215	2.16e-05	0.001554	8.00157	8.0299	7.86751	7.82618	7.78913	7.83859	8.16804	8.01922	8.12267	8.39533	8.36063	8.32708
CA639951	Ta.18642.1.A1_at	Transcribed sequence with weak similarity to protein pir:T48204 (A.thaliana) T48204 hypothetical protein T20L15.100 - Arabidopsis thaliana	-0.705793	8.99399	2.17574e-05	0.00156332	9.78274	9.42766	9.45473	9.12605	9.22536	9.06492	8.91729	8.79137	8.8388	8.3284	8.44417	8.52638
CK156188	Ta.29350.2.S1_a_at	Transcribed sequence with weak similarity to protein ref:NP_181853.1 (A.thaliana) unknown protein (Arabidopsis thaliana)	0.694127	6.31	2.18e-05	0.001564	6.01044	6.08459	6.05725	6.01149	6.00286	6.21936	6.3877	6.21355	6.41667	6.63449	6.95633	6.72527
AY093953.1	Ta.9453.1.S1_at	Biostress-resistance-related protein mRNA, partial cds /DEF=Triticum aestivum biostress-resistance-related protein mRNA, partial cds.	0.557948	10.6417	2.18e-05	0.001564	10.4355	10.6137	10.4834	10.4078	10.3544	10.5074	10.6588	10.6192	10.6765	10.999	11.0292	10.9152
CA645141	Ta.28419.1.S1_at	Transcribed sequence with weak similarity to protein ref:NP_199792.1 (A.thaliana) AAD49574.1) (Arabidopsis thaliana)	-1.41348	7.56712	2.18651e-05	0.00156372	8.06698	7.88075	8.04992	8.13562	8.13024	7.27266	8.10731	8.21083	7.65302	6.62265	6.21722	6.45821
CK165915	Ta.4321.1.A1_at	Transcribed sequence with moderate similarity to protein ref:NP_567564.1 (A.thaliana) cellulose synthase - like protein (Arabidopsis thaliana)	0.987074	7.07892	2.21e-05	0.001573	6.6425	6.62736	6.51562	7.23004	6.80091	6.62414	6.92476	7.18752	6.7779	7.8997	7.99421	7.7224
CD894372	Ta.1166.2.S1_at	Transcribed sequence with moderate similarity to protein ref:NP_175032.1 (A.thaliana) fructose 1,6-bisphosphatase, putative (Arabidopsis thaliana)	-0.811056	8.84563	2.2198e-05	0.00157467	8.97847	8.92074	9.18167	9.46701	9.04397	9.29587	8.76612	8.63611	8.48396	8.41743	8.37961	8.57665
BJ231662	Ta.19155.1.S1_s_at	Transcribed sequence with weak similarity to protein pir:T51611 (A.thaliana) T51611 phosphoprotein phosphatase	0.63324	6.20421	2.23e-05	0.00158	6.03122	6.05276	6.01185	5.90125	5.93021	6.14833	6.06866	6.14289	6.28379	6.69394	6.66226	6.52331
CD909308	Ta.4416.1.S1_at	Transcribed sequence with moderate similarity to protein ref:NP_197502.1 (A.thaliana) RAN2 small Ras-like GTP-binding nuclear protein	0.985577	6.96097	2.3e-05	0.00161	6.80978	6.69028	6.93894	6.49051	6.629	6.03992	7.16046	7.31429	7.34234	7.55759	7.41856	7.14001
CA638031	Ta.5377.3.S1_a_at	Transcribed sequence with weak similarity to protein ref:NP_198698.1 (A.thaliana) transporter -like protein (Arabidopsis thaliana)	-0.812379	8.33663	2.33906e-05	0.00162793	8.35075	8.26219	8.68565	8.74638	8.80816	8.52706	8.20766	8.38219	8.42505	7.83516	8.00653	7.80278
CA627693	Ta.3273.1.S1_at	Transcribed sequence with weak similarity to protein ref:NP_564603.1 (A.thaliana) expressed protein (Arabidopsis thaliana)	-0.802202	8.70357	2.43905e-05	0.00167965	8.71124	8.49492	8.78909	9.31813	9.10527	9.32464	8.43682	8.47211	8.44919	8.71673	8.28235	8.34236
CK212376	Ta.807.1.S1_a_at	Transcribed sequence with moderate similarity to protein ref:NP_199687.1 (A.thaliana) 60S ribosomal protein L13a (Arabidopsis thaliana)	0.741142	8.71503	2.46e-05	0.001686	8.44546	8.62124	8.4686	8.32457	8.37626	8.58231	8.60688	8.65724	8.99127	9.22442	9.13763	9.14451
CK206212	Ta.3346.1.S1_at	Transcribed sequence with weak similarity to protein ref:NP_178341.1 (A.thaliana) putative phloem-specific lectin (Arabidopsis thaliana)	-0.768105	7.05468	2.46078e-05	0.00168704	7.31817	7.07072	7.22368	7.15741	7.37124	7.21893	7.17379	7.27279	7.40622	6.67211	6.50452	6.26663
BG907881	Ta.27671.1.A1_at	Transcribed sequence with weak similarity to protein ref:NP_172740.1 (A.thaliana) heat shock factor protein hsf8, putative (Arabidopsis thaliana)	0.627715	5.93119	2.52e-05	0.001722	5.65003	5.81003	5.73108	5.77174	5.69446	5.67096	5.85263	5.96269	6.01034	6.51499	6.28099	6.22432
CA685938	Ta.28232.2.A1_at	Transcribed sequences	-0.821206	6.00591	2.68192e-05	0.00180108	5.8424	5.80777	5.84098	6.31234	6.37507	6.34134	6.61314	6.38235	5.99036	5.53423	5.57661	5.45429
CK205433	Ta.17023.1.A1_at	Transcribed sequence with weak similarity to protein ref:NP_192894.1 (A.thaliana) putative protein (Arabidopsis thaliana)	-0.666884	8.39035	2.68297e-05	0.00180108	8.53893	8.39679	8.72894	8.72087	8.58674	8.47539	8.46867	8.51303	8.47246	7.84277	8.02698	7.91259
CA502533	Ta.2358.1.S1_x_at	Transcribed sequence with moderate similarity to protein ref:NP_194580.1 (A.thaliana) prohibitin-like protein (Arabidopsis thaliana)	0.552246	9.43215	2.71e-05	0.001815	9.21148	9.30407	9.27531	9.09792	9.18498	9.28474	9.49194	9.46953	9.64149	9.73896	9.77027	9.71515
CA678405	TaAffx.54678.1.S1_at	sequence(s) not in UniGene	-0.694769	7.75212	2.81945e-05	0.00187423	7.92905	8.08768	7.96381	7.93956	8.04645	8.20597	7.73021	7.63267	7.38231	7.39197	7.29174	7.42396
BJ272411	TaAffx.64856.1.A1_at	sequence(s) not in UniGene	1.78867	3.5506	2.89e-05	0.0019	2.95676	3.36389	3.46658	3.01702	3.01702	3.1719	2.82298	3.02258	3.19649	4.16285	4.74367	5.66542
CA601491	Ta.3493.1.S1_at	Transcribed sequence with weak similarity to protein ref:NP_564316.1 (A.thaliana) Expressed protein (Arabidopsis thaliana)	0.574914	7.05681	2.97e-05	0.001951	6.97128	6.89863	6.81151	6.83693	6.8082	6.95793	6.91323	7.01744	7.13877	7.46847	7.38729	7.47203
CA607742	TaAffx.31781.1.S1_at	sequence(s) not in UniGene	-1.8722	5.12002	3.05079e-05	0.0019913	5.03591	4.99579	5.16389	5.0965	5.5784	5.28598	6.26389	6.81218	6.86339	4.1467	2.62304	3.57456
BT009093.1	Ta.9320.1.S1_at	Clone wkm2c.pk005.b15:fis, full insert mRNA sequence /DEF=Triticum aestivum clone wkm2c.pk005.b15:fis, full insert mRNA sequence.	-1.12351	9.60989	3.0704e-05	0.00200196	10.2677	9.86016	10.0907	9.78084	10.1377	9.62426	9.87256	9.71826	9.79421	8.37381	8.70645	9.09196
BJ297475	Ta.28199.1.S1_at	Transcribed sequence with moderate similarity to protein ref:NP_564859.1 (A.thaliana) step II splicing factor, putative (Arabidopsis thaliana)	0.683689	10.0879	3.1e-05	0.002018	9.9591	10.16	9.88121	9.55709	9.84208	9.71498	10.2529	10.3326	10.1897	10.4374	10.4758	10.2521
CA646536	Ta.1177.1.S1_at	Transcribed sequence with weak similarity to protein pir:T48509 (A.thaliana) T48509 hypothetical protein F15N18.90 - Arabidopsis thaliana	-1.14528	9.17167	3.22774e-05	0.00208021	9.86368	10.1596	9.57412	9.46976	9.54243	9.5605	9.27309	8.74824	8.73178	8.27498	8.1665	8.69538
BJ261539	Ta.734.1.S1_at	Transcribed sequence with moderate similarity to protein ref:NP_189052.1 (A.thaliana) unknown protein (Arabidopsis thaliana)	-0.664543	6.38829	3.30475e-05	0.00210988	6.75354	6.65287	6.62314	6.48063	6.69879	6.45741	6.51542	6.29741	6.53711	5.7404	5.98289	5.9199
BJ274095	Ta.5213.1.A1_at	Transcribed sequence with moderate similarity to protein ref:NP_566615.1 (A.thaliana) expressed protein (Arabidopsis thaliana)	0.688747	6.17338	3.38e-05	0.002144	6.35584	6.20453	6.01807	5.98095	5.87765	5.83442	6.13363	5.82492	6.09134	6.62056	6.53938	6.59932
CA610189	Ta.2270.3.S1_a_at	Transcribed sequence with weak similarity to protein ref:NP_177607.1 (A.thaliana) hypothetical protein (Arabidopsis thaliana)	0.676703	7.43341	3.56e-05	0.002238	7.04091	7.268	7.35791	7.19488	7.20469	7.33766	7.43107	7.41265	7.18583	7.83475	8.02868	7.90391
AL822598	Ta.3035.1.S1_x_at	Transcribed sequence with weak similarity to protein ref:NP_173554.1 (A.thaliana) hypothetical protein (Arabidopsis thaliana)	-0.508545	7.37609	3.74429e-05	0.00232746	7.62214	7.66325	7.57813	7.30722	7.40282	7.50005	7.61948	7.57161	7.564	6.84654	6.93352	6.90439
CA686559	Ta.14993.1.S1_at	Transcribed sequence	-0.553078	8.40362	3.7742e-05	0.0023388	8.5334	8.48668	8.53332	8.4724	8.64573	8.49433	8.65121	8.57135	8.5018	8.07675	7.87505	8.00143
CD875153	Ta.1151.1.S1_at	Transcribed sequence with weak similarity to protein ref:NP_568651.1 (A.thaliana) senescence-specific cysteine protease SAG12 (Arabidopsis thaliana)	0.959142	10.2751	3.82e-05	0.002358	9.81557	10.2255	9.77397	9.80045	9.95291	10.1462	10.2842	10.2803	10.2448	11.0952	11.0892	10.5926
BG908976	Ta.894.1.S1_at	Transcribed sequence with moderate similarity to protein ref:NP_199088.1 (A.thaliana) P34795) (Arabidopsis thaliana)	-0.662722	9.48111	3.90391e-05	0.00239991	9.94357	9.67406	9.66602	9.63595	9.78027	9.49023	9.59919	9.62975	9.43601	8.92255	8.9852	9.01054
CK195099	Ta.25451.1.S1_s_at	Clone wre1n.pk174.a10:fis, full insert mRNA sequence	0.621435	8.26831	3.94e-05	0.002415	8.2227	8.38928	8.11042	7.93322	7.82603	8.04509	8.40746	8.35598	8.26087	8.55136	8.46488	8.6524
BQ295477	Ta.7378.12.S1_x_at	mRNA for protein H2B-8, complete cds	0.676153	7.13043	3.96e-05	0.002427	6.88875	6.84657	7.04645	6.93304	6.96654	6.94479	6.95502	6.86218	7.24899	7.56917	7.74783	7.55584
CA616376	Ta.24988.1.S1_s_at	Transcribed sequence with weak similarity to protein ref:NP_200670.1 (A.thaliana) putative protein (Arabidopsis thaliana)	0.801176	10.2508	3.97e-05	0.002427	10.0001	9.87594	9.84864	9.84561	9.89602	9.90335	10.387	10.5754	10.6295	10.9439	10.3668	10.7378
BJ291603	Ta.23202.2.S1_s_at	Acidic ribosomal protein P1a-like mRNA, partial sequence	0.555575	10.1199	3.97e-05	0.002427	9.98355	10.0716	9.92054	9.81402	9.7806	9.92917	10.2067	10.1966	10.3454	10.4527	10.4463	10.2915
BG262705	Ta.14167.1.S1_at	Transcribed sequences	1.75577	4.42413	3.99e-05	0.002433	3.58132	3.54701	3.85614	4.25227	4.17306	3.93922	3.77615	3.45499	4.8775	6.05463	5.51241	6.06481
BJ311805	Ta.10177.1.A1_at	Transcribed sequence with weak similarity to protein pir:T47690 (A.thaliana) T47690 hypothetical protein T22E16.170 - Arabidopsis thaliana	0.683914	5.2776	4.05e-05	0.002458	4.8752	5.14079	5.32812	4.98345	4.97839	5.11047	5.23749	5.25954	5.29372	5.68216	5.63117	5.81073
BJ262049	Ta.27117.6.S1_x_at	Transcribed sequence with moderate similarity to protein ref:NP_567115.1 (A.thaliana) putative protein (Arabidopsis thaliana)	0.647146	11.4276	4.12e-05	0.002488	11.2277	11.1984	11.1102	11.1191	11.2836	11.1625	11.4874	11.3808	11.6545	11.9463	11.9058	11.6545
CA634037	Ta.1965.1.S1_x_at	Transcribed sequences	-0.764742	7.31343	4.18922e-05	0.0025194	7.82458	7.55771	7.54813	7.60413	7.50934	7.21462	7.63331	7.44719	7.38825	6.80224	6.67025	6.56137
CA621550	Ta.10473.3.S1_a_at	Transcribed sequence with moderate similarity to protein ref:NP_188329.1 (A.thaliana) unknown protein (Arabidopsis thaliana)	-0.811284	6.6731	4.26924e-05	0.00254041	6.72274	6.8792	6.89279	7.03434	6.91839	7.40552	6.38214	6.61987	6.29775	6.18475	6.31758	6.42207
BG909133	Ta.22990.1.S1_at	Clone wlm24.pk0031.e9:fis, full insert mRNA sequence	-0.573305	9.98814	4.44228e-05	0.00261544	10.0827	9.9317	10.1429	10.2038	10.3929	10.2815	9.91366	9.84491	9.90514	9.72077	9.61082	9.82675
BJ306896	Ta.7717.1.S1_x_at	Transcribed sequence with moderate similarity to protein ref:NP_190750.1 (A.thaliana) chlorophyll synthetase (Arabidopsis thaliana)	0.554861	8.39812	4.49e-05	0.002632	8.24853	8.12148	8.30404	8.27361	8.0799	8.26521	8.34043	8.40554	8.45533	8.83844	8.74006	8.70481
BJ322687	Ta.12870.1.S1_at	Transcribed sequence with strong similarity to protein ref:NP_180895.1 (A.thaliana) 60S ribosomal protein L23 (Arabidopsis thaliana)	0.56952	9.70287	4.53e-05	0.002648	9.60062	9.64093	9.54279	9.28011	9.48652	9.44527	9.80322	9.77684	9.93772	10.0903	9.94889	9.88129
CK205677	Ta.25557.1.A1_at	Transcribed sequence with weak similarity to protein pir:T48325 (A.thaliana) T48325 hypothetical protein F15A17.70 - Arabidopsis thaliana	0.619261	6.44261	4.61e-05	0.002686	6.40067	6.38039	6.32085	6.21738	6.24308	6.42933	6.10961	6.08338	6.37909	6.9993	6.83692	6.91136
CD914926	TaAffx.35018.1.S1_at	sequence(s) not in UniGene	0.594172	7.35739	4.72e-05	0.002727	7.20067	7.30704	7.28745	7.26405	7.23498	7.16398	7.09743	6.99407	7.29352	7.94252	7.75905	7.74396
CA651561	Ta.13505.1.S1_at	Transcribed sequence with moderate similarity to protein prf:1908426A (A.thaliana) 1908426A carboxypeptidase Y (Arabidopsis thaliana)	-0.575391	8.66101	4.8639e-05	0.00279249	8.95962	8.71645	8.70858	8.88633	8.72749	8.78037	8.8428	8.76431	8.87813	8.26136	8.13468	8.27198
BE493051	TaAffx.43779.1.S1_at	sequence(s) not in UniGene	-1.10463	6.15221	4.88635e-05	0.00279998	6.87402	6.60497	6.70911	6.46077	6.83839	6.69545	5.74148	5.51703	5.70456	5.27197	5.33885	6.06988
BT009093.1	Ta.9320.1.S1_x_at	Clone wkm2c.pk005.b15:fis, full insert mRNA sequence /DEF=Triticum aestivum clone wkm2c.pk005.b15:fis, full insert mRNA sequence.	-0.985962	9.67698	4.9378e-05	0.00281286	10.231	9.86591	10.0356	9.89466	10.1087	9.68606	9.91725	9.74138	9.91168	8.59743	8.86635	9.26776
CA658460	Ta.4302.1.S1_at	Transcribed sequence with moderate similarity to protein ref:NP_181006.1 (A.thaliana) putative pyruvate dehydrogenase E1 beta subunit (Arabidopsis thaliana)	0.631045	9.01445	4.94e-05	0.002813	8.94118	8.8349	8.7772	8.58118	8.9565	8.74982	8.99618	9.02979	9.12598	9.48889	9.33466	9.35709
BE429383	TaAffx.12607.1.S1_at	sequence(s) not in UniGene	-0.942466	8.20534	5.08682e-05	0.00287612	8.575	8.13717	8.42231	8.63336	8.66115	8.82332	7.81	7.79985	8.31155	7.59306	7.7289	7.96847
CA497604	Ta.3305.2.S1_a_at	Transcribed sequence with moderate similarity to protein sp:Q9LV11 (A.thaliana) PMAB_ARATH ATPase 11, plasma membrane-type	-0.779624	6.73914	5.11106e-05	0.00288716	6.96027	6.98874	7.00485	7.05604	6.91835	6.86064	6.89143	7.01649	6.67669	5.89379	6.18492	6.41744
CA607224	TaAffx.59129.1.S1_at	sequence(s) not in UniGene	-1.0246	8.03898	5.31282e-05	0.00298189	8.5974	8.24304	8.39163	8.60597	8.55213	8.05009	8.18112	8.00526	7.70674	7.21116	7.31328	7.60994
CK171674	Ta.4951.1.S1_s_at	Transcribed sequence with moderate similarity to protein pir:T04985 (A.thaliana) T04985 probable transaminase	0.665334	7.37017	5.44e-05	0.003029	7.1938	7.18583	7.22573	6.95605	7.16638	7.12183	7.35353	7.32414	7.6745	7.86293	7.60546	7.77187
BJ264144	Ta.9499.3.S1_x_at	Transcribed sequence with weak similarity to protein ref:NP_567166.1 (A.thaliana) contains weak similarity to S. cerevisiae BOB1 protein	0.775358	9.06656	5.44e-05	0.003029	8.93585	8.68086	8.58374	8.72054	9.08661	8.88137	8.90452	8.80854	9.1821	9.70413	9.59113	9.71934
BJ283780	Ta.14545.1.S1_at	Transcribed sequence with weak similarity to protein ref:NP_195242.1 (A.thaliana) O-methyltransferase - like protein (Arabidopsis thaliana)	3.61658	4.36622	5.5e-05	0.003054	5.79555	2.72987	3.33309	3.00906	3.92657	2.64706	3.16878	3.76214	3.59012	6.92107	7.2339	6.27747
CK214460	Ta.3080.1.S1_x_at	Transcribed sequence with weak similarity to protein ref:NP_175181.1 (A.thaliana) DNA binding protein, putative (Arabidopsis thaliana)	0.54873	9.04541	5.54e-05	0.003069	8.89705	9.08249	8.84742	8.69244	8.75719	8.862	9.14504	9.10152	9.20196	9.33441	9.38389	9.23952
CA720683	Ta.28731.2.S1_x_at	Transcribed sequence with moderate similarity to protein pir:T45700 (A.thaliana) T45700 hypothetical protein F18L15.150 - Arabidopsis thaliana	-0.486573	9.26246	5.56614e-05	0.00307024	9.38796	9.22815	9.37829	9.37506	9.39766	9.39354	9.37698	9.41512	9.49021	8.95218	8.89342	8.86094
CD452821	Ta.25438.1.S1_at	Transcribed sequences	-0.812903	9.16532	5.61908e-05	0.00307909	9.63503	9.58913	9.53227	9.31098	9.36182	9.44673	9.3518	9.24411	8.83113	8.42328	8.45779	8.79974
BQ609723	TaAffx.12322.1.S1_at	sequence(s) not in UniGene	0.536045	8.27899	5.65e-05	0.003089	8.42575	8.39455	8.29518	7.92808	7.91521	8.02958	8.4309	8.22289	8.22476	8.42383	8.50147	8.5557
CD861747	Ta.30640.1.S1_at	Partial mRNA for putative PEBP protein (hd3A gene)	0.746273	2.43516	5.7e-05	0.003112	2.34532	2.38681	2.29346	2.32811	2.29018	2.11357	2.01458	2.2438	2.23544	3.05884	2.70422	3.20762
CK158867	Ta.13250.2.S1_x_at	Transcribed sequence with weak similarity to protein sp:O65282 (A.thaliana) CH1C_ARATH 20 kDa chaperonin, chloroplast precursor	0.7284	9.31589	5.73e-05	0.003119	8.91718	9.37044	9.07454	8.89359	8.97863	8.98752	9.38982	9.53436	9.59964	9.78234	9.76348	9.49911
BQ172150	Ta.12773.1.S1_at	Transcribed sequence with weak similarity to protein ref:NP_179378.1 (A.thaliana) putative DnaJ protein (Arabidopsis thaliana)	-1.01393	8.94675	5.77396e-05	0.00312871	9.60041	9.53545	9.48281	9.2779	9.21676	9.39963	8.74824	8.68666	8.5607	7.91465	8.15036	8.78747
BQ171675	Ta.12142.1.A1_s_at	Transcribed sequence with weak similarity to protein ref:NP_187624.1 (A.thaliana) unknown protein (Arabidopsis thaliana)	-0.656483	8.00433	5.87817e-05	0.00315476	8.14959	8.01333	8.31798	8.34892	8.03115	8.3824	7.93935	8.08477	7.99145	7.58956	7.60414	7.59933
CA616671	Ta.13368.1.S1_x_at	Transcribed sequence with weak similarity to protein ref:NP_565366.1 (A.thaliana) expressed protein (Arabidopsis thaliana)	0.818648	6.44499	5.88e-05	0.003155	5.91792	6.07674	5.97906	6.19947	6.41638	6.52496	6.14797	5.98326	6.49736	7.20904	7.02801	7.35971
CD934911	Ta.3293.1.S1_at	Transcribed sequence with moderate similarity to protein sp:Q9SUM2 (A.thaliana) RUXF_ARATH Probable small nuclear ribonucleoprotein F	0.64725	8.3661	6.25e-05	0.003318	8.38885	8.16153	7.9963	7.93261	8.11744	8.14591	8.57279	8.44296	8.49709	8.81436	8.67972	8.64363
BJ255915	Ta.7378.6.S1_at	mRNA for protein H2B-8, complete cds	0.920728	4.96106	6.25e-05	0.003318	4.81409	4.52377	4.80023	4.91587	4.86527	4.71651	4.75259	4.72389	4.16064	5.86198	5.85084	5.54702
BE445451	Ta.6936.3.S1_x_at	Transcribed sequence with moderate similarity to protein sp:Q9SYA6 (A.thaliana) RPBX_ARATH DNA-directed RNA polymerase II 8.2 kDa polypeptide	0.548111	9.40425	6.29e-05	0.003334	9.34113	9.32952	9.19897	9.14594	9.35268	9.20957	9.43257	9.3012	9.18686	9.78592	9.7797	9.7869
BQ161025	Ta.7960.1.S1_at	Transcribed sequences	-1.56402	3.89619	6.31478e-05	0.00333937	4.26397	4.46173	4.44865	4.14406	4.37875	4.60145	3.91325	4.35374	3.75646	3.27967	3.11525	2.0373
BT009414.1	Ta.27272.1.S1_at	Clone wlmk1.pk0004.g10:fis, full insert mRNA sequence /DEF=Triticum aestivum clone wlmk1.pk0004.g10:fis, full insert mRNA sequence.	0.559446	8.68391	6.46e-05	0.003394	8.55266	8.52976	8.55303	8.42149	8.50804	8.6271	8.58279	8.7209	8.47615	9.14119	9.13411	8.95967
CA638693	Ta.900.2.S1_s_at	Transcribed sequences	3.00422	3.97403	6.54e-05	0.003425	2.8412	2.87474	2.95351	3.13238	3.27372	3.25632	2.5396	2.80157	5.34022	6.1242	6.16225	6.38865
CA608572	Ta.16562.1.S1_at	Transcribed sequence with weak similarity to protein ref:NP_565965.1 (A.thaliana) expressed protein (Arabidopsis thaliana)	-0.658701	9.44982	6.75874e-05	0.00351053	9.70077	9.64267	9.61095	9.61739	9.92062	9.68911	9.45492	9.23123	9.27917	8.93005	9.05155	9.26943
CK154783	Ta.22981.1.S1_at	Transcribed sequence with moderate similarity to protein ref:NP_567581.1 (A.thaliana) cytochrome P450 (Arabidopsis thaliana)	0.478782	9.7714	7.04e-05	0.003615	9.84342	9.81688	9.75217	9.61009	9.40112	9.51329	9.76586	9.81292	9.78026	9.95464	9.98788	10.0183
CA689722	TaAffx.26346.1.S1_at	sequence(s) not in UniGene	-1.24353	6.55563	7.21174e-05	0.0036703	7.68089	7.65211	7.49824	6.8827	7.06484	6.71506	6.47239	6.35929	5.40998	5.61261	5.70357	5.61583
BJ250929	TaAffx.38089.1.A1_at	sequence(s) not in UniGene	0.969996	3.98817	7.22e-05	0.00367	3.38388	3.4148	3.89896	3.50299	3.91372	3.79658	4.24121	3.84692	3.73574	4.84425	4.67629	4.60273
BJ250717	Ta.5677.1.S1_at	Transcribed sequence with moderate similarity to protein pir:T02390 (A.thaliana) T02390 citrate	0.518979	7.84069	7.23e-05	0.003674	7.65196	7.6051	7.72183	7.71688	7.61503	7.73025	7.73358	7.83995	7.85459	8.31354	8.22976	8.07579
CA640777	TaAffx.11983.1.S1_s_at	sequence(s) not in UniGene	1.06767	4.88308	7.37e-05	0.00372	4.51554	4.78419	4.08153	4.62733	4.57298	4.48789	4.93374	5.02436	4.67823	5.72793	5.89981	5.26347
BG908408	Ta.1142.1.S1_x_at	Transcribed sequences	-0.567047	10.0382	7.4289e-05	0.00373824	10.1663	10.2242	10.2899	10.2355	10.1577	10.4171	10.0134	9.98628	9.85808	9.57228	9.75426	9.78269
CA654413	TaAffx.28928.1.S1_at	sequence(s) not in UniGene	0.903283	4.45701	7.44e-05	0.003739	4.00648	3.4773	3.91777	4.85225	4.46733	4.37842	4.11099	3.8332	4.03249	5.58566	5.49	5.3322
BJ291498	Ta.5890.1.A1_at	Transcribed sequences	-0.636896	9.31732	7.56147e-05	0.00377396	9.77813	9.53474	9.68309	9.41369	9.41252	9.32515	9.57712	9.48546	9.35728	8.52995	8.8763	8.83442
CD863459	Ta.5490.1.S1_x_at	Transcribed sequence with weak similarity to protein ref:NP_182296.1 (A.thaliana) putative auxin-responsive protein (Arabidopsis thaliana)	0.662943	9.22661	7.73e-05	0.003846	9.29597	9.0629	8.94501	9.0835	9.21043	8.84666	9.14246	9.02566	8.97728	9.73622	9.65205	9.74116
BQ162213	Ta.13543.1.A1_at	Transcribed sequence	1.15406	5.4609	8.25e-05	0.004015	5.69841	5.16261	5.24237	4.9979	5.37237	4.92624	5.41913	5.16194	4.7912	6.49027	5.90738	6.36103
BQ789449	Ta.2899.1.S1_at	Transcribed sequence with weak similarity to protein ref:NP_568200.1 (A.thaliana) putative protein (Arabidopsis thaliana)	0.568373	8.22138	8.43e-05	0.004092	8.147	8.28686	8.23887	7.72712	7.97536	7.99271	8.3849	8.25139	8.25198	8.44364	8.58297	8.3737
CD918278	Ta.2243.1.S1_x_at	Transcribed sequence with weak similarity to protein ref:NP_172500.1 (A.thaliana) putative phragmoplastin (Arabidopsis thaliana)	-0.485424	8.73765	8.79431e-05	0.00421425	8.94237	8.82695	8.92108	8.81819	8.89028	8.78844	8.89892	8.94574	8.77923	8.30415	8.43517	8.30132
CK159354	Ta.28018.1.S1_at	Clone wlk4.pk0006.e8:fis, full insert mRNA sequence	0.496059	10.5259	9.09e-05	0.004323	10.6142	10.4662	10.3945	10.1803	10.3374	10.2904	10.632	10.5916	10.5073	10.7528	10.7803	10.7633
CK159198	Ta.4257.1.S1_at	Transcribed sequence with moderate similarity to protein ref:NP_198720.1 (A.thaliana) ABC transporter -like protein (Arabidopsis thaliana)	0.660098	7.49311	9.13e-05	0.004329	7.43051	7.33578	7.39348	7.45592	7.22191	7.20337	7.29196	7.19052	7.53237	7.86801	7.85285	8.14063
BE399396	Ta.819.1.A1_at	Transcribed sequences	1.07423	5.48979	9.66e-05	0.004537	4.90535	5.16171	5.30382	5.11567	4.81122	5.64718	5.4396	5.16082	5.53534	6.3061	6.05623	6.43442
CK216267	Ta.28361.2.S1_at	Transcribed sequence with weak similarity to protein ref:NP_567210.1 (A.thaliana) expressed protein (Arabidopsis thaliana)	-0.557961	11.506	9.8166e-05	0.00459633	11.3556	11.4071	11.5794	11.9968	11.8329	12.0407	11.2552	11.2063	11.2012	11.4997	11.2496	11.4472
CA713200	Ta.7249.1.S1_x_at	Transcribed sequence with moderate similarity to protein ref:NP_189339.1 (A.thaliana) hypothetical protein (Arabidopsis thaliana)	1.13853	4.94758	9.86e-05	0.00461	5.01666	4.2694	4.60301	5.05504	4.80339	4.49506	4.37919	4.24242	4.73772	5.65356	6.06567	6.04984
BJ227852	Ta.28547.3.A1_x_at	Transcribed sequence with strong similarity to protein ref:NP_194668.1 (A.thaliana) RIBOSOMAL PROTEIN S30 homolog (Arabidopsis thaliana)	0.565056	9.26575	0.000102	0.004744	9.13863	9.05921	9.13236	8.95967	9.09017	9.06713	9.22968	9.17673	9.52326	9.66699	9.62418	9.52098
CK215153	Ta.22659.1.S1_at	Transcribed sequence with moderate similarity to protein ref:NP_200975.1 (A.thaliana) putative protein (Arabidopsis thaliana)	-0.49416	11.4158	0.000103721	0.00478885	11.5585	11.639	11.6088	11.6127	11.5401	11.7512	11.1996	11.2749	11.3837	11.0839	11.1955	11.1421
CA688655	Ta.3568.1.S1_at	Transcribed sequence with weak similarity to protein pir:T06153 (A.thaliana) T06153 hypothetical protein F24J7.161 - Arabidopsis thaliana	0.447162	8.69946	0.000106	0.004869	8.75387	8.79701	8.73136	8.3923	8.3193	8.5009	8.77405	8.80727	8.76342	8.86019	8.80526	8.88854
BQ170258	Ta.11513.1.S1_s_at	Transcribed sequence with weak similarity to protein ref:NP_177672.1 (A.thaliana) bZIP transcription factor ATB2, putative (Arabidopsis thaliana)	-1.06278	6.74979	0.000106374	0.00486907	6.64203	5.88347	6.72826	7.43334	7.39417	7.14531	6.90298	7.20925	6.87419	6.18391	6.17776	6.4228
BQ237896	Ta.16341.1.S1_s_at	Transcribed sequence with moderate similarity to protein pir:T47665 (A.thaliana) T47665 beta-N-acetylhexosaminidase-like protein - Arabidopsis thaliana	0.568806	7.79684	0.000107	0.004882	7.68574	7.47757	7.56432	7.66502	7.55628	7.57199	8.00399	7.69956	7.83792	8.22574	8.04106	8.23292
CK212904	Ta.8156.1.S1_at	Transcribed sequence with weak similarity to protein ref:NP_564358.1 (A.thaliana) expressed protein (Arabidopsis thaliana)	-0.630358	8.84674	0.00010714	0.00489138	9.15277	9.05636	9.02554	8.67733	9.06201	9.02362	9.16339	9.12649	9.00149	8.31099	8.40376	8.15714
CK205342	Ta.4689.1.S1_at	Transcribed sequence with weak similarity to protein ref:NP_201222.1 (A.thaliana) putative protein (Arabidopsis thaliana)	-0.648626	10.7552	0.000107181	0.00489138	11.0755	10.9159	10.8425	11.0877	11.3612	11.1997	10.404	10.2557	10.218	10.4294	10.4882	10.7851
BJ253088	Ta.23833.4.S1_at	T.aestivum L mRNA for histone H1	0.501533	7.53433	0.000108	0.004916	7.56227	7.53921	7.63643	7.1699	7.10177	7.31754	7.728	7.63292	7.63018	7.67685	7.80622	7.61073
BJ214487	Ta.2344.1.S1_s_at	Clone wdk3c.pk021.e13:fis, full insert mRNA sequence	0.698721	8.92949	0.000108	0.004921	8.71906	8.85	8.87412	8.85898	8.9812	8.77993	8.67266	8.40106	8.30055	9.42408	9.47481	9.81739
BQ804429	Ta.27785.1.S1_a_at	Ribosomal protein S8-like mRNA, complete sequence	0.586059	10.5736	0.000109	0.004951	10.3064	10.5763	10.288	10.253	10.3488	10.379	10.6247	10.6622	10.7054	10.9961	11.0089	10.734
BJ262362	TaAffx.49827.1.A1_at	sequence(s) not in UniGene	-1.25879	5.24138	0.000109787	0.00496015	5.85394	5.71206	5.48772	5.50432	5.70508	5.42189	5.67139	5.72416	4.96112	4.16193	3.91292	4.78006
BQ160748	Ta.7822.1.S1_at	Transcribed sequences	-0.675991	8.66284	0.000111861	0.00502636	9.12966	8.87971	8.92593	8.69351	8.72842	8.75951	8.91573	8.82866	8.93951	7.81176	8.00859	8.33311
AJ614130	Ta.3522.2.S1_a_at	Transcribed sequence with strong similarity to protein ref:NP_190826.1 (A.thaliana) putative ribosomal protein S14 (Arabidopsis thaliana)	0.503255	10.5285	0.000113	0.005052	10.3959	10.4167	10.2483	10.302	10.298	10.3573	10.5729	10.5881	10.6962	10.913	10.8707	10.6834
CK194200	Ta.1968.1.S1_at	Transcribed sequence with weak similarity to protein pir:T45938 (A.thaliana) T45938 hypothetical protein F5K20.280 - Arabidopsis thaliana	0.821049	8.86431	0.000116	0.005147	8.22225	8.59426	8.18739	8.58146	9.10297	8.85897	8.64368	8.53896	8.63527	9.71725	9.45536	9.83394
BJ300137	Ta.883.1.S1_at	Transcribed sequences	0.620064	11.0907	0.000116	0.005147	11.1057	11.078	10.9182	10.7273	10.7335	11.0433	11.1434	11.1204	10.8537	11.4479	11.4942	11.4223
CA722761	TaAffx.97723.1.A1_s_at	sequence(s) not in UniGene	0.496141	10.016	0.000117	0.005186	9.95491	9.99496	9.83011	9.81646	9.71346	9.90828	9.93109	10.0537	10.0627	10.3281	10.3692	10.2294
CK157902	Ta.14546.1.S1_x_at	Transcribed sequence with weak similarity to protein pir:T47847 (A.thaliana) T47847 hypothetical protein T8B10.20 - Arabidopsis thaliana	0.516255	7.61594	0.000119	0.005254	7.52428	7.5394	7.57751	7.16367	7.48436	7.38938	7.65951	7.74288	7.72412	7.90152	7.89821	7.78645
CA603925	Ta.16273.1.S1_at	Transcribed sequence with moderate similarity to protein ref:NP_200626.1 (A.thaliana) ATGP1-like protein (Arabidopsis thaliana)	0.647116	9.39556	0.000123	0.005367	9.08008	8.75879	9.0498	9.30297	9.08007	9.02872	9.7038	9.77289	9.61653	9.6081	9.85435	9.89065
BJ286922	Ta.11837.1.S1_at	Transcribed sequence with strong similarity to protein pir:S35187 (A.thaliana) S35187 calmodulin 6 - Arabidopsis thaliana	0.468275	8.60488	0.000123	0.005367	8.58526	8.50558	8.5527	8.39925	8.48903	8.59462	8.37188	8.3801	8.49247	9.03428	8.90967	8.94377
CD453420	Ta.27016.1.A1_x_at	Transcribed sequence with weak similarity to protein ref:NP_177795.1 (A.thaliana) 12-oxophytodienoate reductase	-0.691173	10.5116	0.000123358	0.00536976	10.847	10.7465	11.0227	10.7149	10.633	10.2764	10.805	10.9273	10.616	9.90466	9.84143	9.80459
BJ228834	Ta.4443.1.S1_s_at	Transcribed sequence with weak similarity to protein ref:NP_563668.1 (A.thaliana) expressed protein (Arabidopsis thaliana)	0.594555	7.37193	0.000128	0.005505	7.11927	7.20923	7.1323	6.87398	7.20438	7.28541	7.48451	7.44999	7.55667	7.64662	7.83116	7.66966
BJ267354	Ta.2288.2.S1_a_at	Transcribed sequence with weak similarity to protein pir:T06001 (A.thaliana) T06001 hypothetical protein F17M5.260 - Arabidopsis thaliana	-0.567645	8.92658	0.000136671	0.00577294	9.40941	9.34877	9.13049	9.03898	9.08956	8.90982	8.95906	8.97683	8.92061	8.27074	8.56036	8.50433
BJ293974	Ta.1252.1.S1_at	Transcribed sequence with weak similarity to protein ref:NP_193416.1 (A.thaliana) nuclear antigen homolog (Arabidopsis thaliana)	0.474152	9.14437	0.000139	0.005843	9.01629	9.07388	8.95499	8.92221	8.96681	8.99813	9.22807	9.12167	9.14085	9.56651	9.42286	9.32024
CA611559	Ta.6086.1.A1_a_at	Transcribed sequence with weak similarity to protein ref:NP_188905.1 (A.thaliana) unknown protein (Arabidopsis thaliana)	0.515514	7.2198	0.000141	0.005896	7.13534	7.03756	6.90387	6.88928	7.05883	6.99976	7.32532	7.3059	7.48735	7.58216	7.42714	7.48511
BJ230200	Ta.4065.1.A1_at	Transcribed sequences	-0.763191	9.40819	0.000142756	0.00595612	9.74521	9.62592	9.77542	9.76775	10.0595	9.76762	8.81104	8.79591	9.24472	9.10462	8.89931	9.30133
CA690289	Ta.28675.1.A1_at	Transcribed sequence with moderate similarity to protein ref:NP_186851.1 (A.thaliana) putative aspartate kinase (Arabidopsis thaliana)	-0.722747	8.20152	0.000146942	0.00607211	8.33028	7.95932	8.15248	8.58168	8.46804	8.87697	8.17987	8.21715	7.89394	7.83849	7.87985	8.04011
CK156904	Ta.12748.1.S1_a_at	Transcribed sequence with moderate similarity to protein ref:NP_172964.1 (A.thaliana) putative ubiquinol--cytochrome-c reductase (Arabidopsis thaliana)	0.499626	9.19498	0.000147	0.006071	8.93907	9.0819	8.94591	8.91111	9.12457	9.16762	9.16666	9.11932	9.18147	9.61426	9.61051	9.4774
CA641985	TaAffx.29477.1.S1_at	sequence(s) not in UniGene	0.583682	8.66784	0.000147	0.006072	8.49736	8.43655	8.39567	8.2963	8.65351	8.40218	8.71954	8.64971	8.86022	9.1644	9.01172	8.92692
BJ218255	Ta.3368.1.S1_at	Transcribed sequence with moderate similarity to protein ref:NP_201329.1 (A.thaliana) poly	0.514442	7.89783	0.000149	0.006117	8.08514	7.9766	7.97618	7.70681	7.71892	7.47897	7.83009	7.88036	7.67289	8.15091	8.20967	8.08745
CA711127	TaAffx.52213.1.A1_x_at	sequence(s) not in UniGene	-0.459044	6.84415	0.000150172	0.00615655	7.01658	6.97575	7.10106	6.76627	6.85437	6.84636	7.08863	7.27431	7.11655	6.39988	6.29352	6.39647
CN010703	Ta.30935.1.S1_at	Transcribed sequences	-0.749784	10.3233	0.000152645	0.00622047	10.6477	10.2338	10.5783	10.7927	10.8238	10.9505	9.90421	9.63579	9.99478	9.90846	10.3308	10.0784
CA652341	TaAffx.110404.1.S1_s_at	sequence(s) not in UniGene	0.486396	8.6759	0.000156	0.006308	8.5268	8.56704	8.61352	8.37269	8.48668	8.44071	8.67267	8.92685	8.74458	8.87875	9.0153	8.86521
CA598447	Ta.7174.2.S1_a_at	Transcribed sequence with weak similarity to protein ref:NP_197165.1 (A.thaliana) translocon Tic40-like protein (Arabidopsis thaliana)	0.424687	9.25518	0.000157	0.006341	9.19297	9.22356	9.17418	8.91841	9.06838	9.01945	9.32686	9.40683	9.45122	9.44757	9.41968	9.41305
CA655589	Ta.28669.1.S1_a_at	Transcribed sequence with weak similarity to protein ref:NP_564165.1 (A.thaliana) protein phosphatase type 2C, putative (Arabidopsis thaliana)	0.533957	9.53585	0.000165	0.006579	9.14553	8.972	9.07635	9.3321	9.31253	9.57327	9.62284	9.82158	9.75424	9.91879	9.86499	10.036
BQ806898	Ta.28317.1.S1_x_at	Transcribed sequence with moderate similarity to protein ref:NP_564417.1 (A.thaliana) ribosomal protein L9, putative (Arabidopsis thaliana)	0.53994	9.91351	0.000171	0.006712	9.76393	9.78597	9.65795	9.48445	9.8169	9.65863	9.97574	10.1477	10.091	10.2544	10.2443	10.0811
CD870178	Ta.9535.1.S1_at	Transcribed sequence with weak similarity to protein ref:NP_179563.1 (A.thaliana) putative ribosomal protein L28 (Arabidopsis thaliana)	0.531434	8.74628	0.000172	0.006744	8.53362	8.60502	8.41716	8.36651	8.46441	8.5924	8.93114	8.91324	9.11426	9.06735	9.0727	8.87757
CA641556	Ta.14507.3.S1_a_at	Transcribed sequence with moderate similarity to protein ref:NP_568748.1 (A.thaliana) nucleotide-binding protein (Arabidopsis thaliana)	-0.650541	8.59317	0.000177994	0.0068671	8.63735	9.03931	8.91582	8.57983	8.47789	8.74268	8.81879	9.15473	8.90283	7.9717	8.00266	7.87442
BT009606.1	Ta.4251.1.A1_at	Clone wre1n.pk0091.d5:fis, full insert mRNA sequence /DEF=Triticum aestivum clone wre1n.pk0091.d5:fis, full insert mRNA sequence.	-0.889434	3.1908	0.000181936	0.00696495	3.67684	3.31467	3.2937	3.4805	3.46945	3.48274	3.46	3.55396	2.79337	2.6016	2.64055	2.52224
CD862224	Ta.696.1.S1_at	Transcribed sequence with weak similarity to protein pir:T02555 (A.thaliana) T02555 hypothetical protein T26B15.12 - Arabidopsis thaliana	-0.547587	7.66046	0.000186815	0.00709412	7.85653	7.6615	7.88742	8.0678	7.9276	7.76454	7.61496	7.59776	7.43024	7.31752	7.33964	7.46003
BJ220855	Ta.11269.1.S1_at	Transcribed sequences	0.69215	6.72014	0.000187	0.007089	6.45562	6.27269	6.7049	6.33271	6.56345	6.65942	6.63596	6.76662	6.61825	7.14178	7.06999	7.42025
BJ213408	Ta.3603.1.S1_s_at	Transcribed sequence with weak similarity to protein ref:NP_195385.1 (A.thaliana) sugar transporter like protein (Arabidopsis thaliana)	1.13731	6.49439	0.000188	0.007135	6.05872	5.99246	6.03797	6.11292	6.38313	5.97672	6.36651	6.28396	6.83557	7.8358	7.23827	6.81062
CK197541	Ta.6096.1.S1_at	Transcribed sequence with moderate similarity to protein ref:NP_174485.1 (A.thaliana) secretory carrier membrane protein, putative (Arabidopsis thaliana)	0.62071	8.75988	0.000193	0.007255	8.42438	8.45533	8.45773	8.2426	8.64672	8.74246	8.915	8.98319	8.75726	9.13669	9.18602	9.1712
BJ260861	Ta.4447.1.S1_x_at	Transcribed sequence with moderate similarity to protein ref:NP_194967.1 (A.thaliana) cellulose synthase catalytic subunit	0.505751	6.34113	0.000199	0.007419	6.13425	6.23094	6.3156	6.13957	6.20409	6.40772	6.06097	6.07199	6.25978	6.76986	6.74474	6.75402
BQ171842	Ta.27013.1.S1_at	Clone wdk1c.pk011.f12:fis, full insert mRNA sequence	-0.862908	6.9858	0.000202495	0.00749906	7.38624	6.7315	6.9458	7.66471	7.66117	7.72629	6.27017	6.39421	6.58611	6.58851	6.75394	7.12099
BJ253245	Ta.11892.1.A1_at	Transcribed sequences	0.868816	3.69726	0.000205	0.007571	3.17721	3.3092	3.5642	3.58643	3.49552	3.32507	3.48448	3.49305	3.91843	4.46908	4.56549	3.9789
AJ615628	Ta.19609.1.S1_at	Transcribed sequence with weak similarity to protein ref:NP_188080.1 (A.thaliana) putative cytochrome P450 (Arabidopsis thaliana)	1.02795	4.21361	0.000205	0.007572	4.11411	3.46219	3.19149	4.29217	3.96194	4.00448	4.11912	3.87067	4.20477	5.00806	5.00159	5.33281
BJ227550	Ta.22874.1.S1_at	Transcribed sequence with strong similarity to protein pir:T50532 (A.thaliana) T50532 ribosomal protein S27 - Arabidopsis thaliana	0.497856	8.2423	0.00021	0.007675	8.11175	8.20871	8.02267	7.94137	7.912	8.13958	8.32032	8.29659	8.46812	8.51751	8.56006	8.40894
BQ166632	Ta.10818.1.S1_x_at	Transcribed sequence with weak similarity to protein ref:NP_005457.1 (H.sapiens) RNA polymerase II transcriptional regulation mediator	0.428254	5.75114	0.00021	0.007686	5.6291	5.51227	5.54629	5.54893	5.59477	5.634	5.78673	5.80597	5.89321	5.92687	6.09327	6.04231
BJ270944	Ta.9537.1.S1_x_at	Transcribed sequences	0.493159	7.4918	0.000221	0.007933	7.32351	7.27717	7.2922	7.09914	7.38258	7.35027	7.57883	7.63424	7.65226	7.76188	7.88403	7.66555
BJ270957	Ta.4746.1.A1_at	Transcribed sequences	1.27508	4.5234	0.000233	0.008235	4.23509	3.82845	4.26351	4.12121	4.38573	4.24619	4.27944	3.77158	4.57128	6.01342	4.93364	5.6313
BJ272091	Ta.22248.1.S1_x_at	Transcribed sequence with weak similarity to protein ref:NP_188446.1 (A.thaliana) hypothetical protein (Arabidopsis thaliana)	0.797088	6.92173	0.00024	0.008412	6.7146	6.6083	6.38856	6.43215	6.77971	6.24923	7.19855	7.41355	7.42377	7.52455	7.01225	7.31555
CA737897	TaAffx.50270.1.S1_at	sequence(s) not in UniGene	-1.30461	5.15432	0.00024604	0.0085594	6.31242	5.93867	5.88167	6.15341	5.82257	5.66736	3.79383	3.98853	4.56389	5.04348	3.97493	4.71112
CK201715	Ta.12252.1.S1_s_at	Transcribed sequence with moderate similarity to protein ref:NP_187341.1 (A.thaliana) branched chain alpha-keto acid dehydrogenase E2 subunit (Arabidopsis thaliana)	-0.52103	10.0797	0.000248209	0.00860055	10.336	10.3737	10.3021	10.1771	10.1683	10.227	10.2875	10.1707	9.90522	9.55935	9.69302	9.75691
BJ275261	Ta.4794.1.A1_at	Transcribed sequence with weak similarity to protein ref:NP_199176.1 (A.thaliana) unknown protein (Arabidopsis thaliana)	-0.56759	8.35732	0.000251851	0.00870122	8.38127	8.256	8.38879	8.69014	8.87673	8.75997	8.20144	8.03598	8.07351	8.07385	8.08966	8.46057
BE470990	Ta.1937.1.S1_s_at	Transcribed sequences	0.648948	6.48628	0.000272	0.009172	6.17261	6.29938	5.94419	6.26508	6.27541	6.18574	6.54707	6.58301	6.88983	7.06315	6.9341	6.67583
CD865362	Ta.14419.1.S1_at	Transcribed sequence with strong similarity to protein sp:P42798 (A.thaliana) RS1A_ARATH 40S ribosomal protein S15A	0.676161	9.47118	0.000283	0.009394	9.23178	9.31605	9.10799	8.91881	9.31191	9.27346	9.51767	9.57206	9.87175	10.0013	9.873	9.65841
AL822598	Ta.3035.1.S1_at	Transcribed sequence with weak similarity to protein ref:NP_173554.1 (A.thaliana) hypothetical protein (Arabidopsis thaliana)	-0.60194	8.07837	0.000302538	0.00984211	8.20425	8.52551	8.30355	8.0464	8.09402	8.21547	8.30584	8.37056	8.32479	7.49399	7.76121	7.29487
CK211229	TaAffx.44371.1.A1_at	sequence(s) not in UniGene	0.979544	4.01173	0.000327	0.010419	3.63445	3.79612	3.65586	3.69108	3.55446	4.4193	3.55547	3.64904	3.58151	4.84867	4.55992	5.19488
BQ168154	Ta.2270.1.S1_at	Transcribed sequence with weak similarity to protein ref:NP_177607.1 (A.thaliana) hypothetical protein (Arabidopsis thaliana)	0.454887	7.86955	0.000343	0.010727	7.73829	7.75293	7.71048	7.81367	7.85842	7.63835	7.83068	7.81367	7.60298	8.17284	8.22033	8.28193
CA677219	TaAffx.82131.1.S1_at	sequence(s) not in UniGene	-0.545081	7.82388	0.000376882	0.0114949	8.17372	8.07484	8.02347	8.19388	8.04634	8.15846	7.3698	7.3518	7.73075	7.49272	7.55027	7.72044
AJ614757	TaAffx.123979.1.S1_x_at	sequence(s) not in UniGene	0.398092	7.56291	0.000446	0.012892	7.4647	7.37009	7.44028	7.46203	7.41907	7.54209	7.48994	7.48369	7.4656	7.99249	7.83787	7.7871
BQ483970	Ta.966.1.S1_s_at	Transcribed sequence with weak similarity to protein sp:Q9SKZ3 (A.thaliana) R12C_ARATH 40S ribosomal protein S12-2	0.551598	8.83045	0.000465	0.013239	8.46343	8.77137	8.32176	8.41319	8.67716	8.66994	9.05071	9.08152	9.10122	9.19407	9.15862	9.06239
CK208319	Ta.3830.2.S1_x_at	Transcribed sequence with weak similarity to protein ref:NP_173744.1 (A.thaliana) conserved hypothetical protein (Arabidopsis thaliana)	-4.31701	8.17106	1.16051e-14	7.11275e-10	9.44807	9.5185	9.29726	9.18108	9.3636	9.16953	5.10409	4.82826	4.8308	9.04038	9.06666	9.2045
CK169209	Ta.3830.1.S1_a_at	sequence(s) not in UniGene	-3.79617	10.5086	5.91268e-14	1.81194e-09	11.7016	11.7351	11.4934	11.4041	11.4656	11.3713	7.54659	7.82841	7.47755	11.3015	11.4281	11.3496
CK208319	Ta.3830.2.S1_at	Transcribed sequence with moderate similarity to protein ref:NP_188329.1 (A.thaliana) unknown protein (Arabidopsis thaliana)	-4.07877	5.72336	3.48636e-13	7.12264e-09	6.96761	6.8933	6.71505	6.47248	6.93311	6.80381	2.79602	2.74934	2.42775	6.62078	6.69305	6.608
CA746831	Ta.23352.1.S1_at	Transcribed sequences	5.24887	5.47309	1.96783e-12	3.02e-08	2.7909	2.75298	2.52954	2.70358	2.57697	2.91713	7.39557	8.26664	8.2821	8.52497	8.52954	8.40712
CD891379	Ta.5390.1.S1_at	Transcribed sequence with weak similarity to protein sp:Q9MA63 (A.thaliana) Y350_ARATH Hypothetical protein At3g05500	2.56351	4.8869	5.03257e-11	6.17e-07	4.52287	4.1949	4.15956	4.05593	4.41545	4.14715	6.88177	6.68361	6.74368	4.22127	4.21279	4.40376
CA704122	TaAffx.107221.1.S1_at	sequence(s) not in UniGene	-4.18698	5.95742	5.63271e-10	5.75381e-06	7.57002	7.1067	7.37944	7.24551	7.42289	6.36924	3.09159	2.65658	2.72853	6.67919	6.29803	6.94137
BQ168354	Ta.11007.1.A1_at	Transcribed sequence with weak similarity to protein ref:NP_568873.1 (A.thaliana) ubiquitin-specific protease 23	2.09681	4.93834	2.7707e-09	2.43e-05	4.43663	4.18594	4.36477	4.15402	4.35687	4.56675	6.28238	6.30522	6.78049	4.64259	4.54954	4.6349
CK167182	Ta.3249.1.S1_at	sequence(s) not in UniGene	-2.95625	10.0787	4.0372e-09	3.093e-05	10.3028	10.31	10.6362	11.7678	10.968	11.736	8.37274	8.38838	8.84186	10.0795	9.67416	9.86756
BJ292791	TaAffx.12072.1.S1_x_at	sequence(s) not in UniGene	1.50028	4.11259	2.2465e-08	0.000149	3.71093	3.83885	3.52421	3.71907	3.79894	3.67977	5.18339	5.03159	5.48364	3.84945	3.68924	3.84193
BQ161953	Ta.8475.1.A1_at	Transcribed sequence with weak similarity to protein ref:NP_172078.1 (A.thaliana) unknown protein (Arabidopsis thaliana)	-1.86725	8.05668	2.43814e-08	0.000149434	8.78778	8.47127	8.91551	8.69672	8.57672	8.59218	6.91246	6.71173	6.63967	7.86666	8.04894	8.46052
CA608434	Ta.3830.3.S1_x_at	Transcribed sequences	-1.29399	4.41182	3.4841e-08	0.000169506	4.88401	4.82201	4.77186	4.83519	4.77264	4.65448	3.63743	3.20884	3.53407	4.5861	4.63874	4.59652
BJ261599	TaAffx.119704.1.A1_s_at	sequence(s) not in UniGene	3.54194	3.8318	3.59532e-08	0.00017	3.30204	3.87079	3.05442	2.3491	2.80591	3.28248	6.78691	5.69062	6.58578	2.49418	2.96335	2.79602
CK211804	Ta.22984.1.S1_x_at	Transcribed sequence with weak similarity to protein ref:NP_175223.1 (A.thaliana) transposase (Arabidopsis thaliana)	-3.09916	9.87648	3.88887e-08	0.000170249	10.382	10.5071	10.8938	11.7855	11.089	12.0223	8.47818	8.30933	8.81174	9.28028	8.35095	8.6076
CA628906	Ta.21533.1.A1_at	Transcribed sequence with weak similarity to protein ref:NP_171614.1 (A.thaliana) DNA-binding protein, putative (Arabidopsis thaliana)	-1.47561	5.81294	1.25963e-07	0.000440107	6.78755	7.30022	6.9188	7.19835	7.28435	7.47541	6.02731	5.62784	5.87614	3.09851	3.10089	3.05991
CA658793	TaAffx.28555.1.S1_s_at	Transcribed sequence with weak similarity to protein pir:T51415 (A.thaliana) T51415 Carboxylesterase-like protein - Arabidopsis thaliana	-1.70817	9.31447	1.33135e-07	0.000440107	9.69014	9.44079	9.68926	10.4094	10.0667	10.3696	8.51877	8.60704	8.59542	8.49744	8.67699	9.21202
CK205789	Ta.30377.1.S1_at	Transcribed sequences	1.68729	2.83805	1.36434e-07	0.00044	2.17314	2.469	2.45741	2.76977	2.236	2.47839	4.4298	4.1813	3.93493	2.23501	2.50872	2.18311
BF200486	Ta.7524.2.A1_x_at	Transcribed sequence with weak similarity to protein pir:T50527 (A.thaliana) T50527 hypothetical protein T27I15_150 - Arabidopsis thaliana	-1.78949	8.72725	1.57389e-07	0.000482319	8.93882	9.07394	9.1384	9.75616	9.37935	10.0294	7.95687	7.99862	7.84099	7.85227	8.27416	8.48804
BJ247288	Ta.28363.3.S1_x_at	Transcribed sequence with weak similarity to protein ref:NP_201209.1 (A.thaliana) P49107) (Arabidopsis thaliana)	1.11823	11.1115	2.2257e-07	0.00063	10.8526	10.7213	10.8914	11.1299	10.8667	10.9124	12.1898	12.0972	11.9767	10.7537	10.5003	10.4461
BQ162077	Ta.8574.2.A1_at	Transcribed sequence with weak similarity to protein ref:NP_171821.1 (A.thaliana) unknown protein (Arabidopsis thaliana)	2.984	7.64252	2.26197e-07	0.00063	7.58946	7.015	7.26823	7.60814	7.03725	6.89451	10.6094	9.40741	10.4751	5.56643	6.01066	6.22859
CA722522	Ta.2402.1.S1_at	Transcribed sequence with weak similarity to protein pir:T06752 (A.thaliana) T06752 carboxy-terminal proteinase homolog F15B8.130 - Arabidopsis thaliana	-1.20856	8.94615	4.09735e-07	0.00104636	9.10322	8.97504	9.23578	9.71037	9.34979	9.7151	8.4897	8.35346	8.30643	8.8234	8.50266	8.7888
CA684465	Ta.21258.2.S1_at	sequence(s) not in UniGene	-1.10864	9.72019	4.83502e-07	0.00118535	10.1464	9.83064	9.85199	10.3912	10.4415	10.4635	9.46108	9.2685	9.24072	8.97787	9.23179	9.33705
BG906352	Ta.862.1.A1_at	Transcribed sequences	-1.31599	6.07818	5.76742e-07	0.00135956	6.42171	6.10435	6.53093	6.97013	6.71534	7.22628	5.52861	5.72488	5.71031	5.20092	5.41933	5.38534
CA498740	Ta.14513.1.S1_a_at	Transcribed sequences	-0.969862	9.4749	6.62205e-07	0.00142866	9.59314	9.67887	9.66331	10.0134	9.89915	10.1575	9.04166	8.978	9.14086	9.21762	8.98573	9.32948
CD883155	Ta.10909.1.S1_s_at	Clone wlk8.pk0008.g5:fis, full insert mRNA sequence	-1.39018	7.19921	8.04955e-07	0.00159147	7.70261	7.25628	7.60145	8.35121	8.07964	8.35063	6.7568	7.09386	6.76028	5.92668	6.10581	6.40532
CA498740	Ta.14513.1.S1_at	Transcribed sequences	-0.963023	9.78709	8.91448e-07	0.0016698	9.92479	10.1146	10.0426	10.2602	10.2353	10.5408	9.42623	9.34878	9.37223	9.39144	9.24889	9.53928
BJ250276	Ta.7524.1.A1_at	Transcribed sequence with weak similarity to protein ref:NP_196153.1 (A.thaliana) peroxidase (Arabidopsis thaliana)	-1.65251	8.87316	8.99059e-07	0.0016698	9.39322	9.04061	9.18345	9.81644	9.7069	9.90687	8.21635	8.1847	8.07162	8.05687	8.0316	8.86934
CA658354	Ta.28395.1.A1_at	Transcribed sequence with weak similarity to protein ref:NP_198317.1 (A.thaliana) phosphatephosphoenolpyruvate translocator precursor (Arabidopsis thaliana)	-1.20114	8.11294	1.08166e-06	0.00189414	8.57389	8.16593	8.42998	8.79175	8.60055	8.91372	7.47726	7.4045	7.82084	7.6136	7.74803	7.81528
CA648422	Ta.28117.1.S1_x_at	Transcribed sequence	-1.16938	9.22322	1.11904e-06	0.00190517	8.52837	9.01832	8.68224	9.70555	9.98652	9.94093	8.79742	8.61221	8.71524	9.66639	9.38027	9.6452
BJ282385	Ta.2397.1.S1_at	Clone wle1n.pk0001.d6:fis, full insert mRNA sequence	1.03892	8.03657	1.48268e-06	0.002455	7.73628	7.33516	7.43929	7.31886	7.59465	7.34102	8.29176	8.54999	8.52954	8.69799	8.79244	8.81192
BJ292791	TaAffx.12072.1.S1_at	sequence(s) not in UniGene	1.56434	5.30182	1.57355e-06	0.002455	4.94273	4.93729	4.94288	5.23377	4.78261	4.8547	6.63922	6.04353	6.88138	4.9655	4.63639	4.76184
CA619808	Ta.6344.1.S1_at	Transcribed sequence with weak similarity to protein ref:NP_172094.1 (A.thaliana) salt-tolerance protein (Arabidopsis thaliana)	-0.925583	9.33724	1.70465e-06	0.00248758	9.49993	9.29051	9.50191	10.0155	9.69126	9.95774	8.90528	8.98891	8.99353	9.11476	8.91603	9.17149
CK214162	TaAffx.128566.1.A1_at	Clone wdk1c.pk011.f12:fis, full insert mRNA sequence	-1.39011	5.77186	1.92617e-06	0.00268307	5.6911	5.62033	5.64495	7.00714	6.3149	6.97615	5.33016	5.42116	5.37656	5.54975	5.07126	5.25886
CK213957	Ta.21505.1.S1_at	Transcribed sequence with weak similarity to protein ref:NP_196153.1 (A.thaliana) peroxidase (Arabidopsis thaliana)	-0.979507	11.7748	2.0011e-06	0.0027255	11.7628	11.7311	11.7629	12.0377	11.9329	12.238	10.879	11.2044	11.1866	12.2662	12.2903	12.0059
CK216436	Ta.5600.1.S1_s_at	Transcribed sequence with weak similarity to protein ref:NP_566745.1 (A.thaliana) expressed protein (Arabidopsis thaliana)	-0.964955	9.75438	2.13612e-06	0.00281337	10.1184	9.88802	9.97182	10.3541	10.1937	10.5438	9.29261	9.33221	9.57186	9.13206	9.35088	9.30317
CD454927	Ta.872.1.S1_at	Transcribed sequence with weak similarity to protein pir:T45608 (A.thaliana) T45608 hypothetical protein F13G24.30 - Arabidopsis thaliana	-1.01468	9.20457	2.16878e-06	0.00281337	9.42111	9.17587	9.47161	10.0285	9.75962	10.1459	8.92148	9.12463	8.84378	8.59785	8.55126	8.41336
BJ301728	Ta.28468.2.S1_x_at	Transcribed sequence with moderate similarity to protein ref:NP_191049.1 (A.thaliana) chlorophyll ab-binding protein (Arabidopsis thaliana)	-0.879062	8.23616	2.27366e-06	0.00284393	8.48783	8.60471	8.67926	8.68865	8.46953	8.81667	7.7301	7.72413	7.88343	7.86342	7.84698	8.03916
CA689877	Ta.15094.1.S1_x_at	sequence(s) not in UniGene	-0.842871	9.45262	2.65214e-06	0.00312596	9.61399	9.72685	9.60405	9.97852	9.80426	10.0069	9.08778	9.08109	9.09221	9.18424	8.93619	9.3153
CA609166	Ta.21253.1.S1_at	Transcribed sequences	0.962041	5.50991	3.10221e-06	0.00334	5.60607	5.70058	5.72308	5.07026	5.4014	5.22245	6.09628	6.23765	6.2463	5.06994	5.06616	4.67875
CA682552	TaAffx.39351.2.A1_at	sequence(s) not in UniGene	-0.900952	7.33574	3.10599e-06	0.00333976	7.3874	7.17499	7.44097	7.83565	7.81541	7.79856	6.81695	6.79441	7.1354	7.28426	7.14813	7.39679
CK205342	Ta.4689.1.S1_at	sequence(s) not in UniGene	-0.923634	10.7552	3.23275e-06	0.00341613	11.0755	10.9159	10.8425	11.0877	11.3612	11.1997	10.404	10.2557	10.218	10.4294	10.4882	10.7851
CK214783	TaAffx.32266.1.A1_at	Transcribed sequence with weak similarity to protein ref:NP_567210.1 (A.thaliana) expressed protein (Arabidopsis thaliana)	-0.800669	8.92626	3.59775e-06	0.00373739	9.04611	9.18973	9.27083	9.48175	9.2442	9.46974	8.54427	8.50598	8.74343	8.58674	8.49403	8.53827
CK214819	Ta.30191.1.A1_s_at	Transcribed sequence with weak similarity to protein ref:NP_197498.1 (A.thaliana) lipophosphoglycan biosynthetic protein - like (Arabidopsis thaliana)	-0.901339	10.6569	4.52774e-06	0.00437722	10.8922	10.9916	11.0787	11.147	10.9026	11.269	10.0914	10.2023	10.3209	10.1554	10.3732	10.4583
CA598281	Ta.16093.1.S1_at	Transcribed sequence with weak similarity to protein ref:NP_201222.1 (A.thaliana) putative protein (Arabidopsis thaliana)	-1.08751	6.77934	4.67142e-06	0.00440479	6.97455	6.72578	6.81234	7.35988	7.07246	7.53862	6.41843	6.31197	5.97804	6.82937	6.57305	6.75756
BQ171842	Ta.27013.1.S1_at	Transcribed sequence with moderate similarity to protein sp:P04777 (A.thaliana) CB21_ARATH Chlorophyll A-B binding protein 165180, chloroplast precursor	-1.26723	6.9858	4.92723e-06	0.00444103	7.38624	6.7315	6.9458	7.66471	7.66117	7.72629	6.27017	6.39421	6.58611	6.58851	6.75394	7.12099
CA656969	Ta.9160.1.S1_at	Transcribed sequence with weak similarity to protein ref:NP_172499.1 (A.thaliana) unknown protein (Arabidopsis thaliana)	0.731926	7.92344	6.41389e-06	0.005304	7.63281	7.70505	7.80291	7.68189	7.68415	7.55854	8.31378	8.45303	8.35354	8.10031	7.79073	8.00454
CK216267	Ta.28361.2.S1_at	Transcribed sequence with weak similarity to protein ref:NP_564603.1 (A.thaliana) expressed protein (Arabidopsis thaliana)	-0.73589	11.506	6.52145e-06	0.00530392	11.3556	11.4071	11.5794	11.9968	11.8329	12.0407	11.2552	11.2063	11.2012	11.4997	11.2496	11.4472
CA611316	Ta.7442.1.S1_at	Transcribed sequence with weak similarity to protein ref:NP_172094.1 (A.thaliana) salt-tolerance protein (Arabidopsis thaliana)	-0.938784	9.37625	6.5769e-06	0.00530392	9.49456	9.47007	9.36355	9.78234	9.67539	9.93436	8.8054	8.76253	9.00781	9.12282	9.48965	9.60647
CD883155	Ta.10909.1.S1_x_at	Transcribed sequence with weak similarity to protein ref:NP_563794.1 (A.thaliana) Expressed protein (Arabidopsis thaliana)	-1.47885	5.39263	6.94481e-06	0.00546618	5.87399	5.26494	5.88833	6.72124	6.59677	6.35016	5.30988	4.96365	4.95809	4.17306	3.95568	4.65581
CN010703	Ta.30935.1.S1_at	sequence(s) not in UniGene	-1.01076	10.3233	8.59206e-06	0.00634466	10.6477	10.2338	10.5783	10.7927	10.8238	10.9505	9.90421	9.63579	9.99478	9.90846	10.3308	10.0784
CK212624	TaAffx.43652.2.A1_at	sequence(s) not in UniGene	1.75272	3.55925	8.71613e-06	0.00636	2.98519	2.63571	2.78434	2.86516	3.24871	2.47515	4.37085	4.94609	4.53025	4.4696	3.49177	3.90817
BQ171534	Ta.634.1.S1_at	Transcribed sequence with weak similarity to protein ref:NP_172078.1 (A.thaliana) unknown protein (Arabidopsis thaliana)	-0.677756	6.10492	9.54341e-06	0.00664677	6.06831	5.92572	5.99534	6.56187	6.48318	6.80649	5.88371	5.97287	5.96169	5.87759	5.86307	5.85914
CA746256	TaAffx.77541.1.S1_at	Transcribed sequences	-0.694568	9.50232	1.08781e-05	0.00720219	9.67224	9.59328	9.647	9.95038	9.72436	9.94307	9.12875	9.18085	9.22449	9.33367	9.16648	9.46327
CK214493	Ta.9110.1.S1_at	Transcribed sequence with weak similarity to protein pir:T45938 (A.thaliana) T45938 hypothetical protein F5K20.280 - Arabidopsis thaliana	-0.989523	7.02313	1.10207e-05	0.00720219	7.19606	6.94749	7.1717	7.65934	7.29988	7.75862	6.68851	6.6747	6.38606	6.99205	6.64265	6.86048
AJ612466	Ta.21717.1.A1_at	Transcribed sequence with weak similarity to protein pir:T06752 (A.thaliana) T06752 carboxy-terminal proteinase homolog F15B8.130 - Arabidopsis thaliana	-0.700722	6.27284	1.12748e-05	0.00720219	6.44864	6.52689	6.47658	6.93244	6.71227	6.84721	6.1304	6.22131	6.03805	5.5278	5.59698	5.81552
BQ801587	TaAffx.15961.1.S1_at	sequence(s) not in UniGene	1.61556	4.60025	1.17996e-05	0.00722	4.20672	4.52724	4.46308	3.90945	3.92166	4.36931	5.4222	5.82368	5.8012	4.75041	3.65699	4.35107
CA745379	TaAffx.6514.1.S1_x_at	Transcribed sequences	-0.967005	9.45726	1.23592e-05	0.00722018	9.69459	9.22477	9.40981	9.95817	10.0815	10.0334	9.01039	8.87087	9.29084	9.24738	9.49065	9.17463
BJ303243	Ta.9449.2.S1_at	Transcribed sequence with weak similarity to protein pir:T47699 (A.thaliana) T47699 hypothetical protein F1I16.10 - Arabidopsis thaliana	0.838309	7.68096	1.23694e-05	0.00722	7.59681	7.79371	7.66478	7.38587	6.92202	6.91053	7.93935	7.86139	7.93262	8.06689	8.09661	8.00092
BG905239	Ta.21242.1.A1_at	Transcribed sequence with weak similarity to protein pir:T50527 (A.thaliana) T50527 hypothetical protein T27I15_150 - Arabidopsis thaliana	-0.697802	8.80552	1.35116e-05	0.00755093	9.13547	9.22642	9.27722	9.20227	9.30713	9.45909	8.54892	8.63059	8.69558	8.08016	7.91044	8.19296
BJ249735	Ta.628.1.S1_x_at	Transcribed sequences	-0.64583	9.46417	1.42683e-05	0.00777024	9.54471	9.57502	9.69256	9.8621	9.80809	10.0631	9.32858	9.3118	9.15544	9.1151	9.06723	9.04628
CA737897	TaAffx.50270.1.S1_at	Transcribed sequence with moderate similarity to protein ref:NP_175032.1 (A.thaliana) fructose 1,6-bisphosphatase, putative (Arabidopsis thaliana)	-1.7657	5.15432	1.43023e-05	0.00777024	6.31242	5.93867	5.88167	6.15341	5.82257	5.66736	3.79383	3.98853	4.56389	5.04348	3.97493	4.71112
CA668643	Ta.21505.2.S1_x_at	sequence(s) not in UniGene	-1.13791	5.57064	1.45795e-05	0.00777024	6.00698	5.31455	5.62144	6.29389	6.14308	5.85078	5.06569	5.03613	4.7722	5.44365	5.65708	5.64221
CK216436	Ta.5600.1.S1_a_at	Transcribed sequence with weak similarity to protein ref:NP_199176.1 (A.thaliana) unknown protein (Arabidopsis thaliana)	-0.899953	8.60172	1.57368e-05	0.0081738	8.81619	8.77778	8.88043	9.24809	8.84302	9.3521	8.14842	8.22341	8.37152	8.00036	8.32939	8.22996
CK217285	Ta.5598.1.S1_at	sequence(s) not in UniGene	-0.83121	11.0013	1.60282e-05	0.0082552	11.2596	11.3391	11.2947	11.2532	11.2754	11.4226	10.7599	10.4794	10.2184	10.9346	10.9817	10.7969
BQ171656	Ta.12133.1.A1_at	Transcribed sequences	-1.33687	5.73121	1.86012e-05	0.00919307	6.30863	5.57179	5.66996	6.78648	6.34507	6.79343	5.24157	5.29624	5.37656	4.77676	5.23266	5.37538
BQ237008	TaAffx.72706.1.A1_at	Transcribed sequences	-0.614776	9.17463	1.88991e-05	0.00919307	9.15029	9.21001	9.28421	9.52756	9.58946	9.7789	8.96701	8.95791	9.12667	8.81159	8.84745	8.84451
CA620810	Ta.1971.1.S1_a_at	Transcribed sequence with weak similarity to protein ref:NP_172094.1 (A.thaliana) salt-tolerance protein (Arabidopsis thaliana)	-0.7227	11.3307	2.47573e-05	0.0113868	11.2708	11.1379	11.3554	11.7501	11.8429	11.6734	11.2101	10.9635	10.9248	11.31	11.1102	11.42
BJ230200	Ta.4065.1.A1_at	Transcribed sequences	-0.91439	9.40819	2.60367e-05	0.0115153	9.74521	9.62592	9.77542	9.76775	10.0595	9.76762	8.81104	8.79591	9.24472	9.10462	8.89931	9.30133
CA627693	Ta.3273.1.S1_at	Transcribed sequence with weak similarity to protein ref:NP_565507.1 (A.thaliana) putative CONSTANS-like B-box zinc finger protein (Arabidopsis thaliana)	-0.796643	8.70357	2.61157e-05	0.0115153	8.71124	8.49492	8.78909	9.31813	9.10527	9.32464	8.43682	8.47211	8.44919	8.71673	8.28235	8.34236
BQ789411	Ta.5600.2.S1_a_at	Transcribed sequences	-0.825747	8.32824	3.20127e-05	0.0133402	8.57295	8.50598	8.54962	8.89039	8.59	9.0505	7.97392	7.99717	8.08255	7.65611	8.10474	7.96498
CA660275	Ta.22403.1.S1_at	Transcribed sequence with weak similarity to protein pir:T51415 (A.thaliana) T51415 Carboxylesterase-like protein - Arabidopsis thaliana	-1.04674	6.84136	3.79795e-05	0.01464	6.79984	6.46134	6.99127	7.75081	7.77511	8.31597	6.85931	7.06852	6.77383	5.61111	5.7863	5.9029
CD453603	Ta.25449.1.S1_s_at	Transcribed sequence with weak similarity to protein ref:NP_196218.1 (A.thaliana) putative protein (Arabidopsis thaliana)	0.783164	7.20998	4.7332e-05	0.015939	6.90855	7.03377	6.62705	6.67911	6.85076	6.6379	7.40124	7.59254	7.52349	7.97037	7.73458	7.56042
CK217120	Ta.975.2.S1_x_at	sequence(s) not in UniGene	-0.871531	9.67602	4.81494e-05	0.0160389	10.3732	10.1748	9.92065	9.8405	10.0031	9.87779	9.36202	8.88337	8.86137	9.50999	9.67301	9.63244
CA639708	TaAffx.113857.2.S1_s_at	Transcribed sequence with weak similarity to protein ref:NP_171614.1 (A.thaliana) DNA-binding protein, putative (Arabidopsis thaliana)	-0.871096	4.79998	4.94732e-05	0.0163022	5.09353	5.00722	5.21197	5.69958	5.36416	5.62429	4.65733	4.87955	4.53786	3.63984	3.73056	4.15382
CK152589	Ta.28541.1.A1_at	Transcribed sequence with weak similarity to protein ref:NP_186922.1 (A.thaliana) thioredoxin f1 (Arabidopsis thaliana)	-0.569271	7.71043	5.25969e-05	0.0169666	7.72856	7.55236	7.64138	7.99978	7.91798	8.13269	7.3719	7.39108	7.57965	7.67932	7.74129	7.78922
BJ275261	Ta.4794.1.A1_at	Transcribed sequences	-0.671973	8.35732	5.4347e-05	0.0172587	8.38127	8.256	8.38879	8.69014	8.87673	8.75997	8.20144	8.03598	8.07351	8.07385	8.08966	8.46057
CD926106	Ta.4835.1.A1_at	Transcribed sequence with weak similarity to protein pir:G71408 (A.thaliana) G71408 hypothetical protein - Arabidopsis thaliana	0.558433	9.23374	5.87704e-05	0.018101	9.22418	9.18675	9.30017	9.05569	9.00479	8.74742	9.5261	9.4675	9.48959	9.32965	9.23004	9.24305
BQ171501	Ta.14118.1.A1_at	Transcribed sequences	-0.988025	5.46564	6.71989e-05	0.0194818	6.20571	5.57565	5.71504	6.59628	6.33415	6.22376	5.56455	5.51445	5.11112	4.13473	4.26009	4.35214
CK209102	Ta.20466.1.S1_at	Transcribed sequence with weak similarity to protein ref:NP_188491.1 (A.thaliana) unknown protein (Arabidopsis thaliana)	0.517806	9.69438	7.64694e-05	0.020923	9.54119	9.6974	9.44826	9.28475	9.4016	9.30815	9.82961	9.7918	9.92651	10.0904	9.99961	10.0133
CA677219	TaAffx.82131.1.S1_at	sequence(s) not in UniGene	-0.648775	7.82388	8.05222e-05	0.0214574	8.17372	8.07484	8.02347	8.19388	8.04634	8.15846	7.3698	7.3518	7.73075	7.49272	7.55027	7.72044
CD878955	Ta.659.5.S1_at	Wheat translation elongation factor 1 alpha-subunit (TEF1) mRNA, complete cds	0.430823	11.1432	9.91425e-05	0.023829	11.0264	11.032	10.9929	10.8461	10.8966	10.8519	11.233	11.2919	11.3621	11.4209	11.4087	11.3563
AL823373	Ta.28546.1.A1_at	Transcribed sequence with moderate similarity to protein ref:NP_181507.1 (A.thaliana) GDP-mannose pyrophosphorylase (Arabidopsis thaliana)	0.601153	9.8542	9.98146e-05	0.023829	9.95347	9.81535	9.6927	9.36462	9.6687	9.55464	10.1311	10.1279	10.1324	9.82468	10.0892	9.89557
BE493051	TaAffx.43779.1.S1_at	Transcribed sequence with weak similarity to protein pir:T50527 (A.thaliana) T50527 hypothetical protein T27I15_150 - Arabidopsis thaliana	-1.01051	6.15221	0.000112163	0.024874	6.87402	6.60497	6.70911	6.46077	6.83839	6.69545	5.74148	5.51703	5.70456	5.27197	5.33885	6.06988
BJ272091	Ta.22248.1.S1_x_at	Transcribed sequence with weak similarity to protein ref:NP_188446.1 (A.thaliana) hypothetical protein (Arabidopsis thaliana)	0.85826	6.92173	0.000124268	0.026263	6.7146	6.6083	6.38856	6.43215	6.77971	6.24923	7.19855	7.41355	7.42377	7.52455	7.01225	7.31555
CA684267	Ta.3087.2.A1_x_at	Transcribed sequence with moderate similarity to protein ref:NP_176371.1 (A.thaliana) postsynaptic protein CRIPT, putative (Arabidopsis thaliana)	0.52672	8.50328	0.000125594	0.026452	8.44945	8.23126	8.25383	8.04152	8.21332	8.06817	8.60722	8.60558	8.69036	9.07063	8.96672	8.84124
BJ298876	Ta.6307.2.S1_x_at	Transcribed sequence with weak similarity to protein ref:NP_566008.1 (A.thaliana) expressed protein (Arabidopsis thaliana)	0.533773	8.22654	0.000149701	0.029215	8.20172	7.87202	8.21543	8.01676	7.93395	7.91863	8.47776	8.46493	8.52796	8.42333	8.33372	8.33231
CK217120	Ta.975.2.S1_at	Transcribed sequence with weak similarity to protein pir:T48233 (A.thaliana) T48233 one helix protein	-0.789115	9.71189	0.000170795	0.0317116	10.4233	10.2153	9.96446	9.79088	10.0133	9.8111	9.4227	8.89596	8.92929	9.6009	9.72495	9.75057
CA647938	TaAffx.29213.1.S1_at	sequence(s) not in UniGene	0.956829	6.66047	0.000177813	0.032386	7.0037	6.66353	6.75101	7.04356	7.39191	6.81405	7.96488	8.24971	7.90541	4.46685	4.57467	5.09633
CD937739	Ta.27765.1.S1_x_at	Ribosomal protein L39-like mRNA, partial sequence	0.444195	10.0874	0.000184222	0.033014	9.86017	9.95144	9.88201	9.70969	9.81435	9.8592	10.2465	10.1697	10.2996	10.4745	10.4541	10.3274
CA669153	Ta.20117.1.S1_x_at	sequence(s) not in UniGene	-0.612392	10.6693	0.000186569	0.0330865	10.5213	10.8507	10.7336	10.9378	11.3495	11.1175	10.5931	10.4793	10.4953	10.2855	10.2624	10.406
CA706082	Ta.628.3.S1_a_at	sequence(s) not in UniGene	-0.648562	8.45241	0.000187973	0.0330865	8.61262	8.63314	8.78642	8.9482	8.5692	9.08431	8.26348	8.23272	8.15983	8.16319	8.04111	7.93472
BQ838776	Ta.20706.1.S1_s_at	Transcribed sequence with weak similarity to protein ref:NP_189118.1 (A.thaliana) unknown protein (Arabidopsis thaliana)	0.490466	7.34113	0.000197164	0.03404	7.63681	7.48819	7.58005	6.98677	7.22719	6.90942	7.56685	7.52717	7.50076	7.19337	7.23171	7.24533
CA621550	Ta.10473.3.S1_a_at	Transcribed sequence with weak similarity to protein ref:NP_564872.1 (A.thaliana) expressed protein (Arabidopsis thaliana)	-0.686162	6.6731	0.000199629	0.0343688	6.72274	6.8792	6.89279	7.03434	6.91839	7.40552	6.38214	6.61987	6.29775	6.18475	6.31758	6.42207
CD894372	Ta.1166.2.S1_at	Transcribed sequence with weak similarity to protein ref:NP_563794.1 (A.thaliana) Expressed protein (Arabidopsis thaliana)	-0.640219	8.84563	0.000202968	0.0345733	8.97847	8.92074	9.18167	9.46701	9.04397	9.29587	8.76612	8.63611	8.48396	8.41743	8.37961	8.57665
BJ253088	Ta.23833.4.S1_at	T.aestivum L mRNA for histone H1	0.467298	7.53433	0.000203636	0.034573	7.56227	7.53921	7.63643	7.1699	7.10177	7.31754	7.728	7.63292	7.63018	7.67685	7.80622	7.61073
BJ297475	Ta.28199.1.S1_at	Transcribed sequence with moderate similarity to protein ref:NP_564859.1 (A.thaliana) step II splicing factor, putative (Arabidopsis thaliana)	0.55367	10.0879	0.000218849	0.036057	9.9591	10.16	9.88121	9.55709	9.84208	9.71498	10.2529	10.3326	10.1897	10.4374	10.4758	10.2521
CD870178	Ta.9535.1.S1_at	Transcribed sequence with weak similarity to protein ref:NP_179563.1 (A.thaliana) putative ribosomal protein L28 (Arabidopsis thaliana)	0.511774	8.74628	0.000239831	0.037982	8.53362	8.60502	8.41716	8.36651	8.46441	8.5924	8.93114	8.91324	9.11426	9.06735	9.0727	8.87757
CA623872	Ta.5433.1.S1_x_at	Transcribed sequence with weak similarity to protein ref:NP_564792.1 (A.thaliana) expressed protein (Arabidopsis thaliana)	0.447079	8.48545	0.000268005	0.040235	8.33096	8.19799	8.32288	8.45008	8.36446	8.34479	8.72094	8.97401	8.80562	8.41839	8.46316	8.43207
CA616376	Ta.24988.1.S1_s_at	Transcribed sequence with weak similarity to protein ref:NP_200670.1 (A.thaliana) putative protein (Arabidopsis thaliana)	0.648956	10.2508	0.000272373	0.040454	10.0001	9.87594	9.84864	9.84561	9.89602	9.90335	10.387	10.5754	10.6295	10.9439	10.3668	10.7378
CN008546	Ta.11001.2.S1_a_at	Transcribed sequence with moderate similarity to protein ref:NP_566217.1 (A.thaliana) putative GAR1 protein (Arabidopsis thaliana)	0.716825	7.03228	0.000274353	0.040616	6.6338	6.98634	6.54084	6.50159	6.60232	6.61882	7.25032	7.19927	7.42361	7.76111	7.62387	7.24546
BJ263274	Ta.721.1.S1_x_at	Transcribed sequence with moderate similarity to protein ref:NP_187157.1 (A.thaliana) putative SAR DNA-binding protein-1 (Arabidopsis thaliana)	0.678098	8.97344	0.000276992	0.040746	8.5066	8.68931	8.36429	8.36031	8.73227	8.50965	9.14243	9.09309	9.40099	9.84325	9.54396	9.49511
CA678422	Ta.28439.2.S1_x_at	Transcribed sequence with moderate similarity to protein ref:NP_565734.1 (A.thaliana) expressed protein (Arabidopsis thaliana)	0.450219	6.90791	0.000283681	0.041032	7.10776	7.15998	7.00621	6.68247	6.48928	6.58309	7.03924	6.93322	7.13303	6.86338	6.95232	6.94498
CA598447	Ta.7174.2.S1_a_at	Transcribed sequence with weak similarity to protein ref:NP_197165.1 (A.thaliana) translocon Tic40-like protein (Arabidopsis thaliana)	0.392892	9.25518	0.000310265	0.043023	9.19297	9.22356	9.17418	8.91841	9.06838	9.01945	9.32686	9.40683	9.45122	9.44757	9.41968	9.41305
BJ308556	Ta.14528.1.S1_at	Transcribed sequence with weak similarity to protein ref:NP_197657.1 (A.thaliana) histone deacetylase-like protein (Arabidopsis thaliana)	0.493892	9.05873	0.000323008	0.044193	8.72487	8.89847	8.77285	8.52598	8.66691	8.84911	9.06947	9.22024	9.23397	9.64784	9.5677	9.52735
CA603925	Ta.16273.1.S1_at	Transcribed sequence with moderate similarity to protein ref:NP_200626.1 (A.thaliana) ATGP1-like protein (Arabidopsis thaliana)	0.56049	9.39556	0.000430357	0.049673	9.08008	8.75879	9.0498	9.30297	9.08007	9.02872	9.7038	9.77289	9.61653	9.6081	9.85435	9.89065
CA688655	Ta.3568.1.S1_at	Transcribed sequence with weak similarity to protein pir:T06153 (A.thaliana) T06153 hypothetical protein F24J7.161 - Arabidopsis thaliana	0.377409	8.69946	0.000466462	0.052266	8.75387	8.79701	8.73136	8.3923	8.3193	8.5009	8.77405	8.80727	8.76342	8.86019	8.80526	8.88854
BJ322687	Ta.12870.1.S1_at	Transcribed sequence with strong similarity to protein ref:NP_180895.1 (A.thaliana) 60S ribosomal protein L23 (Arabidopsis thaliana)	0.435295	9.70287	0.000498768	0.05335	9.60062	9.64093	9.54279	9.28011	9.48652	9.44527	9.80322	9.77684	9.93772	10.0903	9.94889	9.88129
BQ172173	Ta.429.1.S1_at	Transcribed sequences	-0.55915	8.90603	0.000514861	0.0534845	9.13863	9.20997	9.40255	9.56018	9.2585	9.66867	8.84537	8.97889	8.98564	7.81732	7.92545	8.08125
CA658987	Ta.975.1.S1_a_at	Transcribed sequence with weak similarity to protein pir:T51415 (A.thaliana) T51415 Carboxylesterase-like protein - Arabidopsis thaliana	-0.599548	11.4011	0.00053533	0.0548668	12.0723	11.882	11.5965	11.4287	11.6308	11.6068	11.1397	10.7785	10.9495	11.1634	11.3345	11.23
CK213060	TaAffx.103486.1.A1_x_at	Transcribed sequences	-0.512413	7.60008	0.000589978	0.0568679	7.96129	7.86916	7.90476	7.88963	8.20612	7.82283	7.45855	7.52778	7.39502	6.98137	7.22292	6.96151
BJ291603	Ta.23202.2.S1_s_at	Acidic ribosomal protein P1a-like mRNA, partial sequence	0.408303	10.1199	0.00061374	0.057605	9.98355	10.0716	9.92054	9.81402	9.7806	9.92917	10.2067	10.1966	10.3454	10.4527	10.4463	10.2915
CA684267	Ta.3087.2.A1_at	Transcribed sequence with moderate similarity to protein ref:NP_176371.1 (A.thaliana) postsynaptic protein CRIPT, putative (Arabidopsis thaliana)	1.23673	7.09794	0.000638342	0.058656	6.11595	6.07516	6.06368	5.34808	6.14086	6.22271	6.83296	6.72633	7.86254	9.44131	9.10872	9.23699
CA627906	Ta.2358.3.S1_at	Transcribed sequence with moderate similarity to protein ref:NP_194580.1 (A.thaliana) prohibitin-like protein (Arabidopsis thaliana)	0.392865	8.79756	0.000777395	0.065888	8.6607	8.46302	8.60247	8.41826	8.62347	8.57856	8.88244	8.93914	8.97731	9.16604	9.1619	9.09745
BJ238984	Ta.14564.1.S1_at	Transcribed sequence with moderate similarity to protein ref:NP_186905.1 (A.thaliana) putative 40S ribosomal protein (Arabidopsis thaliana)	0.528047	8.50047	0.000781736	0.066045	8.62979	8.67236	8.62593	8.38964	8.68006	8.676	9.01114	8.98003	9.33868	7.72878	7.51217	7.76101
CA744411	TaAffx.104814.1.S1_at	Transcribed sequence with weak similarity to protein pir:T51328 (A.thaliana) T51328 transcription initiation factor sigma5, plastid -specific (imported) - Arabidopsis thaliana	-0.473658	7.06353	0.000861081	0.0676611	8.50857	8.47329	8.40911	8.75046	8.55728	8.87588	8.383	8.22265	8.15699	2.67916	2.78278	2.96312
CA611559	Ta.6086.1.A1_a_at	Transcribed sequence with weak similarity to protein ref:NP_188905.1 (A.thaliana) unknown protein (Arabidopsis thaliana)	0.390236	7.2198	0.00140584	0.086041	7.13534	7.03756	6.90387	6.88928	7.05883	6.99976	7.32532	7.3059	7.48735	7.58216	7.42714	7.48511
BJ283947	Ta.4061.1.S1_at	Transcribed sequence with moderate similarity to protein ref:NP_565786.1 (A.thaliana) photosystem II type I chlorophyll a b binding protein (Arabidopsis thaliana)	-0.380528	9.15845	0.00172308	0.0932835	9.5926	9.37627	9.36536	9.53321	9.50573	9.40529	9.06171	9.05201	9.18892	8.59374	8.51108	8.71544
BQ801471	Ta.24405.1.S1_at	Transcribed sequence with weak similarity to protein ref:NP_566588.1 (A.thaliana) expressed protein (Arabidopsis thaliana)	0.310499	10.2369	0.00192794	0.098634	10.1637	10.1486	10.1098	9.89991	10.033	9.92845	10.2873	10.2671	10.2385	10.6141	10.5167	10.6355
BJ286625	Ta.2968.1.S1_at	Transcribed sequence with moderate similarity to protein ref:NP_563930.1 (A.thaliana) ubiquitin, putative (Arabidopsis thaliana)	0.367548	10.7722	0.00237177	0.108034	10.7296	10.9853	10.7695	10.2545	10.2432	10.45	10.6879	10.6149	10.7477	11.2128	11.3061	11.2649
CA704595	Ta.24954.1.S1_at	Transcribed sequences	7.64457	4.28791	1.63e-18	1e-13	2.32016	2.29738	2.27262	2.56812	2.36335	2.31394	2.38378	2.37052	2.38589	9.96039	10.1829	10.0359
CA645145	Ta.10349.2.S1_at	Transcribed sequence with weak similarity to protein ref:NP_564927.1 (A.thaliana) expressed protein (Arabidopsis thaliana)	-7.19606	7.69895	1.00481e-16	3.07925e-12	9.61382	9.64688	9.51871	9.35466	9.41792	9.37236	9.70472	9.67198	9.52956	2.03445	2.50162	2.02069
CA744411	TaAffx.104814.1.S1_at	sequence(s) not in UniGene	-5.91952	7.06353	3.01647e-16	6.16264e-12	8.50857	8.47329	8.40911	8.75046	8.55728	8.87588	8.383	8.22265	8.15699	2.67916	2.78278	2.96312
BT008966.1	Ta.27111.1.S1_at	Clone wdk1c.pk013.k22:fis, full insert mRNA sequence /DEF=Triticum aestivum clone wdk1c.pk013.k22:fis, full insert mRNA sequence.	-5.46921	6.89747	7.63852e-16	1.17041e-11	8.38665	8.28777	8.14374	8.2604	8.50878	8.29667	8.05273	8.12595	8.04877	3.06849	2.75391	2.83582
BQ169185	TaAffx.97454.1.A1_at	sequence(s) not in UniGene	6.14142	4.25679	1.16e-15	1.43e-11	2.54947	2.9151	2.58893	2.73006	2.84275	2.55437	2.6609	2.80459	2.88387	8.75443	8.76102	9.03599
BJ294249	Ta.24947.1.S1_at	Transcribed sequence with moderate similarity to protein sp:Q9ZNQ7 (A.thaliana) RC2A_ARATH Hydrophobic protein RCI2A	-5.99127	9.36698	1.87735e-15	1.91772e-11	10.8214	10.5499	10.6656	10.7604	11.144	10.76	10.8915	11.0668	11.0536	4.74039	5.06763	4.88256
CD869012	TaAffx.128836.1.S1_x_at	sequence(s) not in UniGene	4.47155	3.46792	3.48e-15	3.05e-11	2.30708	2.30708	2.37998	2.43835	2.26912	2.40301	2.43789	2.37468	2.17274	6.85437	6.96245	6.7083
CK199497	Ta.30399.1.A1_s_at	Transcribed sequences	-4.26246	5.85924	6.09047e-15	4.66606e-11	7.09058	6.94881	6.85808	6.87593	6.8978	6.8173	7.10441	7.00495	6.90942	2.71989	2.63723	2.44654
BJ285371	Ta.5559.1.S1_at	Transcribed sequence with weak similarity to protein ref:NP_198151.1 (A.thaliana) putative protein (Arabidopsis thaliana)	-4.23164	5.73574	7.00107e-15	4.76773e-11	6.75847	6.72925	6.82801	6.68383	6.74691	6.96533	6.82889	6.73444	6.85257	2.71531	2.51697	2.46887
CA670785	TaAffx.27775.1.S1_at	sequence(s) not in UniGene	-6.22621	6.52869	1.24338e-14	7.44276e-11	7.68293	7.54723	7.49654	8.51531	8.49949	8.33075	8.11393	8.0233	7.46784	2.41435	2.19917	2.05341
CA703226	Ta.14507.2.S1_at	Transcribed sequence with moderate similarity to protein ref:NP_568748.1 (A.thaliana) nucleotide-binding protein (Arabidopsis thaliana)	-5.69539	7.82538	1.33579e-14	7.44276e-11	9.40378	9.18169	9.14798	9.16124	9.26965	9.20299	9.39814	9.30513	9.28627	3.81777	3.14946	3.58046
CD877105	Ta.1908.1.S1_at	Transcribed sequence with weak similarity to protein ref:NP_187383.1 (A.thaliana) GTP cyclohydrolase I (Arabidopsis thaliana)	-5.35399	6.22269	1.49633e-14	7.64253e-11	7.42821	7.43628	7.50581	7.53373	7.62217	7.73661	7.63321	7.58061	7.36509	2.07164	2.13909	2.6198
AF092524.1	Ta.1944.1.S1_at	Triticum aestivum manganese superoxide dismutase (SOD) mRNA, nuclear gene encoding mitochondrial protein, complete cds. /PROD=manganese superoxide dismutase /FL=gb:AF092524.1	-5.38594	6.95982	2.30086e-14	1.08477e-10	8.44976	8.26511	8.13781	8.2226	8.35033	8.26206	8.45582	8.4139	8.28323	2.94565	2.55427	3.17725
CA618886	TaAffx.58521.1.S1_at	sequence(s) not in UniGene	-5.26932	6.38696	3.20821e-14	1.40451e-10	8.17631	7.74209	7.80978	7.72888	7.74804	7.53369	7.67306	7.45157	7.5775	2.36352	2.65602	2.18311
CA598213	TaAffx.32247.1.S1_at	sequence(s) not in UniGene	5.00025	6.19631	3.84e-14	1.57e-10	5.14795	4.94606	4.79212	4.9236	5.03737	4.86333	5.2209	4.94754	4.65181	10.0058	9.93363	9.88564
BJ261727	Ta.5052.1.A1_at	Transcribed sequence with weak similarity to protein pir:T49263 (A.thaliana) T49263 hypothetical protein F12M12.190 - Arabidopsis thaliana	-2.81313	6.55282	5.41687e-14	2.075e-10	7.17747	7.14508	7.12149	7.42572	7.29723	7.2564	7.22655	7.23467	7.20922	4.51323	4.52728	4.49946
CD869012	TaAffx.128836.1.S1_at	sequence(s) not in UniGene	4.91497	3.39455	6.43e-14	2.32e-10	2.15074	2.00587	2.56167	2.06475	2.22422	1.95594	2.2632	2.22689	2.29155	6.9418	7.1922	6.85581
BJ216092	TaAffx.120564.1.A1_at	sequence(s) not in UniGene	5.06935	3.85372	7.07e-14	2.41e-10	2.69455	2.316	2.74165	2.45241	2.69022	2.74915	2.50903	2.61702	2.37475	7.48306	7.94401	7.67276
BJ220212	Ta.3527.1.S1_at	Transcribed sequences	-4.05808	5.95334	1.05172e-13	3.39264e-10	7.02538	7.14096	6.82604	6.84672	6.98287	6.86559	7.164	7.12258	6.94505	2.87474	2.62304	3.02316
CD936424	TaAffx.56231.1.S1_at	sequence(s) not in UniGene	-4.05732	6.67067	1.15087e-13	3.40691e-10	8.02467	7.82997	7.8291	7.55201	7.56994	7.44048	7.86266	7.79257	7.75617	3.3574	3.75777	3.27532
BJ304754	Ta.7259.1.S1_at	Transcribed sequences	-6.6214	8.58283	1.16732e-13	3.40691e-10	10.4736	10.4502	10.3596	10.1802	10.2924	10.2447	10.3901	10.343	9.40717	3.63363	3.62435	3.59509
BJ304754	Ta.7259.1.S1_a_at	Transcribed sequences	-7.11174	7.91005	1.23125e-13	3.43016e-10	9.69762	9.97973	9.8763	9.71318	9.55301	9.84019	9.77267	9.83285	8.88386	2.33305	2.74898	2.68915
CA619790	Ta.4943.1.S1_at	Transcribed sequence with weak similarity to protein ref:NP_172702.1 (A.thaliana) hypothetical protein (Arabidopsis thaliana)	-4.76831	6.2269	1.44424e-13	3.8486e-10	7.75865	7.58879	7.39198	6.95423	7.50476	7.32052	7.61939	7.54853	7.56141	2.28366	2.58681	2.60411
AJ610895	Ta.21996.1.S1_at	Transcribed sequences	-3.47435	5.99993	1.72829e-13	4.41363e-10	7.16688	7.05068	6.86678	6.76071	6.92606	6.79911	6.7531	6.80792	6.80502	3.47317	3.42007	3.16959
CD861726	Ta.22475.1.S1_at	Transcribed sequence with weak similarity to protein ref:NP_565154.1 (A.thaliana) 1-aminocyclopropane-1-carboxylate oxidase, putative (Arabidopsis thaliana)	-4.61997	7.08693	1.83861e-13	4.50754e-10	7.95458	8.20862	7.85673	8.04611	8.31365	8.31	8.3271	8.62335	8.59318	3.32529	3.76164	3.72291
CA710019	TaAffx.24911.1.S1_at	sequence(s) not in UniGene	-4.11956	11.0462	1.95753e-13	4.61451e-10	12.2827	12.1644	12.0327	11.9735	12.0266	11.9751	12.3079	12.2717	11.9037	7.65992	8.03817	7.91847
BG904446	TaAffx.13386.1.A1_at	sequence(s) not in UniGene	4.50089	3.71528	2.36e-13	5.37e-10	2.39964	2.39573	2.68669	2.59322	2.56028	2.63149	2.5889	2.74461	2.69509	7.41806	6.77374	7.09586
CA630028	Ta.18141.1.A1_at	Transcribed sequences	-5.05062	7.69278	2.68283e-13	5.87251e-10	9.06605	8.90714	9.12293	9.06284	8.90913	8.66904	9.04231	9.15443	8.89036	4.11164	3.43606	3.94144
CA609019	Ta.21069.1.S1_a_at	Transcribed sequence with weak similarity to protein pir:JN0118 (S. cerevisiae) JN0118 glucan 1,3-beta-glucosidase	-2.6962	9.78561	2.87387e-13	6.07378e-10	10.4289	10.4158	10.4939	10.5213	10.5486	10.5778	10.2049	10.2313	10.4455	7.832	7.84337	7.88381
BJ318319	Ta.3590.2.S1_s_at	Transcribed sequence with weak similarity to protein ref:NP_565765.1 (A.thaliana) putative chloroplast 50S ribosomal protein L28 (Arabidopsis thaliana)	-4.50881	6.9171	3.28756e-13	6.71649e-10	7.9359	8.01336	8.25471	8.1822	8.11179	8.10483	7.88017	7.85583	7.79397	4.00091	3.5467	3.32477
CA736348	Ta.20909.2.S1_x_at	Transcribed sequence with weak similarity to protein sp:Q9MA63 (A.thaliana) Y350_ARATH Hypothetical protein At3g05500	-3.31889	7.28559	3.71008e-13	7.33518e-10	8.1269	8.00423	8.00491	8.18922	8.22622	8.08149	8.02204	8.07101	8.16083	4.62296	4.86967	5.04763
CA628906	Ta.21533.1.A1_at	Transcribed sequences	-4.23293	5.81294	3.99711e-13	7.65571e-10	6.78755	7.30022	6.9188	7.19835	7.28435	7.47541	6.02731	5.62784	5.87614	3.09851	3.10089	3.05991
BQ171000	Ta.13657.1.S1_at	Transcribed sequences	-4.59269	6.74487	4.888e-13	9.07834e-10	8.03625	7.94423	7.93739	7.78857	7.84632	7.96012	7.75041	7.74966	8.10856	3.33927	2.90038	3.57727
CA746831	Ta.23352.1.S1_at	Transcribed sequences	5.75465	5.47309	6.32e-13	1.14e-09	2.7909	2.75298	2.52954	2.70358	2.57697	2.91713	7.39557	8.26664	8.2821	8.52497	8.52954	8.40712
BJ250712	Ta.10345.1.S1_at	Transcribed sequences	3.70592	3.47042	1.08e-12	1.87e-09	2.37006	2.48656	2.35054	2.6092	2.61938	2.51622	2.56852	2.547	2.71496	6.5035	5.93007	6.42898
CA502418	TaAffx.31681.1.S1_at	sequence(s) not in UniGene	-3.44784	7.54724	1.09707e-12	1.86777e-09	8.636	8.4272	8.39879	8.23775	8.52159	8.21193	8.56321	8.57811	8.36457	4.71431	5.06849	4.84496
BJ264278	Ta.30607.1.A1_at	Partial mRNA for putative MADS-box transcription factor (madsno. 11 gene)	-4.43083	6.87084	1.33967e-12	2.21914e-09	7.9473	8.29207	8.00821	7.91365	7.96407	8.2117	8.01333	7.94553	7.35724	3.66277	3.5668	3.56735
CA613795	TaAffx.86221.1.S1_at	sequence(s) not in UniGene	-4.25526	6.68075	1.81583e-12	2.92875e-09	7.92837	7.69523	7.73651	7.90848	7.81555	7.5396	7.59276	7.71457	7.74003	3.32468	3.26455	3.90862
CA694351	Ta.21478.1.S1_at	Transcribed sequence	-2.58888	6.1612	1.89736e-12	2.98177e-09	7.08433	7.03609	6.88962	6.51285	6.75404	6.55751	7.03701	6.91947	7.08575	4.01692	3.95575	4.08507
CA696483	Ta.28263.1.S1_at	Transcribed sequences	-6.65235	7.2266	2.10719e-12	3.22874e-09	8.99794	8.82557	9.00829	8.98305	9.00848	8.95337	9.01951	9.01139	7.92381	2.74214	2.09709	2.1486
CN010436	Ta.30843.1.S1_at	Transcribed sequence	-3.68931	5.79677	2.22503e-12	3.32614e-09	7.09066	6.74924	6.74764	6.95967	6.61714	6.82838	6.60551	6.29203	6.33369	3.00926	3.32821	2.99978
CA598918	TaAffx.114088.1.S1_at	sequence(s) not in UniGene	3.78945	3.76157	2.43e-12	3.54e-09	2.76165	2.78872	2.74012	3.00061	2.90465	2.64248	2.74614	2.67259	2.96573	6.3618	6.94996	6.60435
CK199624	Ta.12659.1.S1_at	Transcribed sequence with weak similarity to protein ref:NP_188919.1 (A.thaliana) hypothetical protein (Arabidopsis thaliana)	-4.01085	5.86155	2.9475e-12	4.145e-09	7.07341	6.89054	7.01152	7.03614	6.78248	6.63229	6.71485	6.94574	6.83328	2.97352	2.42028	3.02457
BJ267259	Ta.4502.1.S1_at	Transcribed sequences	-3.91408	5.70131	2.97569e-12	4.145e-09	6.82709	6.63922	6.72849	7.10264	6.85799	6.55508	6.41348	6.25759	6.26062	3.20155	2.65957	2.91236
BT009341.1	Ta.27494.1.S1_at	Clone wlm4.pk0016.h1:fis, full insert mRNA sequence /DEF=Triticum aestivum clone wlm4.pk0016.h1:fis, full insert mRNA sequence.	-2.56052	8.29952	3.0715e-12	4.18338e-09	9.03639	9.07031	8.91166	8.95788	8.95916	8.82116	8.92295	8.99309	8.86497	6.27244	6.53745	6.24677
BQ170097	Ta.4990.1.A1_at	Transcribed sequences	-2.44137	5.60827	3.2717e-12	4.27989e-09	6.08971	6.08769	6.15063	6.23446	6.52163	6.24401	6.06868	6.0939	6.13254	3.9336	3.79677	3.94562
CK199497	Ta.30399.1.A1_at	Transcribed sequences	-3.49913	6.60105	3.28201e-12	4.27989e-09	7.57095	7.51457	7.45363	7.414	7.40404	7.42338	7.61492	7.66164	7.41147	3.8514	4.26412	3.62852
AL830430	Ta.24309.1.S1_at	Transcribed sequence	2.26274	3.07691	3.85e-12	4.92e-09	2.49414	2.60665	2.49047	2.31795	2.45741	2.50445	2.72737	2.63319	2.62328	4.7923	4.66534	4.61039
CD454402	Ta.6952.1.S1_a_at	Transcribed sequence with weak similarity to protein ref:NP_196392.1 (A.thaliana) putative protein (Arabidopsis thaliana)	-5.38264	6.20194	4.61817e-12	5.77648e-09	7.73002	7.61135	7.69552	7.45824	7.47676	7.67604	7.69697	7.79193	6.8234	2.34703	2.29401	1.82208
CA736348	Ta.20909.2.S1_s_at	Transcribed sequence with weak similarity to protein sp:Q9MA63 (A.thaliana) Y350_ARATH Hypothetical protein At3g05500	-3.58441	4.99903	7.19934e-12	8.82495e-09	5.71636	5.69293	6.03374	5.8382	5.66532	6.23098	5.86096	6.08092	5.88764	2.33176	2.47991	2.16962
CA502040	Ta.15947.1.S1_at	Transcribed sequence	3.82318	3.16522	7.97e-12	9.58e-09	2.06568	2.24024	2.06822	2.18172	2.16709	2.39484	2.26423	2.08686	2.30051	6.31483	6.27694	5.62143
CK193715	Ta.8726.1.S1_at	Transcribed sequence with moderate similarity to protein ref:NP_187464.1 (A.thaliana) phosphoinositide specific phospholipase	3.6212	3.63774	8.82e-12	1.04e-08	2.92471	2.60528	2.82178	2.49904	3.07348	2.39864	2.8551	2.81103	2.82903	6.30966	6.16361	6.3615
CA630327	Ta.1688.1.S1_at	Transcribed sequence with weak similarity to protein pir:T47710 (A.thaliana) T47710 glucuronosyl transferase-like protein - Arabidopsis thaliana	4.14247	6.96424	1.03e-11	1.19e-08	5.83296	5.6042	6.02411	5.98048	5.90611	6.4264	5.73684	5.62925	5.69006	10.0818	10.6434	10.0152
CA609019	Ta.21069.1.S1_x_at	Transcribed sequence with weak similarity to protein pir:JN0118 (S. cerevisiae) JN0118 glucan 1,3-beta-glucosidase	-2.58244	9.80426	1.05132e-11	1.19324e-08	10.3854	10.4587	10.5148	10.4995	10.5768	10.5761	10.164	10.1624	10.4083	8.13532	8.02119	7.74858
CK213941	TaAffx.16946.1.S1_at	sequence(s) not in UniGene	3.26023	3.70757	1.15e-11	1.28e-08	2.90741	2.91658	2.85117	3.17207	2.95202	2.75608	2.55764	2.80956	2.90741	6.22204	6.46288	5.97593
BJ253495	Ta.13670.3.S1_at	Transcribed sequence with moderate similarity to protein ref:NP_563622.1 (A.thaliana) expressed protein (Arabidopsis thaliana)	2.97557	2.91813	1.62e-11	1.77e-08	2.15851	2.18753	2.35018	2.205	2.06526	2.09639	2.25267	2.25549	2.15318	4.76993	5.38132	5.1421
CA664699	Ta.20015.1.A1_x_at	Transcribed sequence with weak similarity to protein ref:NP_197141.1 (A.thaliana) AMP-binding protein (Arabidopsis thaliana)	-2.83986	8.13583	1.8002e-11	1.93569e-08	9.3239	9.05681	8.95371	8.74638	8.73175	8.67691	9.014	8.80386	8.68722	5.75903	5.77552	6.10091
BQ170271	Ta.11519.1.A1_at	Transcribed sequence with weak similarity to protein pir:T04455 (A.thaliana) T04455 hypothetical protein F4D11.90 - Arabidopsis thaliana	-3.88901	6.38183	2.41833e-11	2.5555e-08	7.46115	7.09195	7.23748	7.65041	7.51976	7.57839	7.26804	7.20626	6.48704	3.77582	3.78191	3.52379
CA746306	TaAffx.22704.1.S1_at	sequence(s) not in UniGene	-3.48287	8.65666	2.49484e-11	2.59167e-08	9.82601	9.24911	9.63756	9.66722	9.6144	9.69992	9.15956	9.15218	9.34105	6.5162	6.08234	5.9344
BJ322185	TaAffx.14310.1.S1_at	sequence(s) not in UniGene	-2.26003	5.4999	2.68903e-11	2.74685e-08	6.18593	5.87838	6.07544	6.04476	6.04649	6.02195	6.13173	6.13484	6.14622	3.69109	3.66847	3.97354
CA672254	TaAffx.55074.1.S1_s_at	sequence(s) not in UniGene	-5.80365	7.51487	2.76801e-11	2.75494e-08	9.04658	9.28545	9.26461	8.83465	8.7942	9.16774	9.03835	9.24725	8.11397	3.53453	3.21329	2.63782
BJ291781	Ta.1584.2.S1_at	Transcribed sequence with moderate similarity to protein ref:NP_566673.1 (A.thaliana) expressed protein (Arabidopsis thaliana)	-3.07623	6.10159	2.78685e-11	2.75494e-08	6.8211	7.08664	6.97501	6.7243	6.75488	6.8335	6.97452	7.08705	6.87808	4.05526	3.62597	3.40275
CA658969	Ta.19786.1.A1_at	Transcribed sequence with weak similarity to protein ref:NP_197401.1 (A.thaliana) putative protein (Arabidopsis thaliana)	-3.83461	5.63427	2.93868e-11	2.85891e-08	6.82117	6.71406	6.20027	6.15026	6.74542	6.48586	6.9897	6.99688	6.62987	2.66266	2.53049	2.68456
BJ321269	TaAffx.21383.1.S1_at	sequence(s) not in UniGene	-3.11008	5.52452	3.20292e-11	3.0673e-08	6.47704	6.47584	6.3569	6.25824	6.02578	6.20187	6.68014	6.31255	6.35022	2.79602	3.38261	2.97701
BJ311364	TaAffx.15261.1.S1_at	sequence(s) not in UniGene	-3.3755	7.29725	4.49922e-11	4.24241e-08	8.37383	8.18608	8.0086	8.12606	8.01424	8.02435	8.15377	8.18577	8.45623	4.63459	4.33669	5.06687
CD452391	Ta.26064.1.A1_at	Transcribed sequence	-2.26167	4.60031	4.61541e-11	4.28096e-08	5.30325	5.36824	5.20241	4.9715	5.23373	5.13668	5.27016	5.23526	4.92559	2.86835	2.89254	2.79602
CA640631	Ta.21069.3.S1_x_at	Transcribed sequence with weak similarity to protein pir:JN0118 (S. cerevisiae) JN0118 glucan 1,3-beta-glucosidase	-2.08735	9.48989	4.67979e-11	4.28096e-08	9.94525	9.9212	10.0815	10.1279	10.0906	10.1002	9.77934	9.70711	10.0689	8.00515	7.98097	8.07053
CA745360	Ta.22428.1.S1_at	Transcribed sequence	-4.49624	7.14431	5.17154e-11	4.66123e-08	8.34002	8.89973	8.26622	8.05928	8.22701	8.45859	8.38444	8.24632	7.59392	3.56736	3.64892	4.03988
CK169368	Ta.3358.2.S1_at	Transcribed sequence with weak similarity to protein ref:NP_565931.1 (A.thaliana) expressed protein (Arabidopsis thaliana)	-2.72492	7.43077	6.80753e-11	6.04686e-08	8.29139	8.35486	8.18463	7.99297	8.03031	7.97139	8.21615	8.24004	8.06753	5.6271	4.98028	5.21255
CA657518	TaAffx.50254.2.A1_at	sequence(s) not in UniGene	3.2102	3.92405	1.06e-10	9.24e-08	3.11522	2.99275	3.01382	3.49505	3.01382	2.95822	3.17529	2.97675	3.25003	6.03391	6.40687	6.65692
BQ166252	Ta.10676.1.A1_at	Transcribed sequences	-2.576	4.41559	1.13357e-10	9.7854e-08	5.32988	5.20484	5.14085	5.2191	5.1059	4.98372	4.95487	4.73434	4.73288	2.54199	2.23666	2.80208
BQ171259	Ta.24806.2.S1_at	Transcribed sequence with weak similarity to protein pir:T48034 (A.thaliana) T48034 bZIP transcription factor-like protein - Arabidopsis thaliana	-2.82598	9.07525	1.22262e-10	1.04076e-07	9.83656	10.0541	9.92988	9.71005	9.63633	9.77853	9.94546	9.95102	9.41408	6.65815	7.07555	6.91326
BQ237823	Ta.5022.1.A1_at	Transcribed sequence with moderate similarity to protein ref:NP_565469.1 (A.thaliana) putative NADH-ubiquinone oxireductase (Arabidopsis thaliana)	2.09921	6.80331	1.35e-10	1.13e-07	6.40629	6.17469	6.22537	6.34173	6.39448	6.24922	6.29716	6.09036	6.17732	8.56754	8.21453	8.501
BQ171008	Ta.11896.1.A1_s_at	Transcribed sequence	-4.68123	5.79214	1.49099e-10	1.20241e-07	6.98523	7.09965	7.23815	7.01822	6.97836	6.95492	7.09521	7.23573	5.99244	2.277	2.08711	2.5437
BJ275807	Ta.28688.1.A1_at	Transcribed sequence with moderate similarity to protein ref:NP_568654.1 (A.thaliana) putative protein (Arabidopsis thaliana)	-3.15475	5.20906	1.58753e-10	1.26363e-07	6.34554	6.12578	5.63437	6.01476	6.02537	5.88682	5.93364	5.97649	6.10327	3.12748	2.70478	2.63044
BJ229895	Ta.9159.1.A1_at	Transcribed sequence with weak similarity to protein ref:NP_567248.1 (A.thaliana) expressed protein (Arabidopsis thaliana)	-2.72857	7.75364	1.6486e-10	1.29542e-07	8.55604	8.26867	8.33503	8.69761	8.41473	8.73288	8.07985	8.10438	8.19497	5.94848	5.55137	6.15967
CK167090	Ta.23848.1.S1_at	Transcribed sequence with moderate similarity to protein ref:NP_186854.1 (A.thaliana) putative potassium transporter (Arabidopsis thaliana)	-2.09997	6.81145	2.03773e-10	1.58092e-07	7.33289	7.28868	7.48483	7.52907	7.30859	7.47486	7.04781	7.1568	7.1013	5.36785	5.10578	5.53898
BQ172455	Ta.12489.1.A1_at	Transcribed sequences	-3.88993	6.41368	2.13178e-10	1.63321e-07	7.89647	7.47089	7.3751	7.3861	7.53885	6.90715	7.63015	7.34174	7.25537	2.94198	3.67742	3.54291
CA727504	TaAffx.4964.1.S1_at	sequence(s) not in UniGene	2.61973	3.32212	2.16e-10	1.64e-07	2.64514	2.48865	2.54801	3.09728	2.46103	2.63958	2.80969	2.59797	2.521	5.43533	5.2521	5.36965
CA742872	Ta.23191.1.S1_at	Transcribed sequences	4.31274	3.70045	2.25e-10	1.66e-07	2.87008	2.23427	2.55551	2.76484	2.86217	2.51146	2.57278	2.24994	2.70773	7.473	7.17689	6.42681
CA722367	Ta.28725.1.S1_a_at	Transcribed sequence	2.49041	3.18679	2.25e-10	1.66e-07	2.58116	2.66967	2.48511	2.67562	2.74401	2.27168	2.51705	2.47939	2.65527	5.12983	4.81434	5.21837
BQ170271	Ta.11519.1.A1_x_at	Transcribed sequence with weak similarity to protein pir:T04455 (A.thaliana) T04455 hypothetical protein F4D11.90 - Arabidopsis thaliana	-3.72551	6.60251	2.27311e-10	1.65856e-07	7.64648	7.27652	7.39336	7.83988	7.62263	7.65984	7.58828	7.57713	6.68017	3.9652	3.83107	4.14955
CA743201	Ta.21069.2.S1_a_at	Transcribed sequence with weak similarity to protein pir:JN0118 (S. cerevisiae) JN0118 glucan 1,3-beta-glucosidase	-2.20527	11.1078	2.43209e-10	1.75368e-07	11.7062	11.5439	11.8221	11.8061	11.7562	11.5822	11.4221	11.3821	11.7446	9.63201	9.3646	9.53204
CA596503	Ta.1422.2.S1_at	Transcribed sequence with moderate similarity to protein ref:NP_193486.1 (A.thaliana) ras-related small GTP-binding protein RAB1c (Arabidopsis thaliana)	-2.44765	6.80059	2.46612e-10	1.75754e-07	7.49855	7.27923	7.34633	7.40409	7.48864	7.21231	7.5297	7.37715	7.70902	5.16797	4.66349	4.93065
BJ286146	Ta.20895.1.S1_x_at	Transcribed sequence with weak similarity to protein ref:NP_177318.1 (A.thaliana) unknown protein (Arabidopsis thaliana)	-1.86147	4.0349	3.19266e-10	2.24917e-07	4.54285	4.32549	4.38965	4.43387	4.71318	4.43934	4.61137	4.52675	4.43429	2.77382	2.64688	2.58128
BJ227413	Ta.9608.1.A1_at	Transcribed sequences	-2.45595	6.07567	3.40756e-10	2.35086e-07	7.02184	6.63465	6.69532	6.68514	6.85602	6.59598	6.7015	6.69873	6.2495	4.31099	4.29221	4.1661
BQ162734	TaAffx.41889.1.A1_at	sequence(s) not in UniGene	2.58838	3.26446	3.41e-10	2.35e-07	2.42248	2.6052	2.50724	2.5053	2.87197	2.60487	2.70615	2.78053	2.42255	5.33943	4.9412	5.46665
CD490466	Ta.26285.1.S1_at	Transcribed sequences	-1.54965	6.88638	4.1472e-10	2.82424e-07	7.46791	7.37046	7.41329	7.05707	7.0173	7.22029	7.40518	7.53432	7.50501	5.63812	5.45906	5.54852
CA721628	Ta.22094.1.S1_at	Transcribed sequence with weak similarity to protein ref:NP_188286.1 (A.thaliana) translationally controlled tumor protein-like protein (Arabidopsis thaliana)	-3.62357	7.7586	4.42623e-10	2.97283e-07	8.87813	8.96873	8.98432	8.68016	8.92222	8.425	8.71285	8.62702	7.74811	5.0097	4.94253	5.20443
CA622338	Ta.21998.2.S1_at	Transcribed sequence with weak similarity to protein ref:NP_568984.1 (A.thaliana) putative protein (Arabidopsis thaliana)	-3.08027	4.85897	4.63603e-10	3.05529e-07	5.63905	5.44684	5.36856	5.50287	5.83622	5.79796	5.77314	5.7385	5.30828	2.79602	2.21056	2.88966
BJ286243	TaAffx.12160.1.A1_at	sequence(s) not in UniGene	1.69224	4.99297	4.96e-10	3.23e-07	4.75551	4.48199	4.67099	4.44495	4.39467	4.64348	4.69141	4.62663	4.64623	6.12679	6.16075	6.27228
BJ230475	Ta.9763.1.A1_at	Transcribed sequences	-1.97813	5.36609	5.92026e-10	3.77972e-07	6.05343	5.84741	6.03254	5.9221	5.66623	5.8361	5.93262	5.90959	5.70302	3.6795	4.04253	3.76801
BJ278477	Ta.28187.2.S1_at	Transcribed sequences	3.25487	3.65292	6.59e-10	4.17e-07	2.72467	2.75453	2.62726	3.16699	2.90081	2.64248	2.97687	2.983	2.58356	5.6723	6.3099	6.49271
CA640078	TaAffx.111464.1.S1_at	sequence(s) not in UniGene	-2.12909	7.35863	6.96661e-10	4.35698e-07	7.77721	7.56289	7.31325	7.77924	8.02561	7.80698	8.19164	8.36302	8.25922	5.9075	5.5795	5.73757
CD491658	Ta.8615.1.S1_at	Transcribed sequence with weak similarity to protein pir:T00716 (A.thaliana) T00716 L-allo-threonine aldolase homolog F22O13.11 - Arabidopsis thaliana	-1.47822	6.80889	7.19595e-10	4.45495e-07	7.21393	7.2336	7.14074	7.22332	7.11766	7.35956	7.10308	6.97405	7.07482	5.834	5.71545	5.71645
BJ272801	Ta.24564.2.A1_at	Transcribed sequences	2.1302	4.03851	7.36e-10	4.51e-07	3.52749	3.24617	3.51439	3.59872	3.33499	3.53869	3.48861	3.50243	3.84764	5.73394	5.67776	5.45129
BQ171097	Ta.11935.1.A1_at	Transcribed sequences	-3.15312	6.33426	7.66432e-10	4.65095e-07	6.97236	7.18666	7.10319	6.9559	7.04784	7.17104	7.21035	7.27161	7.3767	3.50125	4.48758	3.7266
BQ605670	TaAffx.121567.1.S1_at	sequence(s) not in UniGene	2.30689	2.85095	9.64e-10	5.63e-07	2.30461	2.51146	2.35988	2.29236	2.2263	2.26907	2.05658	2.08207	2.40074	4.21486	4.74159	4.75194
BQ166051	Ta.10587.1.A1_at	Transcribed sequence with weak similarity to protein ref:NP_195566.1 (A.thaliana) monooxygenase 2	1.62904	3.07161	1.22e-09	6.89e-07	2.68198	2.63595	2.83038	2.75992	2.56811	2.53332	2.73081	2.62497	2.74541	4.08325	4.30675	4.35846
BQ162489	Ta.13549.1.A1_at	Transcribed sequence	2.69461	2.85267	1.23e-09	6.89e-07	2.1075	1.92089	2.18423	2.21986	2.37419	2.12354	2.19105	2.41521	1.89417	4.70032	4.76563	5.33547
CA640533	Ta.18681.1.S1_x_at	Transcribed sequence with weak similarity to protein pdb:1FSI (A.thaliana) A Chain A, Crystal Structure Of Cyclic Nucleotide Phosphodiesterase Of Appr>p From Arabidopsis Thaliana	-2.56449	6.60376	1.34128e-09	7.47335e-07	7.46884	7.37447	7.42349	7.28272	7.18778	7.26175	7.38183	7.25622	6.56925	4.60399	4.66916	4.76565
CA635174	Ta.20516.1.S1_x_at	Transcribed sequence with weak similarity to protein ref:NP_196304.1 (A.thaliana) AAF69827.1) (Arabidopsis thaliana)	-1.62485	8.23609	1.38481e-09	7.64642e-07	8.63847	8.5975	8.72637	8.64808	8.61646	8.93112	8.49247	8.50995	8.35161	7.10287	7.00592	7.21231
BQ166651	Ta.10830.1.A1_at	Transcribed sequence with weak similarity to protein pir:T45869 (A.thaliana) T45869 hypothetical protein F3A4.240 - Arabidopsis thaliana	1.89983	5.21957	1.8e-09	9.86e-07	4.83578	4.49406	4.72938	4.68298	4.60234	4.78343	5.00569	4.95208	4.78091	6.81397	6.55264	6.40163
BJ234600	Ta.10151.1.S1_at	Transcribed sequence with weak similarity to protein ref:NP_200160.1 (A.thaliana) importin beta (Arabidopsis thaliana)	1.30719	7.07437	1.85e-09	1.01e-06	6.79945	6.81997	6.79282	6.62328	6.70363	6.70796	6.95413	6.74307	6.79166	8.0418	8.0115	7.90312
CA636674	Ta.13802.1.A1_at	Transcribed sequence with weak similarity to protein ref:NP_565027.1 (A.thaliana) expressed protein (Arabidopsis thaliana)	-2.60919	7.20941	2.02963e-09	1.09119e-06	7.95977	7.85561	7.83154	7.69183	7.88866	7.82618	8.02547	7.97927	7.87553	5.03482	5.70895	4.83533
CD919950	Ta.14886.1.S1_at	Transcribed sequences	-2.56591	7.70658	2.2147e-09	1.17049e-06	8.64608	8.52907	8.51925	8.40802	8.34269	8.30108	8.41885	8.35659	7.60333	5.66967	5.87639	5.80798
CA610031	TaAffx.128678.1.S1_s_at	sequence(s) not in UniGene	-1.82916	4.56214	2.21531e-09	1.17049e-06	5.20051	4.97717	4.99433	4.86897	5.1019	4.73643	5.04985	5.30323	5.2934	2.9101	3.15487	3.15487
CA666596	TaAffx.28007.1.S1_at	sequence(s) not in UniGene	2.45289	2.58908	2.25e-09	1.18e-06	1.85539	1.74393	2.00809	2.01855	1.87376	1.73343	2.07988	2.15145	2.62003	4.37203	4.02916	4.58322
CA661819	Ta.7694.1.S1_s_at	Transcribed sequences	-2.26787	6.30288	2.34236e-09	1.21664e-06	6.98459	6.74654	7.15442	6.75744	6.78084	6.88798	7.05807	7.06257	6.57945	4.70653	4.30771	4.60839
CA666947	Ta.21271.1.S1_at	Transcribed sequence with weak similarity to protein ref:NP_564619.1 (A.thaliana) putative purple acid phosphatase; This gene structure is inaccurate, likely due to discrepancies within overlapping bac sequences. This will be resolved asap. In the meantim	-1.86416	7.38667	2.44356e-09	1.24934e-06	7.71283	7.3365	7.3352	8.04709	7.91142	7.88614	8.01468	8.15593	7.98804	5.86972	6.16723	6.21523
CK209199	Ta.29483.1.A1_at	Transcribed sequence with weak similarity to protein ref:NP_175221.1 (A.thaliana) hypothetical protein (Arabidopsis thaliana)	-1.97574	6.34138	2.44608e-09	1.24934e-06	7.02479	6.93138	6.96219	6.84033	6.88666	6.84662	6.90749	6.7545	6.29619	4.95518	4.75556	4.93565
CA596849	Ta.16065.1.A1_at	Transcribed sequence with weak similarity to protein pir:T05410 (A.thaliana) T05410 hypothetical protein F10M6.180 - Arabidopsis thaliana	-1.80779	3.9041	2.96746e-09	1.5031e-06	4.4188	4.51736	4.3165	4.10053	4.40629	4.23436	4.41998	4.76198	4.35555	2.49717	2.31002	2.51062
CA702056	TaAffx.5700.1.S1_at	sequence(s) not in UniGene	-1.47124	6.5738	3.01647e-09	1.51541e-06	7.08303	6.92055	7.14549	7.04369	7.11739	6.89839	6.63778	6.73198	6.66157	5.5673	5.40762	5.67082
BQ170166	Ta.13602.1.A1_at	Transcribed sequence	-1.90444	4.51836	3.49156e-09	1.71198e-06	4.874	4.9277	4.75749	5.18332	5.21767	4.9301	5.03907	4.86829	4.80493	2.90698	3.36133	3.34946
BJ217120	TaAffx.38810.1.S1_at	sequence(s) not in UniGene	1.95193	4.51326	3.85e-09	1.86e-06	3.90233	4.34763	4.14475	3.82007	4.18845	3.7883	4.1878	4.07659	4.05061	5.72248	5.93453	5.99559
CD454587	Ta.25299.1.A1_at	Transcribed sequences	-2.04791	4.70759	4.04485e-09	1.93679e-06	5.43745	5.02928	5.19111	5.13243	5.09908	5.16545	5.54567	5.42401	5.21337	2.78094	3.2953	3.177
CA657703	Ta.12659.2.S1_a_at	Transcribed sequence with weak similarity to protein ref:NP_188919.1 (A.thaliana) hypothetical protein (Arabidopsis thaliana)	-2.23485	5.44751	4.24393e-09	2.0062e-06	6.1708	6.05977	6.0247	6.16819	5.808	5.97111	6.04049	6.13184	5.75246	3.98628	3.37793	3.87855
CD490438	Ta.13818.1.S1_at	Transcribed sequence with weak similarity to protein ref:NP_563679.1 (A.thaliana) expressed protein (Arabidopsis thaliana)	3.16115	5.16762	4.44e-09	2.06e-06	5.0165	4.2674	4.03831	4.08139	4.30756	4.46852	4.29999	4.46563	4.72517	7.5055	7.6833	7.15214
CA716365	TaAffx.106548.1.S1_at	sequence(s) not in UniGene	1.58942	8.21668	5e-09	2.3e-06	7.89747	7.82122	7.96596	7.94467	7.59121	7.91883	7.82523	7.61279	7.79979	9.45821	9.49261	9.27214
CA643408	Ta.18879.1.S1_at	Transcribed sequences	-1.47206	5.89281	5.72009e-09	2.57783e-06	6.34318	6.07767	6.19772	6.09577	6.28603	6.04589	6.44229	6.72144	6.49221	4.6891	4.68707	4.63534
CA647758	TaAffx.56616.1.S1_at	sequence(s) not in UniGene	-2.22913	4.91826	6.13252e-09	2.74072e-06	5.68995	5.62789	5.414	5.13366	5.59068	5.81255	5.41739	5.14806	5.33547	3.3693	3.41663	3.06355
CA500222	TaAffx.9760.1.A1_at	sequence(s) not in UniGene	1.91486	4.38622	6.35e-09	2.8e-06	4.249	3.90824	3.9973	3.64136	4.06497	3.54506	4.02049	4.12269	4.08954	5.834	5.61978	5.54219
CD883155	Ta.10909.1.S1_s_at	Transcribed sequence with weak similarity to protein pir:T06752 (A.thaliana) T06752 carboxy-terminal proteinase homolog F15B8.130 - Arabidopsis thaliana	-2.11456	7.19921	6.689e-09	2.92712e-06	7.70261	7.25628	7.60145	8.35121	8.07964	8.35063	6.7568	7.09386	6.76028	5.92668	6.10581	6.40532
BJ286146	Ta.20895.1.S1_at	Transcribed sequence with weak similarity to protein ref:NP_177318.1 (A.thaliana) unknown protein (Arabidopsis thaliana)	-1.98401	3.55953	6.73395e-09	2.92712e-06	3.68374	3.89205	3.85168	4.17634	4.31403	4.05133	3.88733	3.92644	4.34179	2.43131	1.95913	2.19925
BJ221644	Ta.19851.1.A1_at	Transcribed sequences	1.59645	5.60555	7.62e-09	3.26e-06	5.11483	5.35438	5.20968	5.2993	4.94862	5.10487	5.3591	5.33393	5.39971	6.89655	6.72362	6.52196
CD864906	Ta.20421.1.S1_at	Transcribed sequence with weak similarity to protein pir:JN0118 (S. cerevisiae) JN0118 glucan 1,3-beta-glucosidase	-1.96739	10.3852	8.5343e-09	3.55167e-06	11.1053	10.7341	10.9196	10.9352	11.0933	10.599	10.9366	10.6951	10.8794	8.99772	8.68143	9.04617
BJ228553	Ta.4388.1.A1_at	Transcribed sequences	-2.05815	6.45124	8.87672e-09	3.65137e-06	7.17724	6.73676	7.15398	6.73466	7.13302	6.87705	7.1133	7.21154	6.7071	4.85531	4.87218	4.84279
CA496969	Ta.3725.2.S1_x_at	Transcribed sequences	1.51841	7.26053	9.22e-09	3.76e-06	6.95127	7.08084	6.8097	6.50238	6.78574	6.8591	7.18619	7.23803	7.01067	8.19554	8.31606	8.19084
BJ275889	Ta.28406.1.A1_s_at	Transcribed sequence with weak similarity to protein ref:NP_175645.1 (A.thaliana) coatomer complex subunit, putative (Arabidopsis thaliana)	-1.93273	7.67332	9.25378e-09	3.75606e-06	8.37987	8.15015	7.98171	8.08371	8.32214	8.11423	8.23295	8.28051	7.81266	6.37271	6.06141	6.28778
BJ281382	Ta.5350.1.S1_at	Transcribed sequences	1.72912	6.05556	9.74e-09	3.93e-06	5.61549	5.60369	5.5704	5.57983	5.71611	5.52232	5.8632	5.54567	5.64437	7.11544	7.25082	7.63936
BJ310497	TaAffx.36877.1.S1_at	sequence(s) not in UniGene	-2.49596	5.32986	1.13334e-08	4.42434e-06	6.12777	5.86432	5.99534	6.06329	6.10366	5.90314	6.0406	6.03345	5.24453	3.3904	3.79777	3.39405
CA672254	TaAffx.55074.1.S1_x_at	sequence(s) not in UniGene	-2.85735	6.23935	1.19334e-08	4.62909e-06	6.96918	7.27826	7.0476	6.88143	6.84297	7.15252	6.99745	7.17215	6.22578	4.24043	3.74838	4.31604
CA647938	TaAffx.29213.1.S1_at	sequence(s) not in UniGene	-2.37055	6.66047	1.21673e-08	4.69015e-06	7.0037	6.66353	6.75101	7.04356	7.39191	6.81405	7.96488	8.24971	7.90541	4.46685	4.57467	5.09633
BQ905050	Ta.3501.1.S1_at	Transcribed sequence with moderate similarity to protein pir:T02610 (A.thaliana) T02610 YTA11 protein homolog T19L18.5 - Arabidopsis thaliana	-2.34577	6.89021	1.25789e-08	4.81851e-06	7.5243	7.41323	7.57039	7.5972	7.45361	7.41031	7.34251	7.57019	7.37698	5.40271	5.42995	4.59116
CA635174	Ta.20516.1.S1_at	Transcribed sequence with weak similarity to protein ref:NP_196304.1 (A.thaliana) AAF69827.1) (Arabidopsis thaliana)	-1.48878	8.33857	1.30474e-08	4.96693e-06	8.7828	8.64839	8.75888	8.76206	8.68081	8.92251	8.60053	8.60564	8.40219	7.14747	7.21946	7.53212
CA660275	Ta.22403.1.S1_at	Transcribed sequences	-2.18053	6.84136	1.31782e-08	4.98575e-06	6.79984	6.46134	6.99127	7.75081	7.77511	8.31597	6.85931	7.06852	6.77383	5.61111	5.7863	5.9029
BQ160675	Ta.7783.1.S1_at	Transcribed sequence with weak similarity to protein ref:NP_199353.1 (A.thaliana) replication protein A1-like (Arabidopsis thaliana)	-1.78233	6.17561	1.34947e-08	5.06724e-06	6.78943	6.49347	6.68827	6.34463	6.49713	6.48909	6.97882	6.79237	7.0503	4.83959	4.81498	4.32929
BQ172173	Ta.429.1.S1_at	Clone wlk8.pk0008.g5:fis, full insert mRNA sequence	-1.55445	8.90603	1.3559e-08	5.06724e-06	9.13863	9.20997	9.40255	9.56018	9.2585	9.66867	8.84537	8.97889	8.98564	7.81732	7.92545	8.08125
CA632206	TaAffx.39140.1.S1_at	sequence(s) not in UniGene	1.33161	4.53178	1.51e-08	5.62e-06	4.35676	4.35709	4.27185	4.37356	4.29825	4.14406	3.83526	3.96297	3.97085	5.40099	5.72769	5.68201
BJ284862	Ta.5529.1.A1_at	Transcribed sequence with weak similarity to protein ref:NP_199286.1 (A.thaliana) Dreg-2 like protein (Arabidopsis thaliana)	-1.13866	6.99858	1.65507e-08	6.07422e-06	7.52547	7.26422	7.38367	7.34314	7.19642	7.27481	7.22104	7.19099	7.18482	6.10837	6.20461	6.0854
CA735573	TaAffx.50700.1.S1_at	sequence(s) not in UniGene	-2.78039	5.06671	1.6776e-08	6.12023e-06	5.91806	5.83643	5.75184	5.62739	5.9075	5.68374	5.95545	6.1412	5.10151	2.68269	2.99296	3.2018
BQ171501	Ta.14118.1.A1_at	Transcribed sequence with weak similarity to protein pir:T51328 (A.thaliana) T51328 transcription initiation factor sigma5, plastid -specific (imported) - Arabidopsis thaliana	-2.13574	5.46564	1.72386e-08	6.25181e-06	6.20571	5.57565	5.71504	6.59628	6.33415	6.22376	5.56455	5.51445	5.11112	4.13473	4.26009	4.35214
BJ218618	Ta.6210.1.S1_at	Transcribed sequences	6.19012	4.83281	1.76e-08	6.34e-06	3.09793	3.22265	3.2069	3.1934	3.16686	2.89186	3.10839	2.79155	5.4917	9.3516	9.27521	9.19568
CA675512	Ta.24693.1.A1_at	Transcribed sequences	-2.01449	4.49352	1.79488e-08	6.43324e-06	4.87748	4.97552	5.06438	4.95477	5.10451	5.17842	4.92308	4.84952	4.80032	2.87474	2.7866	3.53287
BG905239	Ta.21242.1.A1_at	Transcribed sequences	-1.26164	8.80552	2.0286e-08	7.14557e-06	9.13547	9.22642	9.27722	9.20227	9.30713	9.45909	8.54892	8.63059	8.69558	8.08016	7.91044	8.19296
BJ233806	Ta.4919.1.S1_at	Transcribed sequences	1.85744	3.00224	2.22e-08	7.78e-06	2.71138	2.73882	2.44915	2.67971	2.63361	2.34173	2.62859	2.24987	2.36667	4.48657	4.12114	4.61966
CA684267	Ta.3087.2.A1_at	Transcribed sequence with moderate similarity to protein ref:NP_176371.1 (A.thaliana) postsynaptic protein CRIPT, putative (Arabidopsis thaliana)	3.35846	7.09794	2.43e-08	8.45e-06	6.11595	6.07516	6.06368	5.34808	6.14086	6.22271	6.83296	6.72633	7.86254	9.44131	9.10872	9.23699
CA723183	TaAffx.79066.1.S1_s_at	sequence(s) not in UniGene	-1.89612	10.0303	2.65894e-08	9.10427e-06	10.3197	10.8172	10.7457	10.464	10.331	10.8523	10.1343	10.4144	10.3258	8.75336	8.67699	8.52851
CA728796	Ta.10531.2.S1_a_at	Transcribed sequences	1.55029	3.40709	2.97e-08	1e-05	3.0414	3.26435	3.04796	2.91244	2.83373	3.21902	2.82841	2.92037	3.20134	4.66079	4.4716	4.48368
[truncated: 921 more rows]
